# Supplementary material for: SESN1 is a FOXO3 effector that counteracts human skeletal muscle ageing
Source: Cell Prolif. 2023 May 17;56(5):e13455. doi: 10.1111/cpr.13455 (PMC10212707; doi:10.1111/cpr.13455)
Supplement: Supplementary file 3 — TABLE S1. Differentially expressed genes of bulk RNA‐seq and snRNA‐seq datasets. [file CPR-56-e13455-s005.xlsx]

## Sheet: Summary
Table S1. Differentially expressed genes of bulk RNA-seq and snRNA-seq datasets.
The SHEET "Mouse snRNA-seq" shows differentially expressed genes of different cell types identified in snRNA-seq of mouse skeletal muscle between Sham, post-injury-Vehicle, and post-injury-rSESN1 groups.
The SHEET "SESN1-knockdown bulk RNA-seq" shows differentially expressed genes identified in bulk RNA-seq of si-SESN1 vs. si-NC hMyotubes.
The SHEET "CRISPRa-SESN1 bulk RNA-seq" shows differentially expressed genes identified in bulk RNA-seq of CRISPRa-SESN1 vs. CRISPRa-NTC.

## Sheet: Mouse snRNA-seq
Differentially expressed genes of different cell types identified in snRNA-seq of mouse skeletal muscle
group	celltype	Gene	p_val	avg_logFC	pct.1	pct.2	p_val_adj
PBSvscontrol	Fast IIA	Gm42418	3.6921e-82	2.76715	1	0.836	7.19184e-78
PBSvscontrol	Fast IIA	Tnnc2	1.09775e-34	1.06737	0.393	0.033	2.1383e-30
PBSvscontrol	Fast IIA	5430431A17Rik	6.06241e-33	1.28878	0.831	0.607	1.1809e-28
PBSvscontrol	Fast IIA	Gm28653	1.07901e-22	2.12701	0.563	0.257	2.1018e-18
PBSvscontrol	Fast IIA	Casq1	1.22614e-22	0.90927	0.699	0.408	2.3884e-18
PBSvscontrol	Fast IIA	Rbm24	3.64742e-21	0.729394	0.869	0.809	7.10482e-17
PBSvscontrol	Fast IIA	Ryr1	7.6634e-21	0.432262	0.978	0.989	1.49275e-16
PBSvscontrol	Fast IIA	Peg3	8.21199e-21	1.07344	0.47	0.162	1.59961e-16
PBSvscontrol	Fast IIA	Alpk3	8.06491e-18	0.678821	0.962	0.961	1.57096e-13
PBSvscontrol	Fast IIA	Actn3	3.08496e-17	0.635178	0.35	0.09	6.00919e-13
PBSvscontrol	Fast IIA	Adamts20	3.77784e-17	0.80569	0.311	0.068	7.35885e-13
PBSvscontrol	Fast IIA	Mylpf	9.53544e-17	0.871113	0.541	0.263	1.85741e-12
PBSvscontrol	Fast IIA	Prkag3	1.82579e-16	0.980312	0.519	0.246	3.55645e-12
PBSvscontrol	Fast IIA	Map1b	2.38081e-16	0.68561	0.268	0.048	4.63757e-12
PBSvscontrol	Fast IIA	Acta1	4.10895e-15	0.947446	0.683	0.511	8.00382e-11
PBSvscontrol	Fast IIA	Ppp1r14c	5.04942e-15	0.834716	0.519	0.263	9.83576e-11
PBSvscontrol	Fast IIA	Tmem38a	6.48226e-15	0.567674	0.847	0.748	1.26268e-10
PBSvscontrol	Fast IIA	Arpp21	7.10358e-15	0.92368	0.585	0.36	1.38371e-10
PBSvscontrol	Fast IIA	Tex14	5.20428e-14	0.337244	0.12	0	1.01374e-09
PBSvscontrol	Fast IIA	Nkain2	1.86118e-13	0.868401	0.563	0.325	3.62539e-09
PBSvscontrol	Fast IIA	Meg3	1.923e-13	1.92534	0.131	0.004	3.7458e-09
PBSvscontrol	Fast IIA	Neat1	1.92536e-13	0.442262	0.995	1	3.75042e-09
PBSvscontrol	Fast IIA	Ccdc141	3.67314e-13	0.580877	0.257	0.059	7.15492e-09
PBSvscontrol	Fast IIA	Cdh13	4.2249e-13	0.626208	0.923	0.961	8.22968e-09
PBSvscontrol	Fast IIA	Acsl3	7.83566e-13	0.460576	0.219	0.042	1.52631e-08
PBSvscontrol	Fast IIA	Igfn1	1.51282e-12	0.534515	0.224	0.046	2.94682e-08
PBSvscontrol	Fast IIA	Runx1	1.5195e-12	0.820519	0.328	0.112	2.95984e-08
PBSvscontrol	Fast IIA	Kcnn3	3.42417e-12	0.43048	0.153	0.015	6.66995e-08
PBSvscontrol	Fast IIA	Cacng1	5.0465e-12	0.550182	0.257	0.066	9.83009e-08
PBSvscontrol	Fast IIA	Camk1d	1.20565e-11	0.689297	0.71	0.572	2.34848e-07
PBSvscontrol	Fast IIA	Camk2b	1.29695e-11	0.683006	0.585	0.377	2.52633e-07
PBSvscontrol	Fast IIA	Myef2	1.6684e-11	0.279489	0.12	0.007	3.24988e-07
PBSvscontrol	Fast IIA	Grem2	2.50389e-11	0.305109	0.104	0.002	4.87733e-07
PBSvscontrol	Fast IIA	Atp6ap1	3.40317e-11	0.292473	0.126	0.009	6.62903e-07
PBSvscontrol	Fast IIA	Enox2	1.35335e-10	0.6596	0.443	0.239	2.6362e-06
PBSvscontrol	Fast IIA	Plce1	2.10817e-10	0.250919	0.104	0.004	4.1065e-06
PBSvscontrol	Fast IIA	Car3	2.60878e-10	0.697865	0.448	0.224	5.08164e-06
PBSvscontrol	Fast IIA	Mlf1	3.07541e-10	0.780921	0.557	0.379	5.99059e-06
PBSvscontrol	Fast IIA	Chrm3	5.39861e-10	0.357008	0.12	0.011	1.0516e-05
PBSvscontrol	Fast IIA	Pde10a	5.6089e-10	0.731292	0.514	0.325	1.09256e-05
PBSvscontrol	Fast IIA	Pclo	5.68446e-10	0.330151	0.153	0.024	1.10728e-05
PBSvscontrol	Fast IIA	Lrrfip1	9.53966e-10	0.556351	0.776	0.794	1.85823e-05
PBSvscontrol	Fast IIA	Ttc7b	1.39786e-09	0.476888	0.803	0.831	2.72289e-05
PBSvscontrol	Fast IIA	Sntb1	1.49036e-09	0.379235	0.197	0.048	2.90307e-05
PBSvscontrol	Fast IIA	Igfbp5	1.54059e-09	0.513116	0.191	0.046	3.00092e-05
PBSvscontrol	Fast IIA	Syn2	1.81509e-09	0.357958	0.115	0.011	3.53562e-05
PBSvscontrol	Fast IIA	Sh3rf1	2.36247e-09	0.354234	0.131	0.018	4.60186e-05
PBSvscontrol	Fast IIA	Ppargc1b	2.5248e-09	0.448722	0.825	0.846	4.91806e-05
PBSvscontrol	Fast IIA	Gm47283	3.14209e-09	0.883411	0.601	0.504	6.12048e-05
PBSvscontrol	Fast IIA	Arl6ip5	3.33366e-09	0.651787	0.645	0.542	6.49364e-05
PBSvscontrol	Fast IIA	Camk2a	3.53189e-09	0.672563	0.459	0.27	6.87976e-05
PBSvscontrol	Fast IIA	Hs6st2	3.92885e-09	0.423579	0.191	0.048	7.653e-05
PBSvscontrol	Fast IIA	Pvalb	4.16475e-09	0.620176	0.197	0.053	8.11252e-05
PBSvscontrol	Fast IIA	Gm26917	4.53505e-09	0.446204	0.858	0.866	8.83383e-05
PBSvscontrol	Fast IIA	Atp1a2	1.05109e-08	0.428329	0.945	0.965	0.000204741
PBSvscontrol	Fast IIA	Reep1	1.08325e-08	0.64613	0.536	0.388	0.000211007
PBSvscontrol	Fast IIA	D5Ertd579e	1.09424e-08	0.609327	0.76	0.739	0.000213147
PBSvscontrol	Fast IIA	Kif1b	1.32225e-08	0.360939	0.934	0.969	0.00025756
PBSvscontrol	Fast IIA	Cdk14	1.36537e-08	0.608702	0.186	0.05	0.00026596
PBSvscontrol	Fast IIA	Pakap	1.96881e-08	0.412534	0.109	0.013	0.000383505
PBSvscontrol	Fast IIA	Bsg	2.01034e-08	0.555711	0.235	0.081	0.000391595
PBSvscontrol	Fast IIA	Myo18b	2.12856e-08	0.536073	0.831	0.871	0.000414622
PBSvscontrol	Fast IIA	Myhas	2.3586e-08	0.554016	0.41	0.243	0.000459431
PBSvscontrol	Fast IIA	Gpc4	2.55375e-08	0.672228	0.388	0.202	0.000497444
PBSvscontrol	Fast IIA	Mamstr	2.67817e-08	0.538683	0.219	0.072	0.000521681
PBSvscontrol	Fast IIA	Abcc5	3.49353e-08	0.430745	0.776	0.785	0.000680506
PBSvscontrol	Fast IIA	Afap1l1	4.01722e-08	0.545301	0.219	0.075	0.000782515
PBSvscontrol	Fast IIA	Srgap3	4.86814e-08	0.346265	0.191	0.053	0.000948265
PBSvscontrol	Fast IIA	Mybpc2	6.62957e-08	0.708878	0.372	0.2	0.00129137
PBSvscontrol	Fast IIA	Stim2	8.60803e-08	0.513842	0.355	0.186	0.00167676
PBSvscontrol	Fast IIA	Serinc1	1.17102e-07	0.377701	0.186	0.055	0.00228104
PBSvscontrol	Fast IIA	Auts2	1.37725e-07	0.473812	0.219	0.077	0.00268274
PBSvscontrol	Fast IIA	Cadm1	2.41892e-07	0.330271	0.158	0.042	0.00471181
PBSvscontrol	Fast IIA	9330111N05Rik	2.54822e-07	0.428869	0.18	0.055	0.00496367
PBSvscontrol	Fast IIA	Asb5	3.68188e-07	0.593573	0.426	0.254	0.00717193
PBSvscontrol	Fast IIA	Slc38a4	3.68196e-07	0.382905	0.131	0.029	0.0071721
PBSvscontrol	Fast IIA	Sh3pxd2a	7.39946e-07	0.53701	0.503	0.375	0.0144134
PBSvscontrol	Fast IIA	Stat5b	1.33462e-06	0.530787	0.519	0.386	0.025997
PBSvscontrol	Fast IIA	Sema6c	1.45841e-06	0.58654	0.536	0.423	0.0284083
PBSvscontrol	Fast IIA	Cntfr	1.46945e-06	0.725657	0.388	0.25	0.0286235
PBSvscontrol	Fast IIA	Myom3	1.48383e-06	0.469579	0.82	0.814	0.0289035
PBSvscontrol	Fast IIA	Myl1	1.62101e-06	0.602907	0.809	0.897	0.0315757
PBSvscontrol	Fast IIA	Tgfb3	1.71558e-06	0.289976	0.126	0.031	0.0334177
PBSvscontrol	Fast IIA	Cd36	9.22878e-63	-1.43103	0.546	0.996	1.79767e-58
PBSvscontrol	Fast IIA	Fgfr2	5.33423e-60	-1.5295	0.525	0.954	1.03905e-55
PBSvscontrol	Fast IIA	Sorbs1	1.34467e-52	-0.813804	0.913	0.998	2.61929e-48
PBSvscontrol	Fast IIA	Hs3st5	1.61434e-44	-1.20621	0.404	0.919	3.14458e-40
PBSvscontrol	Fast IIA	Lpl	8.69203e-44	-1.30517	0.235	0.855	1.69312e-39
PBSvscontrol	Fast IIA	AY036118	1.00939e-41	-1.17742	0	0.623	1.9662e-37
PBSvscontrol	Fast IIA	Pdk4	3.76625e-41	-1.15494	0.481	0.928	7.33628e-37
PBSvscontrol	Fast IIA	Lncpint	9.35207e-41	-1.133	0.454	0.95	1.82169e-36
PBSvscontrol	Fast IIA	Arrdc2	4.18397e-40	-1.09883	0.027	0.649	8.14995e-36
PBSvscontrol	Fast IIA	Ankrd2	5.35832e-32	-1.05853	0.486	0.91	1.04375e-27
PBSvscontrol	Fast IIA	Gab2	2.66433e-31	-1.03655	0.027	0.553	5.18985e-27
PBSvscontrol	Fast IIA	Pde8a	5.38453e-31	-0.949907	0.12	0.643	1.04885e-26
PBSvscontrol	Fast IIA	Slco3a1	9.08686e-31	-0.856175	0.415	0.888	1.77003e-26
PBSvscontrol	Fast IIA	Pard3b	1.42614e-30	-0.82529	0.311	0.838	2.77797e-26
PBSvscontrol	Fast IIA	Gm28376	4.27722e-30	-0.841114	0.475	0.879	8.33159e-26
PBSvscontrol	Fast IIA	Gm26740	4.81517e-30	-0.948646	0.497	0.893	9.37947e-26
PBSvscontrol	Fast IIA	Tango2	5.82438e-30	-0.882694	0.355	0.844	1.13453e-25
PBSvscontrol	Fast IIA	Ucp3	1.31834e-29	-0.872745	0.279	0.779	2.568e-25
PBSvscontrol	Fast IIA	Hivep3	1.57656e-28	-0.921248	0.388	0.853	3.07097e-24
PBSvscontrol	Fast IIA	Svil	3.08896e-28	-0.619208	0.792	0.978	6.01698e-24
PBSvscontrol	Fast IIA	Pfkfb1	1.02934e-27	-0.814494	0.339	0.833	2.00506e-23
PBSvscontrol	Fast IIA	B3galt1	5.98364e-27	-0.960763	0.377	0.818	1.16555e-22
PBSvscontrol	Fast IIA	Plin4	1.99999e-26	-0.713394	0.388	0.862	3.89578e-22
PBSvscontrol	Fast IIA	Fgf1	4.07671e-26	-0.640164	0.377	0.875	7.94103e-22
PBSvscontrol	Fast IIA	Zbtb16	8.34293e-26	-0.562249	0.891	0.991	1.62512e-21
PBSvscontrol	Fast IIA	Cep85l	2.59244e-24	-0.71303	0.683	0.941	5.0498e-20
PBSvscontrol	Fast IIA	4831440D22Rik	5.48243e-24	-1.03429	0.055	0.487	1.06792e-19
PBSvscontrol	Fast IIA	Fkbp5	1.04384e-23	-0.84412	0.235	0.7	2.0333e-19
PBSvscontrol	Fast IIA	Ccdc85a	1.57504e-23	-0.910493	0.18	0.671	3.06803e-19
PBSvscontrol	Fast IIA	Tacc2	3.93034e-23	-0.406261	0.984	0.998	7.65591e-19
PBSvscontrol	Fast IIA	Asb15	5.18315e-22	-0.924914	0.317	0.739	1.00963e-17
PBSvscontrol	Fast IIA	Rnf144b	7.52519e-22	-0.717188	0.098	0.542	1.46583e-17
PBSvscontrol	Fast IIA	Ankrd23	7.92138e-22	-0.774672	0.41	0.82	1.54301e-17
PBSvscontrol	Fast IIA	C730002L08Rik	1.19294e-21	-0.762007	0.038	0.443	2.32373e-17
PBSvscontrol	Fast IIA	Optn	1.54124e-21	-0.677019	0.306	0.748	3.00219e-17
PBSvscontrol	Fast IIA	Zeb2	1.59677e-21	-0.768905	0.038	0.45	3.11034e-17
PBSvscontrol	Fast IIA	Acsl1	2.23183e-21	-0.592237	0.716	0.969	4.34739e-17
PBSvscontrol	Fast IIA	Mb	2.27378e-21	-0.643802	0.082	0.504	4.42909e-17
PBSvscontrol	Fast IIA	Prr33	2.36343e-21	-0.727117	0.213	0.645	4.60372e-17
PBSvscontrol	Fast IIA	Hadhb	1.10214e-20	-0.593156	0.383	0.785	2.14685e-16
PBSvscontrol	Fast IIA	Ptpn3	2.03919e-20	-0.693916	0.607	0.888	3.97214e-16
PBSvscontrol	Fast IIA	Ptp4a3	3.93559e-20	-0.606322	0.251	0.684	7.66614e-16
PBSvscontrol	Fast IIA	Trim54	3.95316e-20	-0.54627	0.273	0.73	7.70037e-16
PBSvscontrol	Fast IIA	Dpyd	6.22554e-20	-0.671264	0.284	0.724	1.21267e-15
PBSvscontrol	Fast IIA	Lifr	6.99242e-20	-0.701836	0.055	0.443	1.36205e-15
PBSvscontrol	Fast IIA	Prkg1	7.26852e-20	-0.620252	0.536	0.967	1.41584e-15
PBSvscontrol	Fast IIA	Nceh1	7.9802e-20	-0.635477	0.175	0.607	1.55446e-15
PBSvscontrol	Fast IIA	Acss2	8.42788e-20	-0.587402	0.699	0.939	1.64167e-15
PBSvscontrol	Fast IIA	Cped1	2.47548e-19	-0.51478	0.792	0.971	4.82198e-15
PBSvscontrol	Fast IIA	Zbtb20	6.12155e-19	-0.375776	0.907	0.996	1.19242e-14
PBSvscontrol	Fast IIA	Pan3	6.17666e-19	-0.583053	0.295	0.735	1.20315e-14
PBSvscontrol	Fast IIA	Polr3h	1.38598e-18	-0.550823	0.082	0.465	2.69976e-14
PBSvscontrol	Fast IIA	Diaph2	5.23351e-18	-0.569899	0.24	0.689	1.01943e-13
PBSvscontrol	Fast IIA	Adcy2	6.44601e-18	-0.600266	0.579	0.895	1.25562e-13
PBSvscontrol	Fast IIA	Rorc	1.65479e-17	-0.521366	0.098	0.478	3.22337e-13
PBSvscontrol	Fast IIA	Uvrag	1.66661e-17	-0.549431	0.104	0.509	3.24638e-13
PBSvscontrol	Fast IIA	Exoc6b	1.92835e-17	-0.529503	0.251	0.682	3.75624e-13
PBSvscontrol	Fast IIA	Crim1	2.33789e-17	-0.62834	0.372	0.787	4.55398e-13
PBSvscontrol	Fast IIA	Gm49906	3.07715e-17	-0.540311	0.536	0.879	5.99399e-13
PBSvscontrol	Fast IIA	Tcap	3.98187e-17	-0.565861	0.454	0.855	7.75628e-13
PBSvscontrol	Fast IIA	Tbc1d1	5.05418e-17	-1.1299	0.383	0.686	9.84504e-13
PBSvscontrol	Fast IIA	Gm50194	7.55482e-17	-0.62	0.213	0.596	1.4716e-12
PBSvscontrol	Fast IIA	Immp2l	9.18633e-17	-0.549177	0.765	0.954	1.78941e-12
PBSvscontrol	Fast IIA	Flvcr1	1.03982e-16	-0.615403	0.355	0.726	2.02546e-12
PBSvscontrol	Fast IIA	Pik3r1	1.16852e-16	-0.660466	0.432	0.783	2.27616e-12
PBSvscontrol	Fast IIA	2310016D03Rik	1.21743e-16	-0.570171	0.202	0.605	2.37144e-12
PBSvscontrol	Fast IIA	Fam172a	1.28202e-16	-0.498042	0.262	0.7	2.49724e-12
PBSvscontrol	Fast IIA	Gm13601	2.28451e-16	-0.685162	0.055	0.382	4.44999e-12
PBSvscontrol	Fast IIA	Klhl38	2.33419e-16	-0.566872	0.202	0.596	4.54677e-12
PBSvscontrol	Fast IIA	Mitf	2.662e-16	-0.392166	0.448	0.879	5.18531e-12
PBSvscontrol	Fast IIA	Gm12394	2.71072e-16	-0.591011	0.131	0.502	5.28022e-12
PBSvscontrol	Fast IIA	Hadha	3.21881e-16	-0.522163	0.47	0.829	6.26993e-12
PBSvscontrol	Fast IIA	Slc8a1	3.2572e-16	-0.710997	0.284	0.675	6.34471e-12
PBSvscontrol	Fast IIA	Cblb	3.51874e-16	-0.541052	0.486	0.877	6.85414e-12
PBSvscontrol	Fast IIA	Itgb5	1.18807e-15	-0.553739	0.093	0.434	2.31423e-11
PBSvscontrol	Fast IIA	Kcnn2	1.19494e-15	-0.686189	0.12	0.474	2.32763e-11
PBSvscontrol	Fast IIA	Tbc1d5	1.20566e-15	-0.470218	0.514	0.893	2.3485e-11
PBSvscontrol	Fast IIA	Atrnl1	1.42296e-15	-0.496709	0.126	0.48	2.77178e-11
PBSvscontrol	Fast IIA	Cpq	1.4857e-15	-0.494248	0.224	0.603	2.89399e-11
PBSvscontrol	Fast IIA	Rap1a	2.90834e-15	-0.536748	0.142	0.5	5.66515e-11
PBSvscontrol	Fast IIA	D830005E20Rik	4.8373e-15	-0.540586	0.104	0.441	9.42258e-11
PBSvscontrol	Fast IIA	Gm12224	4.87801e-15	-0.421133	0.158	0.522	9.50188e-11
PBSvscontrol	Fast IIA	Arhgap24	5.40438e-15	-0.515404	0.137	0.511	1.05272e-10
PBSvscontrol	Fast IIA	Maml2	7.30749e-15	-0.473907	0.202	0.566	1.42343e-10
PBSvscontrol	Fast IIA	Nr4a1	9.57823e-15	-0.634233	0.202	0.555	1.86574e-10
PBSvscontrol	Fast IIA	Tmem140	1.12303e-14	-0.459117	0.038	0.342	2.18755e-10
PBSvscontrol	Fast IIA	Pank1	1.38522e-14	-0.548014	0.464	0.798	2.69827e-10
PBSvscontrol	Fast IIA	Padi2	1.52771e-14	-0.600284	0.109	0.454	2.97582e-10
PBSvscontrol	Fast IIA	Dgat2	2.22365e-14	-0.599107	0.142	0.478	4.33144e-10
PBSvscontrol	Fast IIA	Acss1	2.37268e-14	-0.53088	0.087	0.41	4.62175e-10
PBSvscontrol	Fast IIA	Tmcc1	2.503e-14	-0.522853	0.475	0.785	4.8756e-10
PBSvscontrol	Fast IIA	Plcl1	2.79902e-14	-0.494469	0.197	0.55	5.45221e-10
PBSvscontrol	Fast IIA	Cdk8	2.94976e-14	-0.92627	0	0.261	5.74584e-10
PBSvscontrol	Fast IIA	Fabp3	3.62996e-14	-0.378331	0.279	0.671	7.0708e-10
PBSvscontrol	Fast IIA	Cox6c	3.96248e-14	-0.41527	0	0.259	7.71852e-10
PBSvscontrol	Fast IIA	Snx29	4.45256e-14	-0.339564	0.191	0.586	8.67315e-10
PBSvscontrol	Fast IIA	Dhrs3	5.20673e-14	-0.494199	0.005	0.268	1.01422e-09
PBSvscontrol	Fast IIA	6230400D17Rik	6.21541e-14	-0.502078	0.12	0.45	1.2107e-09
PBSvscontrol	Fast IIA	Acat1	6.32291e-14	-0.440784	0.355	0.73	1.23164e-09
PBSvscontrol	Fast IIA	Foxp2	1.30621e-13	-0.53501	0.142	0.474	2.54437e-09
PBSvscontrol	Fast IIA	Gbe1	1.47652e-13	-0.480731	0.803	0.95	2.87611e-09
PBSvscontrol	Fast IIA	Pnpla8	1.53119e-13	-0.459679	0.317	0.68	2.9826e-09
PBSvscontrol	Fast IIA	Nme7	1.56867e-13	-0.490304	0.049	0.333	3.05561e-09
PBSvscontrol	Fast IIA	Rabep2	1.57312e-13	-0.431307	0.055	0.346	3.06428e-09
PBSvscontrol	Fast IIA	Arhgap6	1.60257e-13	-0.577008	0.388	0.728	3.12164e-09
PBSvscontrol	Fast IIA	Foxo1	1.68353e-13	-0.485095	0.475	0.816	3.27935e-09
PBSvscontrol	Fast IIA	Ddx5	1.86148e-13	-0.479499	0.557	0.879	3.62597e-09
PBSvscontrol	Fast IIA	Actr3	1.87645e-13	-0.457839	0.071	0.366	3.65515e-09
PBSvscontrol	Fast IIA	Zfhx3	1.91024e-13	-0.321555	0.279	0.697	3.72095e-09
PBSvscontrol	Fast IIA	9330159F19Rik	2.0515e-13	-0.655101	0.158	0.476	3.99611e-09
PBSvscontrol	Fast IIA	Aldh1a1	2.20194e-13	-0.512041	0.59	0.899	4.28916e-09
PBSvscontrol	Fast IIA	Tex2	2.31592e-13	-0.488291	0.279	0.627	4.51118e-09
PBSvscontrol	Fast IIA	Ubr2	2.98995e-13	-0.422196	0.536	0.82	5.82412e-09
PBSvscontrol	Fast IIA	Alpk2	3.09659e-13	-0.438934	0.628	0.886	6.03186e-09
PBSvscontrol	Fast IIA	Fndc3b	3.74169e-13	-0.484936	0.115	0.434	7.28844e-09
PBSvscontrol	Fast IIA	Slc38a2	4.08377e-13	-0.381807	0.41	0.781	7.95477e-09
PBSvscontrol	Fast IIA	Acox1	4.23837e-13	-0.49099	0.268	0.607	8.25593e-09
PBSvscontrol	Fast IIA	Fbxo31	4.74022e-13	-0.460884	0.12	0.445	9.23347e-09
PBSvscontrol	Fast IIA	Aox1	4.88951e-13	-0.640423	0.464	0.757	9.52427e-09
PBSvscontrol	Fast IIA	Ephx2	5.25364e-13	-0.451812	0.071	0.362	1.02336e-08
PBSvscontrol	Fast IIA	4930511M06Rik	6.44842e-13	-0.525254	0.038	0.309	1.25609e-08
PBSvscontrol	Fast IIA	Ptprg	6.70939e-13	-0.476584	0.454	0.829	1.30692e-08
PBSvscontrol	Fast IIA	Map3k5	7.10464e-13	-0.473638	0.044	0.318	1.38391e-08
PBSvscontrol	Fast IIA	Ralgapa2	7.15363e-13	-0.442257	0.393	0.754	1.39346e-08
PBSvscontrol	Fast IIA	Pias1	7.795e-13	-0.424316	0.328	0.693	1.51839e-08
PBSvscontrol	Fast IIA	Gm16093	9.82175e-13	-0.5527	0.077	0.362	1.91318e-08
PBSvscontrol	Fast IIA	Fgd4	1.0084e-12	-0.485799	0.104	0.408	1.96425e-08
PBSvscontrol	Fast IIA	Inpp4b	1.10054e-12	-0.531054	0.339	0.706	2.14373e-08
PBSvscontrol	Fast IIA	Arhgef12	1.17697e-12	-0.44622	0.557	0.897	2.29263e-08
PBSvscontrol	Fast IIA	Asap1	1.18626e-12	-0.444236	0.311	0.686	2.31071e-08
PBSvscontrol	Fast IIA	Gm13938	1.2556e-12	-0.43121	0.098	0.397	2.44579e-08
PBSvscontrol	Fast IIA	Arhgap15	1.27933e-12	-0.441039	0	0.232	2.492e-08
PBSvscontrol	Fast IIA	Cyp27a1	1.4279e-12	-0.38874	0.148	0.476	2.7814e-08
PBSvscontrol	Fast IIA	Acadl	1.58243e-12	-0.44007	0.41	0.75	3.08241e-08
PBSvscontrol	Fast IIA	Hk2	1.71062e-12	-0.390472	0.459	0.783	3.33211e-08
PBSvscontrol	Fast IIA	Slf1	1.97929e-12	-0.544215	0.295	0.614	3.85545e-08
PBSvscontrol	Fast IIA	Wwp1	2.16129e-12	-0.366995	0.41	0.807	4.20998e-08
PBSvscontrol	Fast IIA	Tnnt3	2.29069e-12	-0.369079	0.803	0.958	4.46204e-08
PBSvscontrol	Fast IIA	Trip12	2.73655e-12	-0.385084	0.377	0.783	5.33053e-08
PBSvscontrol	Fast IIA	Lrrc2	2.82703e-12	-0.313477	0.541	0.844	5.50677e-08
PBSvscontrol	Fast IIA	Raet1e	2.85396e-12	-0.386434	0.016	0.261	5.55923e-08
PBSvscontrol	Fast IIA	Asb11	2.94879e-12	-0.395396	0.197	0.542	5.74394e-08
PBSvscontrol	Fast IIA	Slc7a8	3.62394e-12	-0.413091	0.109	0.41	7.05907e-08
PBSvscontrol	Fast IIA	Lrrc39	3.69222e-12	-0.40442	0.251	0.59	7.19208e-08
PBSvscontrol	Fast IIA	Nbeal1	3.98517e-12	-0.401341	0.459	0.774	7.7627e-08
PBSvscontrol	Fast IIA	Twf2	4.39861e-12	-0.530216	0.328	0.673	8.56804e-08
PBSvscontrol	Fast IIA	Aldh6a1	4.48769e-12	-0.464824	0.224	0.555	8.74158e-08
PBSvscontrol	Fast IIA	Gm35330	4.62001e-12	-0.554173	0.066	0.342	8.99931e-08
PBSvscontrol	Fast IIA	Fnbp1	4.71473e-12	-0.454085	0.049	0.316	9.18383e-08
PBSvscontrol	Fast IIA	Ppargc1a	5.01752e-12	-0.375064	0.475	0.8	9.77362e-08
PBSvscontrol	Fast IIA	Mgst3	5.82967e-12	-0.442785	0.104	0.39	1.13556e-07
PBSvscontrol	Fast IIA	Phactr2	5.98329e-12	-0.440905	0.098	0.388	1.16548e-07
PBSvscontrol	Fast IIA	Lrrtm3	6.69758e-12	-0.422868	0.011	0.237	1.30462e-07
PBSvscontrol	Fast IIA	Ptprm	7.08132e-12	-0.419843	0.454	0.829	1.37937e-07
PBSvscontrol	Fast IIA	Filip1	7.46571e-12	-0.387934	0.716	0.936	1.45425e-07
PBSvscontrol	Fast IIA	Cat	8.38732e-12	-0.473144	0.251	0.575	1.63377e-07
PBSvscontrol	Fast IIA	Wnt5b	8.67237e-12	-0.439591	0.268	0.605	1.68929e-07
PBSvscontrol	Fast IIA	Kif21a	1.01691e-11	-0.412664	0.273	0.588	1.98084e-07
PBSvscontrol	Fast IIA	Bdh1	1.04747e-11	-0.424963	0.011	0.237	2.04036e-07
PBSvscontrol	Fast IIA	Slc25a4	1.08933e-11	-0.37026	0.404	0.752	2.12191e-07
PBSvscontrol	Fast IIA	Stag1	1.10985e-11	-0.3899	0.339	0.73	2.16187e-07
PBSvscontrol	Fast IIA	Crebrf	1.18659e-11	-0.400656	0.284	0.621	2.31136e-07
PBSvscontrol	Fast IIA	Dapp1	1.21317e-11	-0.431297	0	0.215	2.36313e-07
PBSvscontrol	Fast IIA	Lrrc58	1.43175e-11	-0.41808	0.164	0.478	2.78891e-07
PBSvscontrol	Fast IIA	Gm12724	1.59079e-11	-0.363906	0.082	0.36	3.0987e-07
PBSvscontrol	Fast IIA	2700097O09Rik	1.81162e-11	-0.287008	0.279	0.636	3.52885e-07
PBSvscontrol	Fast IIA	Gm35188	2.11737e-11	-0.427154	0.066	0.322	4.12442e-07
PBSvscontrol	Fast IIA	Ell2	2.18713e-11	-0.396689	0.383	0.713	4.26031e-07
PBSvscontrol	Fast IIA	Synpo	2.28274e-11	-0.403696	0.257	0.572	4.44655e-07
PBSvscontrol	Fast IIA	Nfe2l1	2.33846e-11	-0.359029	0.219	0.548	4.55509e-07
PBSvscontrol	Fast IIA	Gucd1	2.38401e-11	-0.30349	0.109	0.395	4.64382e-07
PBSvscontrol	Fast IIA	Slc25a33	2.51803e-11	-0.422886	0.044	0.283	4.90487e-07
PBSvscontrol	Fast IIA	Abra	2.73731e-11	-0.568221	0.306	0.616	5.33201e-07
PBSvscontrol	Fast IIA	Spock3	3.0113e-11	-0.482622	0.022	0.248	5.86571e-07
PBSvscontrol	Fast IIA	Nampt	3.1372e-11	-0.386455	0.333	0.689	6.11096e-07
PBSvscontrol	Fast IIA	Apol6	3.28025e-11	-0.34187	0.169	0.496	6.3896e-07
PBSvscontrol	Fast IIA	Phyhd1	3.45659e-11	-0.501685	0.12	0.393	6.73309e-07
PBSvscontrol	Fast IIA	Dach2	4.33036e-11	-0.578631	0.055	0.303	8.43511e-07
PBSvscontrol	Fast IIA	Rhobtb1	4.45847e-11	-0.461727	0.268	0.577	8.68466e-07
PBSvscontrol	Fast IIA	Anapc16	4.98406e-11	-0.406802	0.066	0.316	9.70846e-07
PBSvscontrol	Fast IIA	St3gal5	5.62865e-11	-0.461127	0.497	0.787	1.0964e-06
PBSvscontrol	Fast IIA	Foxo3	5.73625e-11	-0.41881	0.131	0.421	1.11736e-06
PBSvscontrol	Fast IIA	Arl15	6.42727e-11	-0.468195	0.273	0.618	1.25197e-06
PBSvscontrol	Fast IIA	Zfp704	7.37634e-11	-0.427048	0.016	0.23	1.43684e-06
PBSvscontrol	Fast IIA	Ube4a	7.43745e-11	-0.39018	0.246	0.548	1.44874e-06
PBSvscontrol	Fast IIA	Sbf2	7.87967e-11	-0.323129	0.295	0.658	1.53488e-06
PBSvscontrol	Fast IIA	Ext1	9.01535e-11	-0.296864	0.284	0.654	1.7561e-06
PBSvscontrol	Fast IIA	Dusp13	9.5087e-11	-0.393952	0.213	0.535	1.8522e-06
PBSvscontrol	Fast IIA	Mib1	9.69132e-11	-0.442499	0.333	0.651	1.88777e-06
PBSvscontrol	Fast IIA	Ank	1.05261e-10	-0.340645	0.694	0.936	2.05038e-06
PBSvscontrol	Fast IIA	Pcmtd1	1.06173e-10	-0.380514	0.284	0.616	2.06814e-06
PBSvscontrol	Fast IIA	Pnpla2	1.11934e-10	-0.383	0.093	0.36	2.18035e-06
PBSvscontrol	Fast IIA	Ppip5k1	1.18775e-10	-0.336421	0.454	0.781	2.31361e-06
PBSvscontrol	Fast IIA	Slc35f5	1.22687e-10	-0.452657	0.098	0.355	2.38981e-06
PBSvscontrol	Fast IIA	Smim4	1.24299e-10	-0.388183	0.049	0.287	2.42121e-06
PBSvscontrol	Fast IIA	Clasp2	1.33079e-10	-0.368344	0.486	0.831	2.59225e-06
PBSvscontrol	Fast IIA	Etfdh	1.36669e-10	-0.435979	0.284	0.586	2.66218e-06
PBSvscontrol	Fast IIA	Rilpl1	1.4279e-10	-0.34132	0.557	0.844	2.7814e-06
PBSvscontrol	Fast IIA	Zfr	1.63942e-10	-0.337907	0.519	0.849	3.19343e-06
PBSvscontrol	Fast IIA	Btbd9	1.75388e-10	-0.25747	0.339	0.7	3.41638e-06
PBSvscontrol	Fast IIA	Itpr1	1.81599e-10	-0.46955	0.213	0.496	3.53737e-06
PBSvscontrol	Fast IIA	Fbxo40	1.87603e-10	-0.329637	0.645	0.901	3.65432e-06
PBSvscontrol	Fast IIA	Atxn7l1	1.87692e-10	-0.422577	0.404	0.748	3.65605e-06
PBSvscontrol	Fast IIA	Sdcbp	2.06247e-10	-0.380683	0.022	0.232	4.01748e-06
PBSvscontrol	Fast IIA	Ldlrad4	2.09081e-10	-0.490413	0.148	0.434	4.07268e-06
PBSvscontrol	Fast IIA	Pdlim5	2.22346e-10	-0.382992	0.809	0.952	4.33108e-06
PBSvscontrol	Fast IIA	Rabgap1l	2.27604e-10	-0.462448	0.191	0.48	4.4335e-06
PBSvscontrol	Fast IIA	Slc25a20	2.35455e-10	-0.329045	0.251	0.577	4.58643e-06
PBSvscontrol	Fast IIA	Ncoa2	2.48176e-10	-0.293213	0.262	0.612	4.83423e-06
PBSvscontrol	Fast IIA	Abi1	2.51089e-10	-0.35633	0.186	0.489	4.89096e-06
PBSvscontrol	Fast IIA	Asb4	2.97893e-10	-0.396722	0.027	0.246	5.80266e-06
PBSvscontrol	Fast IIA	Dhtkd1	3.03931e-10	-0.377771	0.087	0.346	5.92028e-06
PBSvscontrol	Fast IIA	Art3	3.11606e-10	-0.348244	0.475	0.816	6.06978e-06
PBSvscontrol	Fast IIA	Ccdc80	3.21867e-10	-0.36555	0	0.189	6.26965e-06
PBSvscontrol	Fast IIA	Per1	3.28018e-10	-0.267888	0.126	0.417	6.38947e-06
PBSvscontrol	Fast IIA	Prodh	3.30597e-10	-0.364136	0.027	0.246	6.4397e-06
PBSvscontrol	Fast IIA	Nrap	3.33513e-10	-0.371309	0.902	0.982	6.49649e-06
PBSvscontrol	Fast IIA	Rsrc1	3.49631e-10	-0.307201	0.219	0.542	6.81046e-06
PBSvscontrol	Fast IIA	Gm48321	4.22699e-10	-0.352775	0.033	0.246	8.23375e-06
PBSvscontrol	Fast IIA	Foxp1	4.33272e-10	-0.372129	0.47	0.805	8.43971e-06
PBSvscontrol	Fast IIA	Gm16599	4.37597e-10	-0.433206	0.044	0.257	8.52395e-06
PBSvscontrol	Fast IIA	Nsmce2	4.55195e-10	-0.343415	0.421	0.757	8.86675e-06
PBSvscontrol	Fast IIA	Hspb7	4.60318e-10	-0.270899	0.066	0.305	8.96654e-06
PBSvscontrol	Fast IIA	Gm15283	4.64575e-10	-0.335838	0.016	0.217	9.04945e-06
PBSvscontrol	Fast IIA	Klf9	4.75402e-10	-0.412961	0.383	0.695	9.26036e-06
PBSvscontrol	Fast IIA	Prrc1	4.76867e-10	-0.39625	0.197	0.476	9.2889e-06
PBSvscontrol	Fast IIA	Spag9	4.87326e-10	-0.316934	0.842	0.95	9.49263e-06
PBSvscontrol	Fast IIA	Tsc22d3	4.92458e-10	-0.388952	0.399	0.743	9.5926e-06
PBSvscontrol	Fast IIA	9430073C21Rik	4.94119e-10	-0.33621	0.016	0.217	9.62495e-06
PBSvscontrol	Fast IIA	Atp6v1h	4.96032e-10	-0.376729	0.235	0.537	9.66221e-06
PBSvscontrol	Fast IIA	Tcf7l2	5.41248e-10	-0.43268	0.186	0.474	1.0543e-05
PBSvscontrol	Fast IIA	Trps1	6.16136e-10	-0.387874	0.415	0.757	1.20017e-05
PBSvscontrol	Fast IIA	Il6ra	7.1793e-10	-0.329563	0	0.182	1.39846e-05
PBSvscontrol	Fast IIA	Adamts6	7.97759e-10	-0.449651	0.016	0.211	1.55395e-05
PBSvscontrol	Fast IIA	Pcnt	7.99376e-10	-0.25565	0.448	0.772	1.5571e-05
PBSvscontrol	Fast IIA	Nfia	8.34901e-10	-0.266182	0.279	0.625	1.6263e-05
PBSvscontrol	Fast IIA	Sik2	8.5867e-10	-0.433537	0.202	0.478	1.6726e-05
PBSvscontrol	Fast IIA	Ttc3	8.7351e-10	-0.385477	0.279	0.586	1.70151e-05
PBSvscontrol	Fast IIA	Smg1	9.65403e-10	-0.281766	0.628	0.917	1.88051e-05
PBSvscontrol	Fast IIA	Adhfe1	1.12528e-09	-0.339573	0.202	0.496	2.19194e-05
PBSvscontrol	Fast IIA	Rnpc3	1.16147e-09	-0.357363	0.235	0.526	2.26243e-05
PBSvscontrol	Fast IIA	Diaph1	1.18049e-09	-0.350998	0.596	0.846	2.29948e-05
PBSvscontrol	Fast IIA	Myo18a	1.23146e-09	-0.366703	0.628	0.866	2.39877e-05
PBSvscontrol	Fast IIA	Adssl1	1.26389e-09	-0.366775	0.219	0.509	2.46194e-05
PBSvscontrol	Fast IIA	Fars2	1.27369e-09	-0.323114	0.426	0.75	2.48102e-05
PBSvscontrol	Fast IIA	Nfat5	1.30748e-09	-0.360459	0.667	0.914	2.54685e-05
PBSvscontrol	Fast IIA	Peli1	1.4758e-09	-0.353836	0.033	0.239	2.87471e-05
PBSvscontrol	Fast IIA	Vps13b	1.50558e-09	-0.251332	0.454	0.84	2.93273e-05
PBSvscontrol	Fast IIA	Retreg1	1.54907e-09	-0.370114	0.448	0.759	3.01743e-05
PBSvscontrol	Fast IIA	Zfp148	1.59836e-09	-0.275943	0.311	0.66	3.11345e-05
PBSvscontrol	Fast IIA	Adamtsl4	1.61201e-09	-0.324132	0.29	0.596	3.14003e-05
PBSvscontrol	Fast IIA	Bcas3	1.67766e-09	-0.315043	0.492	0.825	3.26792e-05
PBSvscontrol	Fast IIA	Mafb	1.71884e-09	-0.347462	0.126	0.384	3.34814e-05
PBSvscontrol	Fast IIA	Tns1	1.84944e-09	-0.389602	0.65	0.884	3.60253e-05
PBSvscontrol	Fast IIA	Gm5427	1.86021e-09	-0.411781	0.022	0.217	3.62351e-05
PBSvscontrol	Fast IIA	Ssbp1	1.86216e-09	-0.303684	0.049	0.268	3.62731e-05
PBSvscontrol	Fast IIA	Npc1	1.97414e-09	-0.444486	0.087	0.311	3.84543e-05
PBSvscontrol	Fast IIA	Lrmda	1.99785e-09	-0.444302	0.322	0.621	3.89162e-05
PBSvscontrol	Fast IIA	Mpc1	2.04382e-09	-0.329881	0.514	0.82	3.98116e-05
PBSvscontrol	Fast IIA	Enpp2	2.07054e-09	-0.423092	0	0.173	4.03321e-05
PBSvscontrol	Fast IIA	Slc4a4	2.07936e-09	-0.477945	0.35	0.603	4.05038e-05
PBSvscontrol	Fast IIA	Rnf13	2.23686e-09	-0.292438	0.23	0.513	4.35717e-05
PBSvscontrol	Fast IIA	3110021N24Rik	2.24246e-09	-0.339808	0.06	0.276	4.36808e-05
PBSvscontrol	Fast IIA	Hsdl2	2.31818e-09	-0.338227	0.311	0.621	4.51559e-05
PBSvscontrol	Fast IIA	Tigar	2.37479e-09	-0.338586	0.082	0.316	4.62585e-05
PBSvscontrol	Fast IIA	Smyd3	2.72541e-09	-0.32017	0.372	0.715	5.30882e-05
PBSvscontrol	Fast IIA	Tut4	2.77915e-09	-0.263212	0.306	0.603	5.41351e-05
PBSvscontrol	Fast IIA	Plin3	3.13355e-09	-0.323491	0.033	0.232	6.10383e-05
PBSvscontrol	Fast IIA	Mbnl1	3.22108e-09	-0.35435	0.661	0.923	6.27433e-05
PBSvscontrol	Fast IIA	Atp2b1	3.24288e-09	-0.31967	0.268	0.575	6.31682e-05
PBSvscontrol	Fast IIA	Acadsb	3.24849e-09	-0.325015	0.142	0.408	6.32773e-05
PBSvscontrol	Fast IIA	Mycbp2	3.40339e-09	-0.311843	0.678	0.939	6.62946e-05
PBSvscontrol	Fast IIA	Pir	3.46448e-09	-0.407588	0.055	0.265	6.74846e-05
PBSvscontrol	Fast IIA	Sh3kbp1	3.63483e-09	-0.382504	0.055	0.261	7.08028e-05
PBSvscontrol	Fast IIA	Pcgf5	3.79371e-09	-0.355994	0.541	0.833	7.38977e-05
PBSvscontrol	Fast IIA	Rbm39	4.36156e-09	-0.355736	0.656	0.899	8.49588e-05
PBSvscontrol	Fast IIA	Uaca	4.55589e-09	-0.326169	0.224	0.515	8.87442e-05
PBSvscontrol	Fast IIA	Jmy	4.95531e-09	-0.311791	0.23	0.511	9.65245e-05
PBSvscontrol	Fast IIA	Ccpg1	5.37687e-09	-0.314936	0.202	0.482	0.000104736
PBSvscontrol	Fast IIA	Zranb2	5.60085e-09	-0.363012	0.175	0.443	0.000109099
PBSvscontrol	Fast IIA	Gm47271	5.60688e-09	-0.316785	0.027	0.217	0.000109216
PBSvscontrol	Fast IIA	Acaa2	5.72472e-09	-0.331789	0.23	0.5	0.000111512
PBSvscontrol	Fast IIA	Iqsec2	6.31237e-09	-0.408369	0.044	0.246	0.000122959
PBSvscontrol	Fast IIA	Plbd1	6.55813e-09	-0.36506	0.186	0.454	0.000127746
PBSvscontrol	Fast IIA	Capn7	6.63774e-09	-0.333426	0.213	0.485	0.000129296
PBSvscontrol	Fast IIA	2310067P03Rik	6.64833e-09	-0.58951	0.153	0.399	0.000129503
PBSvscontrol	Fast IIA	Igf1r	6.66389e-09	-0.337464	0.18	0.461	0.000129806
PBSvscontrol	Fast IIA	Got1	6.66994e-09	-0.283367	0.251	0.535	0.000129924
PBSvscontrol	Fast IIA	Vps54	6.80032e-09	-0.304313	0.268	0.548	0.000132464
PBSvscontrol	Fast IIA	Ppp2r2d	6.8136e-09	-0.283175	0.087	0.322	0.000132722
PBSvscontrol	Fast IIA	Sesn1	6.82805e-09	-0.362482	0.454	0.735	0.000133004
PBSvscontrol	Fast IIA	Pfkfb4	6.95701e-09	-0.35913	0.077	0.294	0.000135516
PBSvscontrol	Fast IIA	Rtf1	7.18052e-09	-0.340216	0.18	0.443	0.000139869
PBSvscontrol	Fast IIA	Dbt	7.40523e-09	-0.336134	0.142	0.399	0.000144246
PBSvscontrol	Fast IIA	Zkscan3	7.45086e-09	-0.309882	0.301	0.612	0.000145135
PBSvscontrol	Fast IIA	Atp1b1	7.84421e-09	-0.344764	0.574	0.851	0.000152797
PBSvscontrol	Fast IIA	Art5	7.89216e-09	-0.404261	0.109	0.338	0.000153731
PBSvscontrol	Fast IIA	Sox2ot	7.89864e-09	-1.04669	0.087	0.303	0.000153858
PBSvscontrol	Fast IIA	BC052040	8.56882e-09	-0.311503	0.06	0.272	0.000166912
PBSvscontrol	Fast IIA	Gm44686	8.854e-09	-0.262372	0.044	0.243	0.000172467
PBSvscontrol	Fast IIA	Jsrp1	9.58664e-09	-0.282706	0.246	0.544	0.000186738
PBSvscontrol	Fast IIA	Tmed5	9.7299e-09	-0.368612	0.126	0.371	0.000189529
PBSvscontrol	Fast IIA	Gm20757	9.85742e-09	-0.459095	0.148	0.401	0.000192013
PBSvscontrol	Fast IIA	Mdfic	9.92201e-09	-0.314601	0	0.16	0.000193271
PBSvscontrol	Fast IIA	Taf1d	1.03979e-08	-0.30881	0.301	0.601	0.00020254
PBSvscontrol	Fast IIA	2610035D17Rik	1.11065e-08	-0.394731	0.131	0.377	0.000216344
PBSvscontrol	Fast IIA	Gm826	1.1608e-08	-0.256216	0.077	0.296	0.000226111
PBSvscontrol	Fast IIA	Bclaf1	1.18556e-08	-0.323606	0.426	0.719	0.000230935
PBSvscontrol	Fast IIA	Klf15	1.28827e-08	-0.305661	0.066	0.274	0.000250942
PBSvscontrol	Fast IIA	Anxa11	1.29493e-08	-0.303916	0.333	0.625	0.000252239
PBSvscontrol	Fast IIA	Lonp2	1.32358e-08	-0.346217	0.393	0.68	0.000257819
PBSvscontrol	Fast IIA	Lipe	1.4084e-08	-0.294019	0.071	0.294	0.000274343
PBSvscontrol	Fast IIA	Ddx3x	1.42884e-08	-0.348289	0.18	0.434	0.000278324
PBSvscontrol	Fast IIA	Cipc	1.45895e-08	-0.308154	0.219	0.502	0.000284188
PBSvscontrol	Fast IIA	Etfa	1.47988e-08	-0.284525	0.59	0.871	0.000288266
PBSvscontrol	Fast IIA	Dpm1	1.49123e-08	-0.325393	0.12	0.36	0.000290478
PBSvscontrol	Fast IIA	Nckap5	1.53292e-08	-0.453134	0.142	0.393	0.000298597
PBSvscontrol	Fast IIA	Dnajc1	1.54215e-08	-0.33651	0.404	0.732	0.000300396
PBSvscontrol	Fast IIA	Bach2	1.59044e-08	-0.361814	0.12	0.355	0.000309802
PBSvscontrol	Fast IIA	Gm15261	1.70036e-08	-0.298496	0.055	0.254	0.000331213
PBSvscontrol	Fast IIA	Gm48678	1.86977e-08	-0.389144	0.055	0.254	0.000364213
PBSvscontrol	Fast IIA	Sun2	1.98448e-08	-0.307493	0.175	0.43	0.000386557
PBSvscontrol	Fast IIA	6720427I07Rik	2.20596e-08	-0.330178	0.197	0.441	0.000429698
PBSvscontrol	Fast IIA	Amot	2.28538e-08	-0.349254	0.317	0.594	0.000445169
PBSvscontrol	Fast IIA	Saraf	2.31065e-08	-0.277236	0.071	0.285	0.000450091
PBSvscontrol	Fast IIA	Rab12	2.3184e-08	-0.28758	0.273	0.57	0.000451602
PBSvscontrol	Fast IIA	Nos1	2.61149e-08	-0.362035	0.273	0.575	0.000508692
PBSvscontrol	Fast IIA	Usp40	2.61638e-08	-0.324218	0.404	0.689	0.000509645
PBSvscontrol	Fast IIA	Crat	2.83e-08	-0.317781	0.169	0.417	0.000551256
PBSvscontrol	Fast IIA	Uqcc1	2.95097e-08	-0.296967	0.268	0.55	0.000574819
PBSvscontrol	Fast IIA	Morf4l1	3.07041e-08	-0.315527	0.191	0.447	0.000598086
PBSvscontrol	Fast IIA	Gm49380	3.07698e-08	-0.277152	0.055	0.252	0.000599364
PBSvscontrol	Fast IIA	Myot	3.22194e-08	-0.330591	0.842	0.945	0.000627601
PBSvscontrol	Fast IIA	Akap10	3.26781e-08	-0.358691	0.295	0.566	0.000636537
PBSvscontrol	Fast IIA	Amy1	3.54034e-08	-0.305113	0.393	0.682	0.000689624
PBSvscontrol	Fast IIA	Mylk4	3.65595e-08	-0.833526	0.311	0.553	0.000712142
PBSvscontrol	Fast IIA	Sppl2a	3.66106e-08	-0.317037	0.219	0.493	0.000713139
PBSvscontrol	Fast IIA	Clec2d	3.7309e-08	-0.340433	0.301	0.572	0.000726742
PBSvscontrol	Fast IIA	Tra2a	4.02728e-08	-0.292111	0.574	0.84	0.000784473
PBSvscontrol	Fast IIA	Fcho2	4.054e-08	-0.277742	0.372	0.7	0.000789679
PBSvscontrol	Fast IIA	Lpcat3	4.08216e-08	-0.298668	0.158	0.419	0.000795165
PBSvscontrol	Fast IIA	Plekhm2	4.08402e-08	-0.309814	0.311	0.588	0.000795527
PBSvscontrol	Fast IIA	Prepl	4.09169e-08	-0.272709	0.126	0.355	0.000797019
PBSvscontrol	Fast IIA	Cep170	4.097e-08	-0.259731	0.082	0.296	0.000798055
PBSvscontrol	Fast IIA	Plekha5	4.36595e-08	-0.308583	0.202	0.476	0.000850444
PBSvscontrol	Fast IIA	Asb14	4.51372e-08	-0.347081	0.525	0.816	0.000879227
PBSvscontrol	Fast IIA	Hnrnpa3	4.57597e-08	-0.304574	0.208	0.463	0.000891353
PBSvscontrol	Fast IIA	Synpo2	4.65903e-08	-0.341399	0.328	0.603	0.000907532
PBSvscontrol	Fast IIA	Fer	4.67387e-08	-0.297051	0.131	0.377	0.000910423
PBSvscontrol	Fast IIA	Fus	4.95988e-08	-0.287438	0.486	0.792	0.000966134
PBSvscontrol	Fast IIA	Pard3bos1	4.99207e-08	-0.270712	0.011	0.167	0.000972406
PBSvscontrol	Fast IIA	Tmem243	5.0729e-08	-0.3429	0.066	0.257	0.00098815
PBSvscontrol	Fast IIA	Samd4	5.49053e-08	-0.288115	0.71	0.936	0.0010695
PBSvscontrol	Fast IIA	D830024N08Rik	5.50527e-08	-0.31375	0.131	0.364	0.00107237
PBSvscontrol	Fast IIA	Ece1	5.5304e-08	-0.321799	0.148	0.379	0.00107727
PBSvscontrol	Fast IIA	4732471J01Rik	5.53467e-08	-0.304036	0.169	0.417	0.0010781
PBSvscontrol	Fast IIA	Tnks	6.19632e-08	-0.28416	0.257	0.52	0.00120698
PBSvscontrol	Fast IIA	Gss	6.24721e-08	-0.268316	0.082	0.285	0.00121689
PBSvscontrol	Fast IIA	Ces1d	6.30666e-08	-0.262542	0.022	0.186	0.00122847
PBSvscontrol	Fast IIA	Hsd17b4	6.5176e-08	-0.282268	0.388	0.708	0.00126956
PBSvscontrol	Fast IIA	Agap1	6.58542e-08	-0.290022	0.197	0.452	0.00128277
PBSvscontrol	Fast IIA	Gm49417	6.69895e-08	-0.266592	0.087	0.303	0.00130489
PBSvscontrol	Fast IIA	R3hdm1	6.85779e-08	-0.295631	0.683	0.91	0.00133583
PBSvscontrol	Fast IIA	Park7	6.87609e-08	-0.266494	0.033	0.208	0.00133939
PBSvscontrol	Fast IIA	Tsc1	7.45771e-08	-0.251946	0.158	0.401	0.00145269
PBSvscontrol	Fast IIA	Flnc	7.52632e-08	-0.301963	0.716	0.93	0.00146605
PBSvscontrol	Fast IIA	Cox19	7.68346e-08	-0.306686	0.142	0.375	0.00149666
PBSvscontrol	Fast IIA	A630001G21Rik	7.70721e-08	-0.263086	0	0.143	0.00150129
PBSvscontrol	Fast IIA	Cog6	8.71329e-08	-0.31457	0.077	0.268	0.00169726
PBSvscontrol	Fast IIA	Ptprq	8.73416e-08	-0.309692	0.049	0.235	0.00170133
PBSvscontrol	Fast IIA	Tax1bp1	9.35243e-08	-0.264816	0.24	0.507	0.00182176
PBSvscontrol	Fast IIA	Ugp2	9.45663e-08	-0.448421	0.552	0.789	0.00184206
PBSvscontrol	Fast IIA	Ascc3	9.83748e-08	-0.310336	0.284	0.555	0.00191624
PBSvscontrol	Fast IIA	Gm15563	1.00071e-07	-0.270931	0.005	0.151	0.00194928
PBSvscontrol	Fast IIA	Clic5	1.00852e-07	-0.292444	0.41	0.697	0.00196449
PBSvscontrol	Fast IIA	Xirp2	1.0286e-07	-0.513705	0.781	0.952	0.00200361
PBSvscontrol	Fast IIA	Dennd4c	1.04266e-07	-0.303233	0.361	0.643	0.002031
PBSvscontrol	Fast IIA	Zcchc7	1.04782e-07	-0.286645	0.607	0.862	0.00204105
PBSvscontrol	Fast IIA	Tgfbr1	1.05795e-07	-0.323763	0.235	0.485	0.00206078
PBSvscontrol	Fast IIA	Eci2	1.05871e-07	-0.285587	0.18	0.432	0.00206226
PBSvscontrol	Fast IIA	Snx18	1.06523e-07	-0.270596	0.005	0.151	0.00207497
PBSvscontrol	Fast IIA	Pkn2	1.07681e-07	-0.328468	0.317	0.57	0.00209751
PBSvscontrol	Fast IIA	2210408F21Rik	1.09463e-07	-0.312083	0.525	0.8	0.00213222
PBSvscontrol	Fast IIA	Txnrd1	1.11802e-07	-0.250531	0.158	0.408	0.00217779
PBSvscontrol	Fast IIA	Mast2	1.11923e-07	-0.261346	0.749	0.93	0.00218015
PBSvscontrol	Fast IIA	Ggnbp1	1.1435e-07	-0.250535	0.328	0.616	0.00222743
PBSvscontrol	Fast IIA	Sfxn5	1.18475e-07	-0.251876	0.148	0.388	0.00230778
PBSvscontrol	Fast IIA	Pcx	1.26112e-07	-0.334946	0.213	0.456	0.00245653
PBSvscontrol	Fast IIA	0610040J01Rik	1.31783e-07	-0.290558	0.087	0.289	0.002567
PBSvscontrol	Fast IIA	Zfp462	1.32895e-07	-0.410609	0.322	0.607	0.00258865
PBSvscontrol	Fast IIA	Pum2	1.3689e-07	-0.264421	0.322	0.634	0.00266648
PBSvscontrol	Fast IIA	As3mt	1.3901e-07	-0.317324	0.115	0.32	0.00270777
PBSvscontrol	Fast IIA	Adarb1	1.42621e-07	-0.336122	0.23	0.476	0.00277811
PBSvscontrol	Fast IIA	Gls	1.52931e-07	-0.280388	0.301	0.586	0.00297895
PBSvscontrol	Fast IIA	Lyst	1.65744e-07	-0.317394	0.142	0.36	0.00322853
PBSvscontrol	Fast IIA	Gna12	1.72483e-07	-0.293975	0.038	0.206	0.0033598
PBSvscontrol	Fast IIA	Idh2	1.81538e-07	-0.341058	0.388	0.669	0.00353617
PBSvscontrol	Fast IIA	Phka1	1.8163e-07	-0.402762	0.65	0.875	0.00353797
PBSvscontrol	Fast IIA	Esrrb	1.82634e-07	-0.290235	0.197	0.452	0.00355754
PBSvscontrol	Fast IIA	Ppp2r2a	1.88451e-07	-0.308604	0.328	0.588	0.00367083
PBSvscontrol	Fast IIA	Zfp62	1.91715e-07	-0.258015	0.148	0.375	0.00373441
PBSvscontrol	Fast IIA	Nudt13	1.92534e-07	-0.291217	0.224	0.471	0.00375037
PBSvscontrol	Fast IIA	Rnf130	1.98046e-07	-0.31565	0.109	0.311	0.00385774
PBSvscontrol	Fast IIA	Gm5860	2.0205e-07	-0.300657	0.06	0.246	0.00393574
PBSvscontrol	Fast IIA	Ndel1	2.09898e-07	-0.334514	0.41	0.682	0.00408861
PBSvscontrol	Fast IIA	Fhl1	2.10808e-07	-0.311828	0.623	0.875	0.00410633
PBSvscontrol	Fast IIA	Wdfy3	2.1087e-07	-0.310401	0.317	0.57	0.00410754
PBSvscontrol	Fast IIA	Arpp19	2.23845e-07	-0.27525	0.197	0.439	0.00436027
PBSvscontrol	Fast IIA	Efcab6	2.30172e-07	-0.309194	0.016	0.164	0.00448352
PBSvscontrol	Fast IIA	Abhd12	2.31995e-07	-0.257068	0.044	0.219	0.00451904
PBSvscontrol	Fast IIA	Wwox	2.3667e-07	-0.379339	0.481	0.768	0.00461009
PBSvscontrol	Fast IIA	Slc47a1	2.68331e-07	-0.312845	0.208	0.447	0.00522681
PBSvscontrol	Fast IIA	Gm37240	2.91475e-07	-0.267993	0.421	0.715	0.00567764
PBSvscontrol	Fast IIA	Gpcpd1	3.71338e-07	-0.381654	0.437	0.656	0.00723328
PBSvscontrol	Fast IIA	Acot11	3.73167e-07	-0.269046	0.191	0.432	0.00726892
PBSvscontrol	Fast IIA	Uggt1	3.8543e-07	-0.305548	0.257	0.513	0.00750779
PBSvscontrol	Fast IIA	Ncald	4.24889e-07	-0.32661	0.027	0.182	0.00827641
PBSvscontrol	Fast IIA	Scmh1	4.28714e-07	-0.305526	0.426	0.706	0.00835092
PBSvscontrol	Fast IIA	Hadh	4.39527e-07	-0.273472	0.148	0.375	0.00856154
PBSvscontrol	Fast IIA	Prpf6	4.66004e-07	-0.295763	0.197	0.436	0.00907729
PBSvscontrol	Fast IIA	Me3	4.68153e-07	-0.353899	0.47	0.7	0.00911914
PBSvscontrol	Fast IIA	Kctd16	4.69381e-07	-0.615974	0.093	0.274	0.00914306
PBSvscontrol	Fast IIA	Pde7a	4.88085e-07	-0.452415	0.656	0.774	0.0095074
PBSvscontrol	Fast IIA	Igf2r	5.40933e-07	-0.270089	0.164	0.388	0.0105368
PBSvscontrol	Fast IIA	Cab39	5.66388e-07	-0.329015	0.437	0.695	0.0110327
PBSvscontrol	Fast IIA	Slc22a5	5.76069e-07	-0.286593	0.137	0.346	0.0112213
PBSvscontrol	Fast IIA	Ehd4	6.07329e-07	-0.350756	0.093	0.283	0.0118302
PBSvscontrol	Fast IIA	Dlg1	6.08186e-07	-0.26206	0.541	0.807	0.0118469
PBSvscontrol	Fast IIA	Popdc3	6.24938e-07	-0.337381	0.29	0.553	0.0121732
PBSvscontrol	Fast IIA	Lgr4	6.29106e-07	-0.329194	0.268	0.507	0.0122544
PBSvscontrol	Fast IIA	Ddx24	6.42495e-07	-0.270798	0.093	0.285	0.0125152
PBSvscontrol	Fast IIA	Pparg	6.50677e-07	-0.335115	0.016	0.154	0.0126745
PBSvscontrol	Fast IIA	Rnf213	6.54855e-07	-0.261727	0.049	0.215	0.0127559
PBSvscontrol	Fast IIA	Abca5	6.67381e-07	-0.300761	0.071	0.248	0.0129999
PBSvscontrol	Fast IIA	Klhl24	6.77569e-07	-0.254651	0.541	0.805	0.0131984
PBSvscontrol	Fast IIA	Utp11	6.80358e-07	-0.253598	0.164	0.395	0.0132527
PBSvscontrol	Fast IIA	Zfp52	6.84032e-07	-0.294136	0.142	0.357	0.0133243
PBSvscontrol	Fast IIA	Sorl1	7.56187e-07	-0.301391	0.164	0.382	0.0147298
PBSvscontrol	Fast IIA	Ivd	8.14208e-07	-0.268907	0.311	0.564	0.01586
PBSvscontrol	Fast IIA	Lrrc52	8.16792e-07	-0.257052	0.022	0.167	0.0159103
PBSvscontrol	Fast IIA	2610020C07Rik	8.31994e-07	-0.260958	0.022	0.164	0.0162064
PBSvscontrol	Fast IIA	Stat1	9.04314e-07	-0.261384	0.022	0.162	0.0176151
PBSvscontrol	Fast IIA	Gm17167	9.19639e-07	-0.392145	0.377	0.614	0.0179136
PBSvscontrol	Fast IIA	Ctps2	9.67781e-07	-0.291814	0.038	0.189	0.0188514
PBSvscontrol	Fast IIA	Ccdc162	9.83776e-07	-0.280634	0.066	0.239	0.019163
PBSvscontrol	Fast IIA	Fnip2	1.02852e-06	-0.319165	0.082	0.265	0.0200345
PBSvscontrol	Fast IIA	Gm36201	1.06986e-06	-0.304771	0.131	0.329	0.0208397
PBSvscontrol	Fast IIA	Dennd1a	1.08336e-06	-0.27083	0.47	0.761	0.0211028
PBSvscontrol	Fast IIA	Cul5	1.0855e-06	-0.25475	0.301	0.568	0.0211444
PBSvscontrol	Fast IIA	Pdhx	1.13652e-06	-0.252823	0.098	0.289	0.0221383
PBSvscontrol	Fast IIA	Fbxl17	1.14237e-06	-0.299388	0.601	0.846	0.0222522
PBSvscontrol	Fast IIA	Aldh9a1	1.25129e-06	-0.255885	0.115	0.311	0.0243738
PBSvscontrol	Fast IIA	Ywhag	1.37787e-06	-0.254545	0.191	0.417	0.0268396
PBSvscontrol	Fast IIA	Pdzrn3	1.42759e-06	-0.347284	0.71	0.923	0.0278081
PBSvscontrol	Fast IIA	Smim13	1.43043e-06	-0.267383	0.027	0.167	0.0278633
PBSvscontrol	Fast IIA	Nuak1	1.48395e-06	-0.349268	0.066	0.226	0.0289059
PBSvscontrol	Fast IIA	Gmds	1.48641e-06	-0.328114	0.077	0.25	0.0289538
PBSvscontrol	Fast IIA	1700027J07Rik	1.58495e-06	-0.277314	0.06	0.219	0.0308733
PBSvscontrol	Fast IIA	Zfp1	1.62639e-06	-0.272649	0.12	0.309	0.0316805
PBSvscontrol	Fast IIA	Nudt7	1.64357e-06	-0.298955	0.077	0.243	0.0320151
PBSvscontrol	Fast IIA	Maco1	1.67104e-06	-0.254803	0.306	0.55	0.0325502
PBSvscontrol	Fast IIA	Sacm1l	1.69781e-06	-0.272955	0.372	0.638	0.0330717
PBSvscontrol	Fast IIA	Zfp654	1.73539e-06	-0.321206	0.301	0.526	0.0338037
PBSvscontrol	Fast IIA	Gm38505	1.97171e-06	-0.322689	0	0.114	0.0384069
PBSvscontrol	Fast IIA	Pdss2	1.97977e-06	-0.295664	0.41	0.645	0.038564
PBSvscontrol	Fast IIA	Cab39l	2.04407e-06	-0.311284	0.235	0.452	0.0398164
PBSvscontrol	Fast IIA	Abhd6	2.05024e-06	-0.256215	0.044	0.197	0.0399365
PBSvscontrol	Fast IIA	5730419F03Rik	2.07363e-06	-0.440179	0.224	0.43	0.0403922
PBSvscontrol	Fast IIA	Ckap5	2.16715e-06	-0.254017	0.301	0.557	0.042214
PBSvscontrol	Fast IIA	Nup98	2.29704e-06	-0.274402	0.273	0.491	0.044744
PBSvscontrol	Fast IIA	Xrn2	2.31858e-06	-0.290975	0.246	0.45	0.0451636
PBSvscontrol	Fast IIA	Egf	2.40345e-06	-0.308892	0.202	0.419	0.0468168
PBSvscontrol	Fast IIA	Ldhb	2.44082e-06	-0.273771	0.186	0.395	0.0475447
PBSvscontrol	Fast IIA	Ehhadh	2.45209e-06	-0.271088	0.033	0.173	0.0477643
SESN1vsPBS	Fast IIA	Hs3st5	1.9734e-06	0.651684	0.61	0.404	0.0384399
SESN1vsPBS	Fast IIA	Pdk4	2.25309e-06	0.58499	0.685	0.481	0.043888
SESN1vsPBS	Fast IIA	Cox6c	2.25371e-06	0.397689	0.116	0	0.0439
PBSvscontrol	Fast IIX	Gm42418	7.91205e-163	2.69	0.997	0.814	1.54119e-158
PBSvscontrol	Fast IIX	5430431A17Rik	4.74485e-70	1.39569	0.859	0.719	9.2425e-66
PBSvscontrol	Fast IIX	Arpp21	8.02217e-62	1.32403	0.533	0.136	1.56264e-57
PBSvscontrol	Fast IIX	Ryr1	1.08454e-60	0.528811	1	0.997	2.11258e-56
PBSvscontrol	Fast IIX	Cdk14	1.07428e-58	1.04375	0.337	0.02	2.09259e-54
PBSvscontrol	Fast IIX	Myl1	1.06181e-55	1.1713	0.896	0.901	2.06831e-51
PBSvscontrol	Fast IIX	Map1b	4.2308e-51	0.882441	0.319	0.027	8.24117e-47
PBSvscontrol	Fast IIX	Adamts20	2.55087e-50	1.0196	0.42	0.084	4.96885e-46
PBSvscontrol	Fast IIX	Casq1	9.17892e-50	0.949733	0.815	0.628	1.78796e-45
PBSvscontrol	Fast IIX	Peg3	9.36271e-50	1.10503	0.543	0.171	1.82376e-45
PBSvscontrol	Fast IIX	Acta1	2.02043e-47	1.09602	0.778	0.54	3.93559e-43
PBSvscontrol	Fast IIX	Tnnc2	3.78627e-45	0.841398	0.363	0.062	7.37528e-41
PBSvscontrol	Fast IIX	Adamts5	1.4995e-44	0.666651	0.217	0.001	2.92087e-40
PBSvscontrol	Fast IIX	Prkag3	7.15189e-42	1.19965	0.728	0.513	1.39312e-37
PBSvscontrol	Fast IIX	Pclo	9.28015e-41	0.785219	0.279	0.03	1.80768e-36
PBSvscontrol	Fast IIX	Gm28653	1.81682e-37	1.65347	0.292	0.046	3.53899e-33
PBSvscontrol	Fast IIX	Cacna1s	7.31149e-36	0.786147	0.76	0.589	1.4242e-31
PBSvscontrol	Fast IIX	Sema6c	2.11651e-35	0.838714	0.614	0.331	4.12274e-31
PBSvscontrol	Fast IIX	Nkain2	6.73266e-35	1.11635	0.514	0.231	1.31145e-30
PBSvscontrol	Fast IIX	Trim7	1.01162e-33	0.806473	0.726	0.523	1.97053e-29
PBSvscontrol	Fast IIX	Reep1	3.62143e-32	0.812779	0.705	0.535	7.05418e-28
PBSvscontrol	Fast IIX	Col4a5	1.38266e-31	0.453543	0.183	0.009	2.69328e-27
PBSvscontrol	Fast IIX	Itm2a	1.24764e-30	0.349262	0.146	0	2.43027e-26
PBSvscontrol	Fast IIX	Kif1b	8.81796e-30	0.485306	0.93	0.945	1.71765e-25
PBSvscontrol	Fast IIX	Nbea	1.70741e-29	0.425667	0.172	0.009	3.32587e-25
PBSvscontrol	Fast IIX	Car3	1.91085e-29	0.832655	0.36	0.107	3.72214e-25
PBSvscontrol	Fast IIX	Ppp1r14c	2.20854e-29	0.778752	0.64	0.411	4.30201e-25
PBSvscontrol	Fast IIX	Runx1	5.42304e-29	0.848325	0.272	0.058	1.05635e-24
PBSvscontrol	Fast IIX	Tnk2	6.0122e-29	0.748244	0.512	0.248	1.17112e-24
PBSvscontrol	Fast IIX	Rbm24	2.60786e-28	0.588825	0.877	0.863	5.07985e-24
PBSvscontrol	Fast IIX	Maged2	5.95355e-28	0.450947	0.188	0.017	1.15969e-23
PBSvscontrol	Fast IIX	Myom3	7.26026e-28	0.971237	0.439	0.182	1.41423e-23
PBSvscontrol	Fast IIX	Neat1	3.27935e-27	0.409299	0.977	0.998	6.38785e-23
PBSvscontrol	Fast IIX	Mamstr	6.88545e-27	0.722989	0.402	0.154	1.34122e-22
PBSvscontrol	Fast IIX	Palld	1.48868e-26	0.817035	0.807	0.77	2.89981e-22
PBSvscontrol	Fast IIX	Bsg	1.49354e-26	0.572845	0.287	0.072	2.90926e-22
PBSvscontrol	Fast IIX	Lrrfip1	1.74516e-26	0.668648	0.77	0.755	3.3994e-22
PBSvscontrol	Fast IIX	Osbpl3	3.23513e-26	0.428249	0.172	0.015	6.3017e-22
PBSvscontrol	Fast IIX	Auts2	1.27705e-25	0.891488	0.368	0.133	2.48756e-21
PBSvscontrol	Fast IIX	Gpc4	3.24857e-25	0.713358	0.316	0.097	6.32789e-21
PBSvscontrol	Fast IIX	Dnmt3a	4.6335e-25	0.640743	0.731	0.598	9.0256e-21
PBSvscontrol	Fast IIX	Ppargc1b	6.62964e-25	0.592205	0.83	0.741	1.29139e-20
PBSvscontrol	Fast IIX	Rgma	1.68448e-24	0.65025	0.379	0.144	3.2812e-20
PBSvscontrol	Fast IIX	Plcb4	2.87291e-24	0.594347	0.256	0.06	5.59614e-20
PBSvscontrol	Fast IIX	Tex14	3.37029e-24	0.384687	0.115	0	6.56499e-20
PBSvscontrol	Fast IIX	Ghr	4.29137e-24	0.747366	0.812	0.833	8.35917e-20
PBSvscontrol	Fast IIX	Mylpf	5.26482e-24	0.804707	0.629	0.49	1.02553e-19
PBSvscontrol	Fast IIX	Mdga1	9.09706e-24	0.515163	0.258	0.062	1.77202e-19
PBSvscontrol	Fast IIX	Gm34804	2.1499e-23	0.419846	0.17	0.02	4.18779e-19
PBSvscontrol	Fast IIX	Zfp385b	4.19953e-23	0.853245	0.538	0.305	8.18027e-19
PBSvscontrol	Fast IIX	Abcc5	4.34505e-23	0.566845	0.809	0.763	8.46373e-19
PBSvscontrol	Fast IIX	Ccdc141	4.03499e-22	0.519189	0.214	0.044	7.85976e-18
PBSvscontrol	Fast IIX	Plce1	1.10009e-21	0.302801	0.107	0.001	2.14286e-17
PBSvscontrol	Fast IIX	Gatm	1.49882e-21	0.298182	0.102	0	2.91954e-17
PBSvscontrol	Fast IIX	Gm35576	2.2968e-21	0.522061	0.243	0.062	4.47395e-17
PBSvscontrol	Fast IIX	Prune2	2.3714e-21	0.450247	0.46	0.199	4.61925e-17
PBSvscontrol	Fast IIX	Gm26917	1.09232e-20	0.411345	0.877	0.897	2.12773e-16
PBSvscontrol	Fast IIX	Kcnn3	2.02299e-20	0.448161	0.172	0.028	3.94058e-16
PBSvscontrol	Fast IIX	Alpk3	7.10467e-20	0.530536	0.911	0.904	1.38392e-15
PBSvscontrol	Fast IIX	Igdcc4	1.96026e-19	0.659962	0.556	0.378	3.8184e-15
PBSvscontrol	Fast IIX	Col23a1	2.2655e-19	0.6316	0.253	0.077	4.41296e-15
PBSvscontrol	Fast IIX	Mybpc2	2.55328e-19	0.604021	0.804	0.748	4.97354e-15
PBSvscontrol	Fast IIX	Rsrp1	6.12904e-19	0.422693	0.927	0.946	1.19388e-14
PBSvscontrol	Fast IIX	Nrbp2	2.01339e-18	0.306288	0.107	0.006	3.92188e-14
PBSvscontrol	Fast IIX	Cdh13	3.52682e-18	0.551813	0.862	0.921	6.86989e-14
PBSvscontrol	Fast IIX	Nfatc2	3.89351e-18	0.616249	0.345	0.157	7.58417e-14
PBSvscontrol	Fast IIX	Tpm1	5.41957e-18	0.429915	0.914	0.932	1.05568e-13
PBSvscontrol	Fast IIX	Nt5c2	5.64589e-18	0.650176	0.444	0.262	1.09976e-13
PBSvscontrol	Fast IIX	Bcl6	9.09762e-18	0.684016	0.637	0.516	1.77213e-13
PBSvscontrol	Fast IIX	Snrnp70	1.21215e-17	0.432463	0.872	0.905	2.36116e-13
PBSvscontrol	Fast IIX	Cacna2d1	1.5981e-17	0.482035	0.883	0.943	3.11294e-13
PBSvscontrol	Fast IIX	Atp1a2	4.37667e-17	0.446716	0.89	0.933	8.52532e-13
PBSvscontrol	Fast IIX	Myo18b	6.70074e-17	0.416895	0.822	0.851	1.30524e-12
PBSvscontrol	Fast IIX	Fsd1l	2.84395e-16	0.54273	0.313	0.136	5.53973e-12
PBSvscontrol	Fast IIX	Zdbf2	4.08355e-16	0.342281	0.125	0.017	7.95436e-12
PBSvscontrol	Fast IIX	Prickle1	4.61619e-16	0.489642	0.358	0.169	8.99187e-12
PBSvscontrol	Fast IIX	Plekhh1	5.80587e-16	0.272054	0.104	0.009	1.13093e-11
PBSvscontrol	Fast IIX	Fras1	7.82156e-16	0.302566	0.107	0.01	1.52356e-11
PBSvscontrol	Fast IIX	Gm43824	1.07556e-15	0.444257	0.175	0.04	2.09509e-11
PBSvscontrol	Fast IIX	Camk1d	1.0917e-15	0.532589	0.687	0.605	2.12652e-11
PBSvscontrol	Fast IIX	Camk2b	1.22466e-15	0.608477	0.514	0.365	2.38552e-11
PBSvscontrol	Fast IIX	Dysf	7.24002e-15	0.521288	0.684	0.628	1.41028e-10
PBSvscontrol	Fast IIX	Tmem38a	8.67067e-15	0.373902	0.872	0.824	1.68896e-10
PBSvscontrol	Fast IIX	Ccdc69	9.09344e-15	0.49254	0.211	0.068	1.77131e-10
PBSvscontrol	Fast IIX	Cntfr	9.18942e-15	0.763319	0.525	0.397	1.79001e-10
PBSvscontrol	Fast IIX	Pld5	1.00357e-14	0.335558	0.141	0.028	1.95485e-10
PBSvscontrol	Fast IIX	Prkcq	1.40545e-14	0.530528	0.7	0.629	2.73767e-10
PBSvscontrol	Fast IIX	Irs1	3.05755e-14	0.562949	0.58	0.455	5.95581e-10
PBSvscontrol	Fast IIX	Igfn1	3.06487e-14	0.450057	0.167	0.044	5.97005e-10
PBSvscontrol	Fast IIX	Man2a2	6.10039e-14	0.544888	0.509	0.373	1.18829e-09
PBSvscontrol	Fast IIX	Ano5	7.91017e-14	0.407049	0.794	0.801	1.54082e-09
PBSvscontrol	Fast IIX	Rbfox2	8.86169e-14	0.526049	0.715	0.771	1.72617e-09
PBSvscontrol	Fast IIX	Sbk1	1.06286e-13	0.50745	0.316	0.156	2.07034e-09
PBSvscontrol	Fast IIX	Ppp1r9a	1.09584e-13	0.306115	0.128	0.024	2.1346e-09
PBSvscontrol	Fast IIX	Pak1	1.13441e-13	0.32909	0.172	0.048	2.20971e-09
PBSvscontrol	Fast IIX	CAAA01118383.1	1.24325e-13	0.464196	0.261	0.11	2.42172e-09
PBSvscontrol	Fast IIX	Dennd2c	2.70122e-13	0.419339	0.172	0.05	5.2617e-09
PBSvscontrol	Fast IIX	Ank1	2.71244e-13	0.534556	0.595	0.493	5.28357e-09
PBSvscontrol	Fast IIX	Rora	3.62963e-13	0.644191	0.82	0.917	7.07016e-09
PBSvscontrol	Fast IIX	Srgap3	9.58757e-13	0.30989	0.149	0.038	1.86756e-08
PBSvscontrol	Fast IIX	Gm15675	1.26123e-12	0.593187	0.418	0.274	2.45675e-08
PBSvscontrol	Fast IIX	Abca1	1.2898e-12	0.682487	0.368	0.227	2.51239e-08
PBSvscontrol	Fast IIX	Enah	1.31391e-12	0.54088	0.58	0.482	2.55936e-08
PBSvscontrol	Fast IIX	Mcu	1.62607e-12	0.605026	0.645	0.605	3.16743e-08
PBSvscontrol	Fast IIX	Grb14	1.95763e-12	0.510108	0.305	0.156	3.81327e-08
PBSvscontrol	Fast IIX	Magi1	2.39884e-12	0.402282	0.211	0.079	4.6727e-08
PBSvscontrol	Fast IIX	Sobp	3.74574e-12	0.561719	0.645	0.572	7.29632e-08
PBSvscontrol	Fast IIX	Tead1	3.77971e-12	0.464703	0.817	0.851	7.36249e-08
PBSvscontrol	Fast IIX	Col19a1	4.33166e-12	0.362067	0.117	0.024	8.43763e-08
PBSvscontrol	Fast IIX	Jarid2	4.99309e-12	0.592882	0.697	0.741	9.72604e-08
PBSvscontrol	Fast IIX	Sypl2	5.01855e-12	0.553313	0.512	0.408	9.77563e-08
PBSvscontrol	Fast IIX	Dlg2	5.63188e-12	0.778087	0.272	0.135	1.09703e-07
PBSvscontrol	Fast IIX	Pde10a	6.30712e-12	0.629904	0.46	0.32	1.22856e-07
PBSvscontrol	Fast IIX	Ckm	7.79321e-12	0.426685	0.822	0.865	1.51804e-07
PBSvscontrol	Fast IIX	Igfbp5	1.15902e-11	0.473546	0.282	0.137	2.25765e-07
PBSvscontrol	Fast IIX	Chrnb1	1.28243e-11	0.555297	0.355	0.211	2.49805e-07
PBSvscontrol	Fast IIX	Dipk1a	2.18936e-11	0.535286	0.402	0.268	4.26465e-07
PBSvscontrol	Fast IIX	Tnfaip2	3.1034e-11	0.451921	0.251	0.114	6.04511e-07
PBSvscontrol	Fast IIX	Cadm1	3.33179e-11	0.424136	0.253	0.118	6.48999e-07
PBSvscontrol	Fast IIX	D5Ertd579e	3.62468e-11	0.524459	0.726	0.754	7.06051e-07
PBSvscontrol	Fast IIX	Mef2c	4.2918e-11	0.437546	0.893	0.954	8.36e-07
PBSvscontrol	Fast IIX	Limch1	4.4807e-11	0.422326	0.791	0.808	8.72796e-07
PBSvscontrol	Fast IIX	Ncam1	7.33363e-11	0.637178	0.154	0.05	1.42852e-06
PBSvscontrol	Fast IIX	Clasp1	7.40852e-11	0.408725	0.671	0.618	1.44311e-06
PBSvscontrol	Fast IIX	Ehbp1l1	7.63688e-11	0.542586	0.512	0.41	1.48759e-06
PBSvscontrol	Fast IIX	Stim1	9.2991e-11	0.311367	0.82	0.905	1.81137e-06
PBSvscontrol	Fast IIX	Nck2	1.11797e-10	0.540278	0.397	0.267	2.17769e-06
PBSvscontrol	Fast IIX	Sh3pxd2a	1.34437e-10	0.557049	0.522	0.439	2.61869e-06
PBSvscontrol	Fast IIX	Hs6st2	1.44897e-10	0.326879	0.117	0.029	2.82245e-06
PBSvscontrol	Fast IIX	Luc7l3	1.86041e-10	0.318576	0.796	0.805	3.62389e-06
PBSvscontrol	Fast IIX	Mybph	6.47347e-10	0.474648	0.287	0.161	1.26097e-05
PBSvscontrol	Fast IIX	Alpk1	7.20458e-10	0.270466	0.123	0.033	1.40338e-05
PBSvscontrol	Fast IIX	E230016M11Rik	8.43999e-10	0.339748	0.204	0.087	1.64403e-05
PBSvscontrol	Fast IIX	Celf2	1.00326e-09	0.523393	0.715	0.794	1.95425e-05
PBSvscontrol	Fast IIX	Atrx	1.04845e-09	0.408425	0.695	0.644	2.04227e-05
PBSvscontrol	Fast IIX	Jph2	1.22923e-09	0.332457	0.794	0.758	2.39442e-05
PBSvscontrol	Fast IIX	Pdlim1	1.32413e-09	0.263294	0.107	0.027	2.57928e-05
PBSvscontrol	Fast IIX	Dleu2	1.34222e-09	0.460623	0.726	0.788	2.61451e-05
PBSvscontrol	Fast IIX	Ppp3ca	1.72101e-09	0.490095	0.749	0.822	3.35236e-05
PBSvscontrol	Fast IIX	Prex1	2.21954e-09	0.257869	0.167	0.064	4.32344e-05
PBSvscontrol	Fast IIX	Cobl	2.32295e-09	0.514176	0.449	0.349	4.52487e-05
PBSvscontrol	Fast IIX	Kidins220	2.38912e-09	0.341706	0.807	0.87	4.65378e-05
PBSvscontrol	Fast IIX	Zfpm2	2.7525e-09	0.473703	0.217	0.103	5.3616e-05
PBSvscontrol	Fast IIX	Dgkh	2.80191e-09	0.282583	0.172	0.067	5.45783e-05
PBSvscontrol	Fast IIX	Yes1	3.23216e-09	0.415333	0.522	0.428	6.29592e-05
PBSvscontrol	Fast IIX	Traf3	3.39639e-09	0.359282	0.266	0.14	6.61583e-05
PBSvscontrol	Fast IIX	Eya4	4.53449e-09	0.651598	0.65	0.672	8.83273e-05
PBSvscontrol	Fast IIX	Tfrc	6.87822e-09	0.470568	0.381	0.262	0.000133981
PBSvscontrol	Fast IIX	Gbf1	7.88319e-09	0.380132	0.742	0.828	0.000153557
PBSvscontrol	Fast IIX	Afap1l1	8.50287e-09	0.397226	0.206	0.099	0.000165627
PBSvscontrol	Fast IIX	Ddx39b	9.02659e-09	0.541728	0.554	0.532	0.000175829
PBSvscontrol	Fast IIX	Casc4	9.56713e-09	0.358717	0.188	0.083	0.000186358
PBSvscontrol	Fast IIX	Mtus1	9.94814e-09	0.425364	0.663	0.678	0.00019378
PBSvscontrol	Fast IIX	Dusp27	1.22155e-08	0.416948	0.514	0.446	0.000237946
PBSvscontrol	Fast IIX	Myo10	1.32908e-08	0.38593	0.389	0.275	0.000258892
PBSvscontrol	Fast IIX	Zim1	1.7666e-08	0.259264	0.138	0.05	0.000344117
PBSvscontrol	Fast IIX	Pgm1	1.90023e-08	0.306283	0.83	0.813	0.000370145
PBSvscontrol	Fast IIX	Tpm2	2.25573e-08	0.370669	0.755	0.781	0.000439393
PBSvscontrol	Fast IIX	Lrrfip2	2.42197e-08	0.287074	0.802	0.88	0.000471775
PBSvscontrol	Fast IIX	Arl6ip5	3.56109e-08	0.534015	0.572	0.528	0.000693665
PBSvscontrol	Fast IIX	Zfp579	3.92608e-08	0.295321	0.185	0.083	0.000764761
PBSvscontrol	Fast IIX	Pkia	4.37545e-08	0.364273	0.705	0.708	0.000852293
PBSvscontrol	Fast IIX	Ttc7b	5.42082e-08	0.432205	0.671	0.684	0.00105592
PBSvscontrol	Fast IIX	Zfp827	6.58249e-08	0.429916	0.326	0.218	0.0012822
PBSvscontrol	Fast IIX	Nfix	1.05655e-07	0.387214	0.53	0.469	0.00205806
PBSvscontrol	Fast IIX	Cxxc5	1.15605e-07	0.317781	0.191	0.091	0.00225187
PBSvscontrol	Fast IIX	Tlcd2	1.18893e-07	0.250345	0.136	0.052	0.00231591
PBSvscontrol	Fast IIX	Sntb1	1.19442e-07	0.265408	0.144	0.055	0.00232661
PBSvscontrol	Fast IIX	Scn1b	1.38467e-07	0.452276	0.444	0.356	0.00269719
PBSvscontrol	Fast IIX	Ubap2	1.57964e-07	0.388717	0.514	0.431	0.00307698
PBSvscontrol	Fast IIX	Tmem109	1.86162e-07	0.26675	0.157	0.066	0.00362626
PBSvscontrol	Fast IIX	Pkm	1.95963e-07	0.482027	0.543	0.508	0.00381717
PBSvscontrol	Fast IIX	Ankrd10	2.13779e-07	0.428292	0.54	0.495	0.00416421
PBSvscontrol	Fast IIX	Plcl2	2.20138e-07	0.426238	0.624	0.621	0.00428806
PBSvscontrol	Fast IIX	Ptp4a2	2.23953e-07	0.34996	0.629	0.64	0.00436238
PBSvscontrol	Fast IIX	Spire1	2.25479e-07	0.312337	0.225	0.122	0.00439211
PBSvscontrol	Fast IIX	Ccdc88c	2.35366e-07	0.411535	0.316	0.209	0.0045847
PBSvscontrol	Fast IIX	Dmpk	2.36932e-07	0.349634	0.789	0.823	0.0046152
PBSvscontrol	Fast IIX	Plxna4	2.49371e-07	0.465528	0.321	0.211	0.00485749
PBSvscontrol	Fast IIX	Srsf2	2.53808e-07	0.511871	0.501	0.463	0.00494392
PBSvscontrol	Fast IIX	Dhrs7	2.85674e-07	0.354645	0.138	0.057	0.00556464
PBSvscontrol	Fast IIX	Cacnb1	3.55443e-07	0.348663	0.269	0.164	0.00692368
PBSvscontrol	Fast IIX	Ppfibp1	3.98296e-07	0.380094	0.345	0.242	0.00775841
PBSvscontrol	Fast IIX	Srgap2	4.00354e-07	0.405678	0.277	0.172	0.0077985
PBSvscontrol	Fast IIX	Wsb1	4.02985e-07	0.339717	0.238	0.136	0.00784974
PBSvscontrol	Fast IIX	Srl	5.07455e-07	0.32036	0.757	0.79	0.00988472
PBSvscontrol	Fast IIX	Nr3c2	5.17903e-07	0.380959	0.708	0.759	0.0100882
PBSvscontrol	Fast IIX	Stat5a	5.45348e-07	0.319717	0.178	0.087	0.0106228
PBSvscontrol	Fast IIX	Slc16a10	6.07536e-07	0.418982	0.624	0.634	0.0118342
PBSvscontrol	Fast IIX	Stat5b	6.25366e-07	0.345168	0.632	0.622	0.0121815
PBSvscontrol	Fast IIX	Lsmem1	7.85254e-07	0.352768	0.285	0.179	0.015296
PBSvscontrol	Fast IIX	Herpud1	8.29578e-07	0.25452	0.146	0.064	0.0161594
PBSvscontrol	Fast IIX	2310014F06Rik	8.62082e-07	0.52789	0.313	0.214	0.0167925
PBSvscontrol	Fast IIX	Nav2	9.02302e-07	0.433662	0.436	0.36	0.0175759
PBSvscontrol	Fast IIX	Akap7	9.28662e-07	0.301981	0.214	0.118	0.0180894
PBSvscontrol	Fast IIX	Hrc	9.33324e-07	0.466454	0.397	0.318	0.0181802
PBSvscontrol	Fast IIX	Cacng1	1.04551e-06	0.365124	0.285	0.18	0.0203655
PBSvscontrol	Fast IIX	Clcn1	1.08944e-06	0.345331	0.77	0.788	0.0212212
PBSvscontrol	Fast IIX	Eif4a2	1.14981e-06	0.381742	0.533	0.488	0.0223971
PBSvscontrol	Fast IIX	Carns1	1.29087e-06	0.429878	0.253	0.163	0.0251448
PBSvscontrol	Fast IIX	Deptor	1.90014e-06	0.429192	0.405	0.318	0.0370128
PBSvscontrol	Fast IIX	Prrg1	1.9735e-06	0.302215	0.178	0.09	0.0384418
PBSvscontrol	Fast IIX	Slc4a3	2.38741e-06	0.28264	0.11	0.042	0.0465044
PBSvscontrol	Fast IIX	Fgfr2	9.26741e-131	-1.66475	0.606	0.954	1.8052e-126
PBSvscontrol	Fast IIX	Tbc1d1	2.01583e-115	-1.66962	0.53	0.958	3.92663e-111
PBSvscontrol	Fast IIX	Lncpint	2.45758e-114	-1.4716	0.48	0.973	4.78712e-110
PBSvscontrol	Fast IIX	Mylk4	1.68707e-102	-1.87418	0.483	0.93	3.28625e-98
PBSvscontrol	Fast IIX	Hs3st5	1.23201e-98	-1.23074	0.392	0.967	2.39982e-94
PBSvscontrol	Fast IIX	Tacc2	1.01865e-97	-0.722358	0.984	0.997	1.98423e-93
PBSvscontrol	Fast IIX	Arrdc2	8.38879e-95	-1.19285	0.125	0.805	1.63405e-90
PBSvscontrol	Fast IIX	Zbtb16	4.0696e-91	-0.896533	0.799	0.991	7.92718e-87
PBSvscontrol	Fast IIX	Pde4d	4.91214e-86	-1.44384	0.765	0.977	9.56836e-82
PBSvscontrol	Fast IIX	AY036118	1.45833e-82	-1.20252	0	0.614	2.84069e-78
PBSvscontrol	Fast IIX	Cep85l	1.416e-81	-0.988883	0.747	0.961	2.75822e-77
PBSvscontrol	Fast IIX	Ucp3	4.61393e-81	-1.07517	0.35	0.867	8.98747e-77
PBSvscontrol	Fast IIX	Prr33	2.95245e-80	-1.21499	0.185	0.775	5.75108e-76
PBSvscontrol	Fast IIX	Pdk4	1.84664e-77	-1.16045	0.491	0.908	3.59708e-73
PBSvscontrol	Fast IIX	Npc1	1.59221e-71	-1.17659	0.117	0.677	3.10146e-67
PBSvscontrol	Fast IIX	Myom1	5.0608e-66	-0.635509	0.89	0.979	9.85793e-62
PBSvscontrol	Fast IIX	Fkbp5	1.42983e-61	-1.02563	0.332	0.805	2.78516e-57
PBSvscontrol	Fast IIX	Gm26740	2.37195e-61	-0.773421	0.7	0.96	4.62032e-57
PBSvscontrol	Fast IIX	Tango2	9.78898e-61	-0.874299	0.342	0.843	1.90679e-56
PBSvscontrol	Fast IIX	Optn	1.32616e-60	-0.878242	0.303	0.785	2.58323e-56
PBSvscontrol	Fast IIX	Plin4	1.77547e-59	-0.787437	0.366	0.85	3.45844e-55
PBSvscontrol	Fast IIX	Aldh1a1	3.36868e-59	-0.836418	0.692	0.94	6.56185e-55
PBSvscontrol	Fast IIX	Ptp4a3	9.95925e-59	-0.799392	0.201	0.732	1.93996e-54
PBSvscontrol	Fast IIX	Crim1	5.00214e-58	-0.873758	0.211	0.745	9.74366e-54
PBSvscontrol	Fast IIX	Gm28376	5.71191e-58	-0.858237	0.574	0.905	1.11262e-53
PBSvscontrol	Fast IIX	Pdlim5	1.39239e-57	-0.825616	0.723	0.968	2.71223e-53
PBSvscontrol	Fast IIX	Gm16093	6.86662e-57	-0.920783	0.05	0.539	1.33755e-52
PBSvscontrol	Fast IIX	Slco3a1	1.28984e-56	-0.873632	0.444	0.871	2.51248e-52
PBSvscontrol	Fast IIX	C730002L08Rik	1.69383e-56	-0.910272	0.06	0.547	3.29942e-52
PBSvscontrol	Fast IIX	Pfkfb1	7.65631e-56	-0.822967	0.392	0.846	1.49137e-51
PBSvscontrol	Fast IIX	Asb15	1.96641e-53	-0.868376	0.339	0.799	3.83036e-49
PBSvscontrol	Fast IIX	Ankrd23	3.371e-53	-0.903825	0.386	0.85	6.56637e-49
PBSvscontrol	Fast IIX	Fgf1	2.89784e-52	-0.908506	0.206	0.697	5.64471e-48
PBSvscontrol	Fast IIX	Lpl	1.40369e-51	-1.21417	0.086	0.546	2.73424e-47
PBSvscontrol	Fast IIX	Sorbs1	3.08092e-51	-0.789896	0.775	0.947	6.00133e-47
PBSvscontrol	Fast IIX	Foxo1	8.55957e-51	-0.885287	0.457	0.833	1.66732e-46
PBSvscontrol	Fast IIX	Pde8a	1.03605e-50	-0.79036	0.125	0.62	2.01813e-46
PBSvscontrol	Fast IIX	2310016D03Rik	1.85894e-50	-0.768295	0.217	0.726	3.62104e-46
PBSvscontrol	Fast IIX	Alpk2	5.45866e-50	-0.728576	0.525	0.895	1.06329e-45
PBSvscontrol	Fast IIX	B3galt1	7.15945e-50	-0.854872	0.405	0.837	1.39459e-45
PBSvscontrol	Fast IIX	Cd36	1.70913e-49	-1.14021	0.42	0.792	3.32921e-45
PBSvscontrol	Fast IIX	Fbxo32	2.00925e-49	-1.02744	0.48	0.85	3.91382e-45
PBSvscontrol	Fast IIX	Hk2	1.57987e-48	-0.703243	0.436	0.848	3.07744e-44
PBSvscontrol	Fast IIX	Klhl38	4.83553e-48	-0.763301	0.17	0.635	9.41914e-44
PBSvscontrol	Fast IIX	Zeb2	5.30033e-48	-0.814626	0.037	0.478	1.03245e-43
PBSvscontrol	Fast IIX	Asb11	1.5366e-47	-0.702236	0.185	0.662	2.99313e-43
PBSvscontrol	Fast IIX	Gm12224	1.61921e-47	-0.73622	0.214	0.681	3.15406e-43
PBSvscontrol	Fast IIX	Lrrc2	4.34431e-47	-0.677765	0.316	0.774	8.46229e-43
PBSvscontrol	Fast IIX	Rnf144b	1.68065e-46	-0.717346	0.086	0.528	3.27373e-42
PBSvscontrol	Fast IIX	Tnnt3	8.96285e-46	-0.495626	0.95	0.994	1.74587e-41
PBSvscontrol	Fast IIX	Trim54	4.17941e-45	-0.680927	0.35	0.797	8.14107e-41
PBSvscontrol	Fast IIX	Pard3b	1.96432e-44	-0.731116	0.334	0.799	3.82631e-40
PBSvscontrol	Fast IIX	Art3	2.70417e-43	-0.664012	0.517	0.898	5.26745e-39
PBSvscontrol	Fast IIX	Kcnn2	8.62383e-43	-0.867986	0.167	0.613	1.67984e-38
PBSvscontrol	Fast IIX	Cdk8	3.17326e-42	-1.12986	0	0.371	6.18119e-38
PBSvscontrol	Fast IIX	Rabep2	7.41389e-41	-0.658524	0.068	0.464	1.44415e-36
PBSvscontrol	Fast IIX	Ces1d	6.50408e-40	-0.651818	0.01	0.375	1.26693e-35
PBSvscontrol	Fast IIX	Gab2	7.83979e-40	-0.696878	0.026	0.398	1.52711e-35
PBSvscontrol	Fast IIX	Tmcc1	8.61066e-40	-0.644486	0.47	0.843	1.67727e-35
PBSvscontrol	Fast IIX	Svil	8.74335e-40	-0.554694	0.757	0.963	1.70312e-35
PBSvscontrol	Fast IIX	Tmem132b	3.17164e-39	-0.771904	0.068	0.465	6.17803e-35
PBSvscontrol	Fast IIX	Ugp2	3.75889e-39	-0.793684	0.59	0.868	7.32195e-35
PBSvscontrol	Fast IIX	Gm12394	4.23367e-39	-0.655583	0.198	0.63	8.24676e-35
PBSvscontrol	Fast IIX	Prkg1	1.03732e-38	-0.878255	0.402	0.791	2.0206e-34
PBSvscontrol	Fast IIX	Dpyd	1.4975e-38	-0.752237	0.277	0.693	2.91699e-34
PBSvscontrol	Fast IIX	4831440D22Rik	4.17974e-38	-0.947396	0.047	0.413	8.14171e-34
PBSvscontrol	Fast IIX	Foxo3	6.18585e-38	-0.594056	0.065	0.453	1.20494e-33
PBSvscontrol	Fast IIX	Retreg1	8.65092e-38	-0.692019	0.334	0.756	1.68511e-33
PBSvscontrol	Fast IIX	Cped1	8.67458e-38	-0.536893	0.796	0.961	1.68972e-33
PBSvscontrol	Fast IIX	Adcy2	1.1099e-37	-0.578143	0.671	0.942	2.16198e-33
PBSvscontrol	Fast IIX	Gpcpd1	2.18653e-37	-0.765258	0.483	0.803	4.25915e-33
PBSvscontrol	Fast IIX	Cyp27a1	3.30856e-37	-0.59394	0.183	0.595	6.44474e-33
PBSvscontrol	Fast IIX	Foxp2	4.18151e-37	-0.726717	0.219	0.626	8.14516e-33
PBSvscontrol	Fast IIX	Gm50194	5.64765e-37	-0.627591	0.225	0.651	1.10011e-32
PBSvscontrol	Fast IIX	Pde7a	7.88473e-37	-0.841458	0.634	0.83	1.53587e-32
PBSvscontrol	Fast IIX	Ptprg	8.8867e-37	-0.638274	0.48	0.879	1.73104e-32
PBSvscontrol	Fast IIX	Nos1	9.63188e-37	-0.639966	0.316	0.739	1.87619e-32
PBSvscontrol	Fast IIX	Rilpl1	3.10559e-36	-0.512455	0.611	0.897	6.04937e-32
PBSvscontrol	Fast IIX	Acss1	4.38728e-36	-0.690828	0.031	0.382	8.54599e-32
PBSvscontrol	Fast IIX	6230400D17Rik	5.62246e-36	-0.576484	0.11	0.497	1.0952e-31
PBSvscontrol	Fast IIX	Clip1	7.87031e-36	-0.579563	0.773	0.94	1.53306e-31
PBSvscontrol	Fast IIX	Ccdc85a	8.06851e-36	-0.766652	0.18	0.588	1.57167e-31
PBSvscontrol	Fast IIX	Pnpla8	8.59174e-36	-0.58998	0.36	0.763	1.67359e-31
PBSvscontrol	Fast IIX	Gm35330	1.66562e-35	-0.871222	0.123	0.497	3.24446e-31
PBSvscontrol	Fast IIX	Slc7a8	3.81412e-35	-0.642857	0.217	0.617	7.42952e-31
PBSvscontrol	Fast IIX	Pan3	4.50792e-35	-0.519083	0.274	0.711	8.78097e-31
PBSvscontrol	Fast IIX	Zfp521	6.81306e-35	-0.667651	0.117	0.488	1.32712e-30
PBSvscontrol	Fast IIX	Lpin1	7.58908e-35	-0.568461	0.58	0.882	1.47828e-30
PBSvscontrol	Fast IIX	Mb	5.36237e-34	-0.59842	0.042	0.382	1.04454e-29
PBSvscontrol	Fast IIX	Ptpn3	7.26604e-34	-0.739373	0.449	0.783	1.41535e-29
PBSvscontrol	Fast IIX	St3gal5	1.89954e-33	-0.556753	0.219	0.614	3.70012e-29
PBSvscontrol	Fast IIX	Arhgap15	2.74283e-33	-0.685004	0	0.304	5.34275e-29
PBSvscontrol	Fast IIX	Uvrag	5.08119e-33	-0.504029	0.131	0.508	9.89764e-29
PBSvscontrol	Fast IIX	Ppp1r3c	4.36141e-32	-0.637486	0.133	0.492	8.49559e-28
PBSvscontrol	Fast IIX	Slf1	7.28324e-32	-0.589959	0.272	0.657	1.4187e-27
PBSvscontrol	Fast IIX	Lrrc58	7.65399e-32	-0.503902	0.157	0.53	1.49092e-27
PBSvscontrol	Fast IIX	Actr3b	1.13404e-31	-0.604299	0.081	0.421	2.20899e-27
PBSvscontrol	Fast IIX	Rorc	1.34609e-31	-0.473355	0.115	0.483	2.62205e-27
PBSvscontrol	Fast IIX	Ddx5	1.35618e-31	-0.511468	0.634	0.913	2.64171e-27
PBSvscontrol	Fast IIX	Exoc6b	3.54541e-31	-0.441655	0.287	0.734	6.9061e-27
PBSvscontrol	Fast IIX	Raet1e	1.0329e-30	-0.511583	0.073	0.401	2.01199e-26
PBSvscontrol	Fast IIX	Pik3r1	2.56464e-30	-0.622334	0.46	0.805	4.99566e-26
PBSvscontrol	Fast IIX	Gpt2	4.27508e-30	-0.533438	0.219	0.587	8.32742e-26
PBSvscontrol	Fast IIX	Gm15261	4.96551e-30	-0.597274	0.073	0.394	9.67231e-26
PBSvscontrol	Fast IIX	Dusp13	9.56573e-30	-0.490922	0.227	0.605	1.86331e-25
PBSvscontrol	Fast IIX	Abra	1.1156e-29	-0.555468	0.183	0.56	2.17307e-25
PBSvscontrol	Fast IIX	Sorbs3	1.82008e-29	-0.492496	0.094	0.436	3.54533e-25
PBSvscontrol	Fast IIX	Nr4a1	1.98612e-29	-0.615763	0.321	0.685	3.86875e-25
PBSvscontrol	Fast IIX	Gm13938	1.9959e-29	-0.503334	0.125	0.464	3.88782e-25
PBSvscontrol	Fast IIX	Ccdc162	2.72019e-29	-0.582642	0.078	0.404	5.29865e-25
PBSvscontrol	Fast IIX	Diaph1	1.21072e-28	-0.494444	0.504	0.824	2.35835e-24
PBSvscontrol	Fast IIX	Snx29	2.43578e-28	-0.396195	0.206	0.607	4.74466e-24
PBSvscontrol	Fast IIX	Acat1	3.52551e-28	-0.44772	0.253	0.622	6.86734e-24
PBSvscontrol	Fast IIX	Mib1	5.92992e-28	-0.523468	0.373	0.721	1.15509e-23
PBSvscontrol	Fast IIX	Pfkfb4	6.76425e-28	-0.480194	0.149	0.503	1.31761e-23
PBSvscontrol	Fast IIX	Ube4a	8.35224e-28	-0.535898	0.332	0.697	1.62693e-23
PBSvscontrol	Fast IIX	Cep170	1.05672e-27	-0.484478	0.086	0.411	2.05839e-23
PBSvscontrol	Fast IIX	Polr3h	1.45161e-27	-0.435711	0.094	0.41	2.82759e-23
PBSvscontrol	Fast IIX	Spag9	1.76121e-27	-0.399162	0.807	0.956	3.43066e-23
PBSvscontrol	Fast IIX	Psd3	2.46605e-27	-0.612682	0.601	0.885	4.80363e-23
PBSvscontrol	Fast IIX	Ankrd2	3.12866e-27	-0.87524	0.112	0.426	6.09431e-23
PBSvscontrol	Fast IIX	Ext1	6.57724e-27	-0.483642	0.149	0.5	1.28118e-22
PBSvscontrol	Fast IIX	Foxp1	1.0415e-26	-0.507284	0.496	0.827	2.02873e-22
PBSvscontrol	Fast IIX	Maml2	1.35796e-26	-0.519069	0.159	0.521	2.64516e-22
PBSvscontrol	Fast IIX	Tcap	1.47098e-26	-0.462593	0.488	0.833	2.86532e-22
PBSvscontrol	Fast IIX	Gm13601	2.28557e-26	-0.440759	0.052	0.339	4.45205e-22
PBSvscontrol	Fast IIX	Mycbp2	2.48252e-26	-0.426939	0.538	0.904	4.8357e-22
PBSvscontrol	Fast IIX	Slc38a2	2.84737e-26	-0.45303	0.405	0.761	5.5464e-22
PBSvscontrol	Fast IIX	Zbtb20	3.12214e-26	-0.33586	0.903	0.988	6.08161e-22
PBSvscontrol	Fast IIX	Wbp1l	3.17743e-26	-0.492616	0.311	0.662	6.18931e-22
PBSvscontrol	Fast IIX	Sqstm1	4.54281e-26	-0.482968	0.159	0.497	8.84894e-22
PBSvscontrol	Fast IIX	Aldh6a1	4.91439e-26	-0.451917	0.201	0.546	9.57274e-22
PBSvscontrol	Fast IIX	Synpo	6.03525e-26	-0.452619	0.201	0.547	1.17561e-21
PBSvscontrol	Fast IIX	Rap1a	1.18667e-25	-0.423324	0.149	0.495	2.31152e-21
PBSvscontrol	Fast IIX	Mast2	1.74272e-25	-0.402605	0.778	0.943	3.39465e-21
PBSvscontrol	Fast IIX	Adarb1	2.46604e-25	-0.465362	0.193	0.538	4.80361e-21
PBSvscontrol	Fast IIX	Filip1	3.00013e-25	-0.412505	0.778	0.95	5.84396e-21
PBSvscontrol	Fast IIX	5330438D12Rik	3.63344e-25	-0.471657	0.164	0.485	7.07758e-21
PBSvscontrol	Fast IIX	9330159F19Rik	4.12219e-25	-0.529887	0.23	0.562	8.02961e-21
PBSvscontrol	Fast IIX	Wnt5b	7.3764e-25	-0.569806	0.188	0.515	1.43685e-20
PBSvscontrol	Fast IIX	Atrnl1	7.73737e-25	-0.525939	0.12	0.428	1.50716e-20
PBSvscontrol	Fast IIX	Gm16599	9.62789e-25	-0.413945	0.052	0.324	1.87542e-20
PBSvscontrol	Fast IIX	D830005E20Rik	9.74417e-25	-0.50451	0.167	0.484	1.89807e-20
PBSvscontrol	Fast IIX	Zdhhc14	1.29428e-24	-0.461895	0.23	0.6	2.52112e-20
PBSvscontrol	Fast IIX	Anxa11	4.27674e-24	-0.465856	0.332	0.688	8.33065e-20
PBSvscontrol	Fast IIX	Sh3kbp1	4.88217e-24	-0.480834	0.063	0.334	9.50997e-20
PBSvscontrol	Fast IIX	2610035D17Rik	6.70389e-24	-0.444979	0.131	0.448	1.30585e-19
PBSvscontrol	Fast IIX	Lifr	6.78666e-24	-0.325337	0.107	0.42	1.32197e-19
PBSvscontrol	Fast IIX	Mgst3	6.81745e-24	-0.398564	0.078	0.366	1.32797e-19
PBSvscontrol	Fast IIX	1700027J07Rik	8.27093e-24	-0.458172	0.073	0.346	1.61109e-19
PBSvscontrol	Fast IIX	2210408F21Rik	8.47033e-24	-0.459141	0.572	0.859	1.64994e-19
PBSvscontrol	Fast IIX	Myo5c	1.13992e-23	-0.356642	0.214	0.565	2.22046e-19
PBSvscontrol	Fast IIX	Mitf	2.52783e-23	-0.392811	0.467	0.839	4.92396e-19
PBSvscontrol	Fast IIX	Prrc1	3.11461e-23	-0.383641	0.17	0.495	6.06695e-19
PBSvscontrol	Fast IIX	Slc8a1	3.60039e-23	-0.54498	0.428	0.762	7.01321e-19
PBSvscontrol	Fast IIX	Crebrf	3.82763e-23	-0.391958	0.329	0.672	7.45584e-19
PBSvscontrol	Fast IIX	Gm35188	6.30157e-23	-0.444095	0.065	0.329	1.22748e-18
PBSvscontrol	Fast IIX	Asb2	6.72596e-23	-0.572236	0.572	0.8	1.31015e-18
PBSvscontrol	Fast IIX	Hnrnpa3	6.76888e-23	-0.411734	0.222	0.554	1.31851e-18
PBSvscontrol	Fast IIX	Lysmd4	7.12896e-23	-0.44573	0.123	0.417	1.38865e-18
PBSvscontrol	Fast IIX	Sesn1	7.75929e-23	-0.448876	0.415	0.73	1.51143e-18
PBSvscontrol	Fast IIX	Fam172a	7.77034e-23	-0.378039	0.311	0.689	1.51358e-18
PBSvscontrol	Fast IIX	Lrig1	8.46074e-23	-0.369482	0.227	0.577	1.64807e-18
PBSvscontrol	Fast IIX	Wnk2	8.84733e-23	-0.40946	0.42	0.748	1.72337e-18
PBSvscontrol	Fast IIX	Dym	9.5297e-23	-0.39897	0.46	0.798	1.85629e-18
PBSvscontrol	Fast IIX	Per1	1.26647e-22	-0.390454	0.125	0.42	2.46696e-18
PBSvscontrol	Fast IIX	Rcan2	1.31106e-22	-0.463092	0.585	0.873	2.55382e-18
PBSvscontrol	Fast IIX	Rab12	1.79955e-22	-0.420613	0.277	0.617	3.50534e-18
PBSvscontrol	Fast IIX	Bcas3	2.03639e-22	-0.43048	0.556	0.851	3.96668e-18
PBSvscontrol	Fast IIX	1700123M08Rik	2.41828e-22	-0.493415	0.138	0.427	4.71056e-18
PBSvscontrol	Fast IIX	Jak2	2.72329e-22	-0.472885	0.269	0.584	5.30469e-18
PBSvscontrol	Fast IIX	Krba1	3.8373e-22	-0.439882	0.29	0.641	7.47467e-18
PBSvscontrol	Fast IIX	Sik2	3.84403e-22	-0.405977	0.238	0.579	7.48778e-18
PBSvscontrol	Fast IIX	Ttc28	4.60453e-22	-0.430426	0.094	0.376	8.96917e-18
PBSvscontrol	Fast IIX	Gbe1	4.9821e-22	-0.472172	0.828	0.963	9.70464e-18
PBSvscontrol	Fast IIX	Asb14	5.842e-22	-0.398651	0.554	0.883	1.13796e-17
PBSvscontrol	Fast IIX	Il6ra	5.84737e-22	-0.353043	0	0.209	1.13901e-17
PBSvscontrol	Fast IIX	Tigar	9.40592e-22	-0.371736	0.117	0.408	1.83218e-17
PBSvscontrol	Fast IIX	Cox6c	1.06096e-21	-0.281345	0	0.207	2.06664e-17
PBSvscontrol	Fast IIX	Actr3	1.17087e-21	-0.365648	0.06	0.318	2.28075e-17
PBSvscontrol	Fast IIX	Lrrtm3	1.94649e-21	-0.523603	0.05	0.286	3.79157e-17
PBSvscontrol	Fast IIX	Slc27a1	1.9974e-21	-0.409669	0.243	0.581	3.89074e-17
PBSvscontrol	Fast IIX	Abi1	2.78119e-21	-0.327769	0.188	0.523	5.41748e-17
PBSvscontrol	Fast IIX	Itgb5	2.86212e-21	-0.394547	0.141	0.438	5.57512e-17
PBSvscontrol	Fast IIX	Gm49380	3.73156e-21	-0.362012	0.047	0.289	7.2687e-17
PBSvscontrol	Fast IIX	Flvcr1	3.90712e-21	-0.47469	0.36	0.667	7.61068e-17
PBSvscontrol	Fast IIX	Gm49417	5.12711e-21	-0.381684	0.084	0.346	9.9871e-17
PBSvscontrol	Fast IIX	Esrrg	6.08487e-21	-0.394546	0.692	0.901	1.18527e-16
PBSvscontrol	Fast IIX	Hadha	8.06483e-21	-0.407601	0.392	0.697	1.57095e-16
PBSvscontrol	Fast IIX	Slc25a4	8.82365e-21	-0.375282	0.452	0.771	1.71876e-16
PBSvscontrol	Fast IIX	Rgcc	1.01318e-20	-0.453943	0.068	0.315	1.97358e-16
PBSvscontrol	Fast IIX	Gm17167	1.04783e-20	-0.42568	0.496	0.819	2.04108e-16
PBSvscontrol	Fast IIX	Phactr2	1.24917e-20	-0.34966	0.123	0.404	2.43326e-16
PBSvscontrol	Fast IIX	Nrap	1.46349e-20	-0.389197	0.854	0.953	2.85073e-16
PBSvscontrol	Fast IIX	Nampt	2.02381e-20	-0.400849	0.366	0.688	3.94218e-16
PBSvscontrol	Fast IIX	Hr	2.59361e-20	-0.4102	0.057	0.297	5.0521e-16
PBSvscontrol	Fast IIX	Chd6	2.80004e-20	-0.443838	0.426	0.71	5.45419e-16
PBSvscontrol	Fast IIX	Mbnl2	2.80219e-20	-0.342668	0.796	0.95	5.45839e-16
PBSvscontrol	Fast IIX	Pcnt	3.2887e-20	-0.359113	0.504	0.794	6.40605e-16
PBSvscontrol	Fast IIX	Cystm1	3.48839e-20	-0.409093	0.24	0.555	6.79504e-16
PBSvscontrol	Fast IIX	Slc39a14	4.14221e-20	-0.399587	0.029	0.247	8.06862e-16
PBSvscontrol	Fast IIX	Btbd9	4.56864e-20	-0.41811	0.334	0.67	8.89926e-16
PBSvscontrol	Fast IIX	Bnip3	4.73647e-20	-0.353663	0.18	0.491	9.22616e-16
PBSvscontrol	Fast IIX	Gm48321	5.98688e-20	-0.32578	0.057	0.301	1.16618e-15
PBSvscontrol	Fast IIX	Tmem140	9.18423e-20	-0.377661	0.068	0.308	1.789e-15
PBSvscontrol	Fast IIX	Got1	1.20408e-19	-0.385288	0.266	0.564	2.34543e-15
PBSvscontrol	Fast IIX	Cblb	1.24155e-19	-0.34884	0.504	0.852	2.41841e-15
PBSvscontrol	Fast IIX	Acadl	1.27384e-19	-0.391391	0.392	0.71	2.48131e-15
PBSvscontrol	Fast IIX	Myo1e	1.36619e-19	-0.404266	0.133	0.41	2.66121e-15
PBSvscontrol	Fast IIX	Apoo	1.6614e-19	-0.3372	0.232	0.539	3.23625e-15
PBSvscontrol	Fast IIX	Pln	1.68063e-19	-0.29882	0.021	0.226	3.2737e-15
PBSvscontrol	Fast IIX	Igf1r	1.78434e-19	-0.29762	0.191	0.502	3.47572e-15
PBSvscontrol	Fast IIX	C2cd2	1.83106e-19	-0.439075	0.585	0.826	3.56671e-15
PBSvscontrol	Fast IIX	Platr31	2.0345e-19	-0.354987	0.021	0.225	3.963e-15
PBSvscontrol	Fast IIX	Chd7	2.11772e-19	-0.395555	0.546	0.824	4.12511e-15
PBSvscontrol	Fast IIX	Tcf25	2.33298e-19	-0.342306	0.415	0.751	4.54442e-15
PBSvscontrol	Fast IIX	Lipe	2.65339e-19	-0.311246	0.018	0.225	5.16855e-15
PBSvscontrol	Fast IIX	Ncoa2	3.033e-19	-0.33447	0.251	0.585	5.90799e-15
PBSvscontrol	Fast IIX	Ubr2	3.36945e-19	-0.370485	0.561	0.848	6.56335e-15
PBSvscontrol	Fast IIX	Pank1	4.09665e-19	-0.472751	0.337	0.63	7.97987e-15
PBSvscontrol	Fast IIX	Taf1d	4.10699e-19	-0.342659	0.334	0.643	8.00001e-15
PBSvscontrol	Fast IIX	Ggnbp1	4.12182e-19	-0.351023	0.295	0.615	8.0289e-15
PBSvscontrol	Fast IIX	Arl15	4.1291e-19	-0.423841	0.261	0.576	8.04307e-15
PBSvscontrol	Fast IIX	Acox1	4.34397e-19	-0.383265	0.204	0.497	8.46161e-15
PBSvscontrol	Fast IIX	Eif3j1	4.5489e-19	-0.336596	0.256	0.574	8.8608e-15
PBSvscontrol	Fast IIX	1810013L24Rik	4.9861e-19	-0.360448	0.381	0.706	9.71243e-15
PBSvscontrol	Fast IIX	E130102H24Rik	6.18472e-19	-0.317797	0.073	0.315	1.20472e-14
PBSvscontrol	Fast IIX	Sbf2	6.64089e-19	-0.280631	0.329	0.68	1.29358e-14
PBSvscontrol	Fast IIX	Klf9	7.12873e-19	-0.401877	0.42	0.716	1.38861e-14
PBSvscontrol	Fast IIX	Anapc16	7.79585e-19	-0.309211	0.107	0.37	1.51855e-14
PBSvscontrol	Fast IIX	Sdccag8	8.26835e-19	-0.520724	0.337	0.627	1.61059e-14
PBSvscontrol	Fast IIX	Art5	8.44801e-19	-0.367089	0.107	0.36	1.64559e-14
PBSvscontrol	Fast IIX	Myot	9.54004e-19	-0.33086	0.841	0.964	1.85831e-14
PBSvscontrol	Fast IIX	Tcf7l2	1.07743e-18	-0.301648	0.196	0.513	2.09872e-14
PBSvscontrol	Fast IIX	Mid1	1.0942e-18	-0.338258	0.029	0.237	2.1314e-14
PBSvscontrol	Fast IIX	Fbxo40	1.09811e-18	-0.373207	0.695	0.906	2.139e-14
PBSvscontrol	Fast IIX	Ank	1.15141e-18	-0.380268	0.681	0.916	2.24284e-14
PBSvscontrol	Fast IIX	Gm44127	1.19484e-18	-0.380172	0.086	0.33	2.32743e-14
PBSvscontrol	Fast IIX	Pdzrn3	1.37892e-18	-0.407195	0.666	0.902	2.686e-14
PBSvscontrol	Fast IIX	Atxn7l1	1.52366e-18	-0.312588	0.397	0.74	2.96794e-14
PBSvscontrol	Fast IIX	Adssl1	2.17347e-18	-0.30069	0.261	0.58	4.2337e-14
PBSvscontrol	Fast IIX	Stag1	3.0999e-18	-0.340458	0.405	0.761	6.03829e-14
PBSvscontrol	Fast IIX	Acsl1	3.16895e-18	-0.403477	0.661	0.883	6.1728e-14
PBSvscontrol	Fast IIX	Dpm1	4.20608e-18	-0.337056	0.136	0.397	8.19302e-14
PBSvscontrol	Fast IIX	Sppl2a	4.83663e-18	-0.355453	0.279	0.579	9.42126e-14
PBSvscontrol	Fast IIX	Peli1	5.07805e-18	-0.30386	0.042	0.259	9.89153e-14
PBSvscontrol	Fast IIX	Slc15a5	5.37337e-18	-0.431457	0.01	0.194	1.04668e-13
PBSvscontrol	Fast IIX	Egf	5.65905e-18	-0.402071	0.188	0.469	1.10233e-13
PBSvscontrol	Fast IIX	Tmem243	6.17899e-18	-0.339534	0.078	0.312	1.20361e-13
PBSvscontrol	Fast IIX	Twf2	7.22518e-18	-0.342996	0.282	0.58	1.40739e-13
PBSvscontrol	Fast IIX	Kctd16	7.74728e-18	-0.475971	0.099	0.343	1.50909e-13
PBSvscontrol	Fast IIX	Asb4	8.10788e-18	-0.410062	0.065	0.289	1.57933e-13
PBSvscontrol	Fast IIX	Dpp6	8.31314e-18	-0.38015	0.057	0.281	1.61932e-13
PBSvscontrol	Fast IIX	Tbx15	9.07045e-18	-0.447475	0.637	0.873	1.76683e-13
PBSvscontrol	Fast IIX	Rab7	1.01515e-17	-0.451187	0.457	0.709	1.97741e-13
PBSvscontrol	Fast IIX	Slc25a25	1.16193e-17	-0.341344	0.063	0.285	2.26333e-13
PBSvscontrol	Fast IIX	Tsc22d1	1.40142e-17	-0.380093	0.634	0.889	2.72982e-13
PBSvscontrol	Fast IIX	Cebpg	1.49219e-17	-0.315982	0.104	0.351	2.90664e-13
PBSvscontrol	Fast IIX	Tfcp2l1	1.78665e-17	-0.354173	0.057	0.273	3.48021e-13
PBSvscontrol	Fast IIX	Car14	1.82201e-17	-0.365522	0.07	0.294	3.5491e-13
PBSvscontrol	Fast IIX	Nr6a1	1.91508e-17	-0.421785	0.402	0.674	3.73038e-13
PBSvscontrol	Fast IIX	Dapp1	2.02136e-17	-0.312023	0	0.167	3.93742e-13
PBSvscontrol	Fast IIX	0610040J01Rik	2.19318e-17	-0.401676	0.097	0.331	4.2721e-13
PBSvscontrol	Fast IIX	Fnbp1	2.38667e-17	-0.31667	0.034	0.237	4.64899e-13
PBSvscontrol	Fast IIX	3110021N24Rik	2.55298e-17	-0.329165	0.091	0.322	4.97294e-13
PBSvscontrol	Fast IIX	Rap1b	3.35127e-17	-0.278897	0.047	0.256	6.52794e-13
PBSvscontrol	Fast IIX	Cat	3.37891e-17	-0.365409	0.214	0.494	6.58178e-13
PBSvscontrol	Fast IIX	Frmd6	4.49053e-17	-0.313479	0.068	0.288	8.74711e-13
PBSvscontrol	Fast IIX	Pnpla2	4.72442e-17	-0.3065	0.063	0.281	9.2027e-13
PBSvscontrol	Fast IIX	Slc23a2	6.49784e-17	-0.353869	0.285	0.564	1.26571e-12
PBSvscontrol	Fast IIX	Ndel1	6.70929e-17	-0.349371	0.379	0.674	1.3069e-12
PBSvscontrol	Fast IIX	Cab39	8.23792e-17	-0.353534	0.392	0.684	1.60466e-12
PBSvscontrol	Fast IIX	Gm48678	9.11493e-17	-0.358972	0.065	0.277	1.7755e-12
PBSvscontrol	Fast IIX	Socs2	9.29333e-17	-0.269437	0.003	0.166	1.81025e-12
PBSvscontrol	Fast IIX	Ell2	9.69826e-17	-0.35433	0.46	0.745	1.88912e-12
PBSvscontrol	Fast IIX	BC052040	1.02223e-16	-0.405713	0.123	0.358	1.99119e-12
PBSvscontrol	Fast IIX	Fabp3	1.14327e-16	-0.313862	0.172	0.45	2.22698e-12
PBSvscontrol	Fast IIX	Kif21a	1.24494e-16	-0.315452	0.295	0.607	2.42502e-12
PBSvscontrol	Fast IIX	Fnip1	1.3521e-16	-0.35517	0.679	0.882	2.63376e-12
PBSvscontrol	Fast IIX	2310002L09Rik	1.79611e-16	-0.273064	0.128	0.381	3.49863e-12
PBSvscontrol	Fast IIX	Arhgap6	1.89686e-16	-0.435682	0.533	0.776	3.69489e-12
PBSvscontrol	Fast IIX	Klhl24	2.26068e-16	-0.306273	0.48	0.785	4.40358e-12
PBSvscontrol	Fast IIX	Nfia	2.35013e-16	-0.414104	0.402	0.704	4.57783e-12
PBSvscontrol	Fast IIX	Sun2	2.43287e-16	-0.274192	0.24	0.535	4.73898e-12
PBSvscontrol	Fast IIX	Zfp704	2.5251e-16	-0.296397	0	0.157	4.91863e-12
PBSvscontrol	Fast IIX	Igf2r	2.77825e-16	-0.297954	0.154	0.412	5.41175e-12
PBSvscontrol	Fast IIX	Nfe2l2	3.04676e-16	-0.343214	0.232	0.506	5.93478e-12
PBSvscontrol	Fast IIX	Rad52	3.07702e-16	-0.301702	0.102	0.331	5.99373e-12
PBSvscontrol	Fast IIX	Spock3	3.33054e-16	-0.325763	0.044	0.241	6.48756e-12
PBSvscontrol	Fast IIX	Tgfbr1	3.51491e-16	-0.377489	0.287	0.573	6.8467e-12
PBSvscontrol	Fast IIX	Ybx3	3.61373e-16	-0.371936	0.431	0.694	7.03918e-12
PBSvscontrol	Fast IIX	Fcho2	3.89283e-16	-0.254045	0.324	0.654	7.58284e-12
PBSvscontrol	Fast IIX	Lrmda	3.994e-16	-0.41519	0.423	0.722	7.77992e-12
PBSvscontrol	Fast IIX	Tmem65	4.4963e-16	-0.312027	0.668	0.882	8.75834e-12
PBSvscontrol	Fast IIX	Ciart	4.81766e-16	-0.274594	0.013	0.182	9.38432e-12
PBSvscontrol	Fast IIX	Ptprm	6.23304e-16	-0.29687	0.407	0.744	1.21413e-11
PBSvscontrol	Fast IIX	Smim4	6.25305e-16	-0.295067	0.07	0.282	1.21803e-11
PBSvscontrol	Fast IIX	Ddx3x	6.73543e-16	-0.260465	0.17	0.434	1.31199e-11
PBSvscontrol	Fast IIX	Rabgap1l	7.12215e-16	-0.309274	0.204	0.475	1.38732e-11
PBSvscontrol	Fast IIX	Fnip2	7.3808e-16	-0.272878	0.055	0.26	1.43771e-11
PBSvscontrol	Fast IIX	Elk4	7.49014e-16	-0.267868	0.023	0.2	1.45901e-11
PBSvscontrol	Fast IIX	Tut4	7.59339e-16	-0.34014	0.384	0.673	1.47912e-11
PBSvscontrol	Fast IIX	Gm36201	7.898e-16	-0.346226	0.151	0.389	1.53845e-11
PBSvscontrol	Fast IIX	Nt5dc3	7.99144e-16	-0.27242	0.305	0.607	1.55665e-11
PBSvscontrol	Fast IIX	Ggact	9.95705e-16	-0.295958	0.078	0.285	1.93953e-11
PBSvscontrol	Fast IIX	Ppargc1a	1.01986e-15	-0.44193	0.554	0.79	1.98658e-11
PBSvscontrol	Fast IIX	Prodh	1.03931e-15	-0.328934	0.05	0.241	2.02446e-11
PBSvscontrol	Fast IIX	Dglucy	1.06508e-15	-0.351473	0.099	0.32	2.07468e-11
PBSvscontrol	Fast IIX	Gm8739	1.06753e-15	-0.254974	0.003	0.156	2.07945e-11
PBSvscontrol	Fast IIX	Atp2b1	1.12386e-15	-0.258435	0.209	0.485	2.18917e-11
PBSvscontrol	Fast IIX	Gm44686	1.13514e-15	-0.250856	0.052	0.246	2.21115e-11
PBSvscontrol	Fast IIX	Slc25a33	1.33608e-15	-0.293097	0.086	0.301	2.60255e-11
PBSvscontrol	Fast IIX	Hadhb	1.46799e-15	-0.32458	0.339	0.628	2.8595e-11
PBSvscontrol	Fast IIX	Agap1	1.71294e-15	-0.309619	0.136	0.386	3.33664e-11
PBSvscontrol	Fast IIX	Slc4a4	1.72636e-15	-0.447133	0.467	0.715	3.36278e-11
PBSvscontrol	Fast IIX	Gm45025	1.82183e-15	-0.314202	0.039	0.219	3.54874e-11
PBSvscontrol	Fast IIX	Fgd4	1.95539e-15	-0.309417	0.138	0.378	3.80891e-11
PBSvscontrol	Fast IIX	Clip4	2.23693e-15	-0.275947	0.415	0.714	4.35732e-11
PBSvscontrol	Fast IIX	Ralgapa2	2.28001e-15	-0.355448	0.392	0.687	4.44122e-11
PBSvscontrol	Fast IIX	Tra2a	2.4318e-15	-0.268039	0.436	0.749	4.73691e-11
PBSvscontrol	Fast IIX	Rictor	2.72494e-15	-0.317654	0.308	0.597	5.30791e-11
PBSvscontrol	Fast IIX	Dnm3	3.05023e-15	-0.357278	0	0.147	5.94155e-11
PBSvscontrol	Fast IIX	Diaph2	3.32691e-15	-0.325132	0.399	0.706	6.48049e-11
PBSvscontrol	Fast IIX	Ap2b1	3.70027e-15	-0.332987	0.24	0.509	7.20776e-11
PBSvscontrol	Fast IIX	Itga4	4.01492e-15	-0.285351	0	0.145	7.82066e-11
PBSvscontrol	Fast IIX	B4galt1	4.25691e-15	-0.345459	0.243	0.508	8.29204e-11
PBSvscontrol	Fast IIX	Chac1	4.59929e-15	-0.289235	0.013	0.172	8.95896e-11
PBSvscontrol	Fast IIX	Pnpla7	4.6423e-15	-0.314843	0.413	0.709	9.04273e-11
PBSvscontrol	Fast IIX	Map3k5	5.34791e-15	-0.25996	0.029	0.202	1.04172e-10
PBSvscontrol	Fast IIX	Zc3h6	5.38714e-15	-0.364037	0.269	0.538	1.04936e-10
PBSvscontrol	Fast IIX	Psmd11	5.73321e-15	-0.269675	0.366	0.645	1.11677e-10
PBSvscontrol	Fast IIX	Dnajb6	5.96003e-15	-0.304174	0.598	0.849	1.16095e-10
PBSvscontrol	Fast IIX	Wdfy3	6.08161e-15	-0.28594	0.285	0.572	1.18464e-10
PBSvscontrol	Fast IIX	Vps13b	6.23289e-15	-0.266344	0.496	0.824	1.2141e-10
PBSvscontrol	Fast IIX	Mpdz	8.05116e-15	-0.275444	0.486	0.751	1.56828e-10
PBSvscontrol	Fast IIX	Gm43948	8.90921e-15	-0.29401	0.01	0.163	1.73542e-10
PBSvscontrol	Fast IIX	Ptpn11	1.08231e-14	-0.294679	0.167	0.402	2.10824e-10
PBSvscontrol	Fast IIX	Ece1	1.1621e-14	-0.341288	0.193	0.435	2.26365e-10
PBSvscontrol	Fast IIX	Etfdh	1.17433e-14	-0.295831	0.219	0.48	2.28747e-10
PBSvscontrol	Fast IIX	Phka1	1.32005e-14	-0.44114	0.833	0.949	2.57132e-10
PBSvscontrol	Fast IIX	Il6st	1.36372e-14	-0.263737	0.151	0.39	2.65639e-10
PBSvscontrol	Fast IIX	Tsc22d3	1.42188e-14	-0.3604	0.394	0.716	2.76969e-10
PBSvscontrol	Fast IIX	Ccdc50	1.56898e-14	-0.270196	0.449	0.77	3.05621e-10
PBSvscontrol	Fast IIX	Atxn1	1.76062e-14	-0.284529	0.742	0.923	3.42951e-10
PBSvscontrol	Fast IIX	Morf4l1	1.88566e-14	-0.274533	0.227	0.493	3.67308e-10
PBSvscontrol	Fast IIX	Acacb	2.13677e-14	-0.289667	0.744	0.896	4.16222e-10
PBSvscontrol	Fast IIX	Ddx24	2.16094e-14	-0.31625	0.128	0.348	4.2093e-10
PBSvscontrol	Fast IIX	Zfhx3	2.20594e-14	-0.283396	0.402	0.748	4.29695e-10
PBSvscontrol	Fast IIX	Fryl	2.21638e-14	-0.308347	0.128	0.352	4.31729e-10
PBSvscontrol	Fast IIX	Eif2s2	2.49396e-14	-0.30489	0.146	0.371	4.85799e-10
PBSvscontrol	Fast IIX	Xirp2	2.92131e-14	-0.294632	0.778	0.928	5.69042e-10
PBSvscontrol	Fast IIX	Bach1	4.14239e-14	-0.287496	0.154	0.385	8.06896e-10
PBSvscontrol	Fast IIX	Slc35f5	4.79119e-14	-0.325628	0.086	0.285	9.33277e-10
PBSvscontrol	Fast IIX	Ptpn1	4.96801e-14	-0.252317	0.117	0.336	9.67718e-10
PBSvscontrol	Fast IIX	Pcgf5	5.01879e-14	-0.27993	0.577	0.828	9.77609e-10
PBSvscontrol	Fast IIX	Elmod3	6.88569e-14	-0.343599	0.125	0.336	1.34126e-09
PBSvscontrol	Fast IIX	Rai14	7.18541e-14	-0.275163	0.016	0.166	1.39965e-09
PBSvscontrol	Fast IIX	Sntg2	7.89331e-14	-0.314657	0.021	0.174	1.53754e-09
PBSvscontrol	Fast IIX	Acss2	8.0675e-14	-0.346368	0.653	0.843	1.57147e-09
PBSvscontrol	Fast IIX	Iqsec2	8.36495e-14	-0.276569	0.021	0.174	1.62941e-09
PBSvscontrol	Fast IIX	Catsper4	9.4224e-14	-0.290233	0.133	0.358	1.83539e-09
PBSvscontrol	Fast IIX	Srpr	9.81637e-14	-0.256419	0.167	0.404	1.91213e-09
PBSvscontrol	Fast IIX	Dnajc19	9.90062e-14	-0.275018	0.102	0.305	1.92854e-09
PBSvscontrol	Fast IIX	Immp2l	1.01776e-13	-0.363261	0.728	0.916	1.9825e-09
PBSvscontrol	Fast IIX	Clic5	1.01811e-13	-0.256098	0.415	0.706	1.98318e-09
PBSvscontrol	Fast IIX	1600010M07Rik	1.04172e-13	-0.287088	0.089	0.282	2.02917e-09
PBSvscontrol	Fast IIX	Spns2	1.09753e-13	-0.318112	0.034	0.194	2.13788e-09
PBSvscontrol	Fast IIX	Nsmce2	1.27609e-13	-0.266656	0.399	0.704	2.4857e-09
PBSvscontrol	Fast IIX	Gucd1	1.42359e-13	-0.275029	0.154	0.378	2.77302e-09
PBSvscontrol	Fast IIX	Jmjd1c	1.44669e-13	-0.30941	0.415	0.719	2.81801e-09
PBSvscontrol	Fast IIX	Fbxl17	1.59974e-13	-0.300166	0.755	0.91	3.11614e-09
PBSvscontrol	Fast IIX	Txnl1	1.63743e-13	-0.251505	0.493	0.767	3.18955e-09
PBSvscontrol	Fast IIX	Flnc	1.75296e-13	-0.319586	0.642	0.861	3.4146e-09
PBSvscontrol	Fast IIX	Nceh1	1.77205e-13	-0.338074	0.17	0.4	3.45178e-09
PBSvscontrol	Fast IIX	Nipsnap2	1.81219e-13	-0.263047	0.655	0.878	3.52996e-09
PBSvscontrol	Fast IIX	Cobll1	2.05639e-13	-0.396248	0.081	0.267	4.00564e-09
PBSvscontrol	Fast IIX	Gck	2.23398e-13	-0.285465	0.023	0.176	4.35157e-09
PBSvscontrol	Fast IIX	Jpx	2.45468e-13	-0.306676	0.303	0.56	4.78147e-09
PBSvscontrol	Fast IIX	Zfand5	2.5934e-13	-0.322656	0.441	0.717	5.05167e-09
PBSvscontrol	Fast IIX	4930511M06Rik	2.62141e-13	-0.286409	0.047	0.214	5.10624e-09
PBSvscontrol	Fast IIX	2310065F04Rik	2.69309e-13	-0.272688	0.099	0.298	5.24587e-09
PBSvscontrol	Fast IIX	Gm35438.1	2.91271e-13	-0.253427	0.073	0.256	5.67368e-09
PBSvscontrol	Fast IIX	Hibch	3.11761e-13	-0.273694	0.258	0.527	6.0728e-09
PBSvscontrol	Fast IIX	Stab2	3.21652e-13	-0.323951	0.089	0.277	6.26546e-09
PBSvscontrol	Fast IIX	Aldh9a1	3.228e-13	-0.305351	0.057	0.231	6.28783e-09
PBSvscontrol	Fast IIX	Slc16a3	3.31183e-13	-0.284625	0.222	0.465	6.45111e-09
PBSvscontrol	Fast IIX	Ppip5k1	3.54353e-13	-0.310987	0.415	0.671	6.90245e-09
PBSvscontrol	Fast IIX	Gm16193	3.5547e-13	-0.282961	0.052	0.221	6.9242e-09
PBSvscontrol	Fast IIX	Usp13	3.85712e-13	-0.326989	0.619	0.848	7.51328e-09
PBSvscontrol	Fast IIX	Zranb1	3.93629e-13	-0.263077	0.548	0.792	7.6675e-09
PBSvscontrol	Fast IIX	2022-03-07	4.08961e-13	-0.260728	0.334	0.612	7.96616e-09
PBSvscontrol	Fast IIX	Lrrc30	6.06233e-13	-0.26571	0.112	0.315	1.18088e-08
PBSvscontrol	Fast IIX	Nme7	6.13443e-13	-0.285463	0.073	0.247	1.19492e-08
PBSvscontrol	Fast IIX	Tra2b	6.14605e-13	-0.254783	0.368	0.63	1.19719e-08
PBSvscontrol	Fast IIX	Slx4ip	6.4954e-13	-0.312318	0.206	0.44	1.26524e-08
PBSvscontrol	Fast IIX	Cfl2	6.56307e-13	-0.284822	0.225	0.455	1.27842e-08
PBSvscontrol	Fast IIX	Ptpra	6.75241e-13	-0.274038	0.222	0.464	1.3153e-08
PBSvscontrol	Fast IIX	Gm13490	6.84414e-13	-0.46882	0.112	0.304	1.33317e-08
PBSvscontrol	Fast IIX	Gm47271	7.25063e-13	-0.272322	0.076	0.256	1.41235e-08
PBSvscontrol	Fast IIX	Tbc1d5	7.8773e-13	-0.307441	0.554	0.822	1.53442e-08
PBSvscontrol	Fast IIX	Prkcd	8.63108e-13	-0.251064	0.003	0.128	1.68125e-08
PBSvscontrol	Fast IIX	Armh3	8.65946e-13	-0.30936	0.556	0.781	1.68678e-08
PBSvscontrol	Fast IIX	Cdc42	1.24447e-12	-0.277895	0.446	0.738	2.42411e-08
PBSvscontrol	Fast IIX	D430041D05Rik	1.2799e-12	-0.288585	0.031	0.182	2.49312e-08
PBSvscontrol	Fast IIX	Sorl1	1.29071e-12	-0.268594	0.178	0.405	2.51417e-08
PBSvscontrol	Fast IIX	Tns2	1.41752e-12	-0.272087	0.06	0.23	2.7612e-08
PBSvscontrol	Fast IIX	Mbnl1	1.4866e-12	-0.277962	0.82	0.96	2.89574e-08
PBSvscontrol	Fast IIX	Actr2	1.63061e-12	-0.28657	0.141	0.349	3.17626e-08
PBSvscontrol	Fast IIX	Bckdha	1.63407e-12	-0.271879	0.251	0.492	3.18301e-08
PBSvscontrol	Fast IIX	Hivep3	1.70809e-12	-0.464311	0.313	0.54	3.32719e-08
PBSvscontrol	Fast IIX	Amd1	1.72499e-12	-0.292493	0.068	0.242	3.3601e-08
PBSvscontrol	Fast IIX	Atp6v1h	1.81202e-12	-0.284056	0.3	0.547	3.52964e-08
PBSvscontrol	Fast IIX	Tcf7l1	2.02873e-12	-0.305242	0.023	0.166	3.95175e-08
PBSvscontrol	Fast IIX	Vps13d	2.06818e-12	-0.26536	0.52	0.784	4.02861e-08
PBSvscontrol	Fast IIX	Pptc7	2.37084e-12	-0.264125	0.522	0.773	4.61817e-08
PBSvscontrol	Fast IIX	Arhgap23	2.58564e-12	-0.256811	0.044	0.202	5.03658e-08
PBSvscontrol	Fast IIX	Rnf130	2.82619e-12	-0.280681	0.154	0.356	5.50514e-08
PBSvscontrol	Fast IIX	Lrrc39	3.11381e-12	-0.25187	0.279	0.517	6.06538e-08
PBSvscontrol	Fast IIX	Me1	3.55528e-12	-0.269176	0.159	0.373	6.92533e-08
PBSvscontrol	Fast IIX	Gm5860	4.12412e-12	-0.28473	0.068	0.232	8.03338e-08
PBSvscontrol	Fast IIX	Smox	4.77295e-12	-0.322525	0.104	0.289	9.29722e-08
PBSvscontrol	Fast IIX	Malt1	4.78963e-12	-0.275664	0.274	0.515	9.32972e-08
PBSvscontrol	Fast IIX	Myom2	5.7417e-12	-0.296319	0.783	0.912	1.11843e-07
PBSvscontrol	Fast IIX	Gpat3	6.19178e-12	-0.278641	0.123	0.315	1.2061e-07
PBSvscontrol	Fast IIX	Esrrb	6.70409e-12	-0.261234	0.07	0.239	1.30589e-07
PBSvscontrol	Fast IIX	Atp1b1	7.19604e-12	-0.315243	0.381	0.622	1.40172e-07
PBSvscontrol	Fast IIX	4732471J01Rik	8.44405e-12	-0.254428	0.248	0.48	1.64482e-07
PBSvscontrol	Fast IIX	Gm29521	9.2335e-12	-0.426066	0.065	0.225	1.79859e-07
PBSvscontrol	Fast IIX	Gm34455	9.33113e-12	-0.267717	0.06	0.218	1.81761e-07
PBSvscontrol	Fast IIX	Gm49906	9.51264e-12	-0.268869	0.572	0.823	1.85297e-07
PBSvscontrol	Fast IIX	Sacm1l	9.95387e-12	-0.251171	0.379	0.655	1.93892e-07
PBSvscontrol	Fast IIX	Maob	1.02524e-11	-0.262888	0.044	0.194	1.99706e-07
PBSvscontrol	Fast IIX	Cdhr3	1.74364e-11	-0.250376	0.055	0.209	3.39644e-07
PBSvscontrol	Fast IIX	Sec24a	1.86824e-11	-0.263827	0.514	0.776	3.63914e-07
PBSvscontrol	Fast IIX	Zfand3	1.94147e-11	-0.281655	0.54	0.777	3.78178e-07
PBSvscontrol	Fast IIX	Pibf1	2.18215e-11	-0.266439	0.632	0.852	4.25061e-07
PBSvscontrol	Fast IIX	Atp13a5	2.50829e-11	-0.26894	0.018	0.145	4.88589e-07
PBSvscontrol	Fast IIX	Ppara	2.6787e-11	-0.291552	0.454	0.702	5.21784e-07
PBSvscontrol	Fast IIX	Zcchc7	2.96826e-11	-0.251921	0.621	0.843	5.78187e-07
PBSvscontrol	Fast IIX	2700097O09Rik	3.18023e-11	-0.252904	0.337	0.588	6.19478e-07
PBSvscontrol	Fast IIX	Msrb3	3.55651e-11	-0.34285	0.71	0.839	6.92772e-07
PBSvscontrol	Fast IIX	Ndfip1	4.93034e-11	-0.261964	0.149	0.344	9.60381e-07
PBSvscontrol	Fast IIX	Mafb	4.97288e-11	-0.277524	0.217	0.426	9.68667e-07
PBSvscontrol	Fast IIX	Vegfd	5.39261e-11	-0.255728	0.057	0.204	1.05043e-06
PBSvscontrol	Fast IIX	Dach2	6.06188e-11	-0.3671	0.068	0.223	1.18079e-06
PBSvscontrol	Fast IIX	Ttc3	7.15403e-11	-0.250952	0.258	0.497	1.39353e-06
PBSvscontrol	Fast IIX	Plekhm3	9.0602e-11	-0.257071	0.339	0.59	1.76484e-06
PBSvscontrol	Fast IIX	Amer1	9.10477e-11	-0.282801	0.201	0.409	1.77352e-06
PBSvscontrol	Fast IIX	Junos	1.11355e-10	-0.283655	0.191	0.394	2.16908e-06
PBSvscontrol	Fast IIX	1700113H08Rik	1.33822e-10	-0.258437	0.151	0.335	2.60672e-06
PBSvscontrol	Fast IIX	Zfp638	2.03893e-10	-0.273869	0.726	0.889	3.97164e-06
PBSvscontrol	Fast IIX	Mpc1	2.15117e-10	-0.257387	0.593	0.784	4.19027e-06
PBSvscontrol	Fast IIX	Itpr1	2.30664e-10	-0.250955	0.292	0.525	4.4931e-06
PBSvscontrol	Fast IIX	Dlg1	2.94802e-10	-0.25889	0.632	0.836	5.74245e-06
PBSvscontrol	Fast IIX	Vldlr	3.50682e-10	-0.257327	0.559	0.796	6.83093e-06
PBSvscontrol	Fast IIX	Gm12724	4.39426e-10	-0.281509	0.07	0.219	8.55957e-06
PBSvscontrol	Fast IIX	Rb1cc1	4.68244e-10	-0.250049	0.668	0.842	9.12092e-06
PBSvscontrol	Fast IIX	2310067P03Rik	5.00935e-10	-0.403446	0.17	0.35	9.75772e-06
PBSvscontrol	Fast IIX	Cdc14a	5.13418e-10	-0.268497	0.587	0.82	1.00009e-05
PBSvscontrol	Fast IIX	Fhl1	5.62792e-10	-0.357095	0.47	0.688	1.09626e-05
PBSvscontrol	Fast IIX	Ttll7	5.66558e-10	-0.312731	0.431	0.635	1.1036e-05
PBSvscontrol	Fast IIX	Dock9	6.49193e-10	-0.309893	0.081	0.229	1.26456e-05
PBSvscontrol	Fast IIX	Tgfbr3	7.10258e-10	-0.286618	0.021	0.134	1.38351e-05
PBSvscontrol	Fast IIX	Etl4	8.41886e-10	-0.267691	0.742	0.879	1.63991e-05
PBSvscontrol	Fast IIX	Setbp1	3.09384e-09	-0.304253	0.473	0.71	6.02648e-05
PBSvscontrol	Fast IIX	Ppp1r3a	4.19965e-09	-0.258362	0.812	0.92	8.1805e-05
PBSvscontrol	Fast IIX	Cdk19	7.15128e-09	-0.279555	0.24	0.433	0.0001393
PBSvscontrol	Fast IIX	Aox1	9.895e-09	-0.295655	0.457	0.661	0.000192745
PBSvscontrol	Fast IIX	Samd4	1.0259e-08	-0.257187	0.731	0.897	0.000199835
PBSvscontrol	Fast IIX	Erbb4	1.53553e-08	-0.269077	0.037	0.15	0.000299106
PBSvscontrol	Fast IIX	Amot	1.6041e-08	-0.274315	0.402	0.621	0.000312463
PBSvscontrol	Fast IIX	Erc2	4.39643e-08	-0.317086	0.052	0.166	0.00085638
PBSvscontrol	Fast IIX	Farp1	1.2034e-07	-0.294359	0.17	0.323	0.0023441
PBSvscontrol	Fast IIX	Bach2	2.04913e-07	-0.2669	0.188	0.339	0.00399151
PBSvscontrol	Fast IIX	Slc7a2	4.32502e-07	-0.275514	0.439	0.627	0.00842471
PBSvscontrol	Fast IIX	Trim63	7.01672e-07	-0.381449	0.668	0.805	0.0136679
PBSvscontrol	Fast IIX	Gm20757	1.87324e-06	-0.333061	0.052	0.145	0.0364889
SESN1vsPBS	Fast IIX	Tcf7l2	5.56698e-12	0.43764	0.442	0.196	1.08439e-07
SESN1vsPBS	Fast IIX	Foxo3	7.23034e-10	0.260091	0.231	0.065	1.4084e-05
SESN1vsPBS	Fast IIX	Tcf7l1	1.53791e-07	0.281575	0.125	0.023	0.0029957
SESN1vsPBS	Fast IIX	Myo9b	3.79595e-07	0.262816	0.19	0.065	0.00739414
SESN1vsPBS	Fast IIX	Arhgap10	3.83781e-07	0.331631	0.611	0.407	0.00747568
SESN1vsPBS	Fast IIX	Agl	6.03444e-07	0.278712	0.935	0.898	0.0117545
SESN1vsPBS	Fast IIX	Gng12	6.28662e-07	0.262286	0.283	0.131	0.0122457
SESN1vsPBS	Fast IIX	Rps14	4.82506e-09	-0.319165	0.025	0.151	9.39873e-05
SESN1vsPBS	Fast IIX	Acta1	1.61002e-07	-0.41447	0.657	0.778	0.00313617
PBSvscontrol	Fast IIB	Gm42418	0	1.87527	0.996	0.933	0
PBSvscontrol	Fast IIB	Zfp385b	0	1.20682	0.369	0.011	0
PBSvscontrol	Fast IIB	Arpp21	0	1.17748	0.348	0.004	0
PBSvscontrol	Fast IIB	Cdk14	1.86871e-301	1.05291	0.306	0.01	3.64006e-297
PBSvscontrol	Fast IIB	Myl1	3.61246e-297	1.07631	0.91	0.851	7.03672e-293
PBSvscontrol	Fast IIB	Myh1	1.83582e-285	1.67823	0.468	0.08	3.57599e-281
PBSvscontrol	Fast IIB	Adamts20	7.18754e-280	1.22585	0.507	0.121	1.40006e-275
PBSvscontrol	Fast IIB	Ryr1	4.69284e-271	0.517183	0.996	0.993	9.14117e-267
PBSvscontrol	Fast IIB	Adamts5	2.52276e-266	0.689557	0.242	0.001	4.91408e-262
PBSvscontrol	Fast IIB	Tpm2	1.23853e-243	1.00879	0.694	0.327	2.41254e-239
PBSvscontrol	Fast IIB	Fam13a	1.13811e-223	0.744311	0.343	0.049	2.21692e-219
PBSvscontrol	Fast IIB	Grb14	2.03116e-223	0.816566	0.28	0.024	3.95649e-219
PBSvscontrol	Fast IIB	Prkag3	8.95979e-221	1.00275	0.896	0.748	1.74528e-216
PBSvscontrol	Fast IIB	Casq1	2.25913e-217	0.813772	0.877	0.757	4.40056e-213
PBSvscontrol	Fast IIB	5430431A17Rik	5.11426e-216	1.06408	0.893	0.809	9.96206e-212
PBSvscontrol	Fast IIB	Map1b	1.36128e-209	0.637564	0.21	0.005	2.65164e-205
PBSvscontrol	Fast IIB	Car3	6.71155e-208	0.833924	0.214	0.006	1.30734e-203
PBSvscontrol	Fast IIB	Prune2	2.64344e-206	0.904968	0.267	0.025	5.14916e-202
PBSvscontrol	Fast IIB	Hrc	2.28515e-184	0.752096	0.427	0.113	4.45124e-180
PBSvscontrol	Fast IIB	Col23a1	1.41622e-183	0.643376	0.176	0.002	2.75865e-179
PBSvscontrol	Fast IIB	Tnk2	1.8739e-181	0.898805	0.504	0.185	3.65017e-177
PBSvscontrol	Fast IIB	Gpc4	7.90384e-181	0.49479	0.174	0.002	1.53959e-176
PBSvscontrol	Fast IIB	Itm2a	3.84805e-179	0.460636	0.177	0.003	7.49561e-175
PBSvscontrol	Fast IIB	Pak1	1.66615e-178	0.578292	0.258	0.031	3.24549e-174
PBSvscontrol	Fast IIB	Nkain2	4.32611e-176	0.947252	0.381	0.09	8.42682e-172
PBSvscontrol	Fast IIB	Cacna1s	5.10579e-176	0.881324	0.736	0.504	9.94556e-172
PBSvscontrol	Fast IIB	Peg3	3.41219e-175	1.12708	0.594	0.279	6.64661e-171
PBSvscontrol	Fast IIB	Myom3	1.45224e-173	0.588646	0.162	0.001	2.82881e-169
PBSvscontrol	Fast IIB	Rgma	4.83137e-171	0.680504	0.316	0.061	9.41103e-167
PBSvscontrol	Fast IIB	Plcb4	1.34618e-170	0.513153	0.162	0.001	2.62223e-166
PBSvscontrol	Fast IIB	Itgb6	1.87701e-170	0.978063	0.614	0.335	3.65623e-166
PBSvscontrol	Fast IIB	Agbl1	4.06685e-170	1.48441	0.53	0.221	7.92181e-166
PBSvscontrol	Fast IIB	Pclo	9.56994e-169	0.790058	0.273	0.041	1.86413e-164
PBSvscontrol	Fast IIB	Lrrfip1	1.45895e-167	0.77141	0.804	0.735	2.8419e-163
PBSvscontrol	Fast IIB	Tnfaip2	3.63432e-166	0.800496	0.268	0.041	7.07929e-162
PBSvscontrol	Fast IIB	Ptprk	3.59489e-165	0.601163	0.25	0.032	7.0025e-161
PBSvscontrol	Fast IIB	Ppargc1b	3.21796e-161	0.929853	0.587	0.317	6.26827e-157
PBSvscontrol	Fast IIB	Mylpf	2.84861e-160	0.918221	0.683	0.466	5.54881e-156
PBSvscontrol	Fast IIB	Trim7	1.11189e-157	0.888493	0.651	0.391	2.16584e-153
PBSvscontrol	Fast IIB	Fhl1	1.63751e-155	0.607045	0.239	0.031	3.1897e-151
PBSvscontrol	Fast IIB	Col4a5	4.05629e-151	0.403522	0.14	0	7.90124e-147
PBSvscontrol	Fast IIB	Osbpl3	1.62334e-146	0.329966	0.137	0.001	3.16211e-142
PBSvscontrol	Fast IIB	Mamstr	6.16051e-145	0.791926	0.493	0.207	1.20001e-140
PBSvscontrol	Fast IIB	Ccdc69	1.46721e-143	0.687041	0.303	0.07	2.85797e-139
PBSvscontrol	Fast IIB	Sema6c	2.43007e-141	0.816209	0.502	0.22	4.73354e-137
PBSvscontrol	Fast IIB	Reep1	1.19545e-140	0.846318	0.699	0.504	2.32862e-136
PBSvscontrol	Fast IIB	Nt5c2	6.81598e-139	0.428231	0.195	0.02	1.32768e-134
PBSvscontrol	Fast IIB	Mgll	8.79236e-136	0.41057	0.169	0.012	1.71266e-131
PBSvscontrol	Fast IIB	Runx1	2.28583e-133	0.685623	0.144	0.005	4.45256e-129
PBSvscontrol	Fast IIB	Ccdc141	1.51776e-132	0.401244	0.146	0.006	2.95644e-128
PBSvscontrol	Fast IIB	Gm28653	2.39052e-132	1.12842	0.138	0.004	4.65649e-128
PBSvscontrol	Fast IIB	Eno3	2.42329e-131	0.736293	0.782	0.641	4.72032e-127
PBSvscontrol	Fast IIB	Zfp827	1.59401e-130	0.402119	0.143	0.006	3.10497e-126
PBSvscontrol	Fast IIB	Mybpc2	1.85321e-130	0.508003	0.947	0.94	3.60987e-126
PBSvscontrol	Fast IIB	Dmpk	1.2102e-129	0.74171	0.736	0.563	2.35735e-125
PBSvscontrol	Fast IIB	Myh2	2.27988e-129	0.48547	0.144	0.006	4.44098e-125
PBSvscontrol	Fast IIB	Grem2	5.40958e-127	0.70029	0.19	0.023	1.05373e-122
PBSvscontrol	Fast IIB	Mybpc1	7.1868e-123	0.936842	0.74	0.535	1.39992e-118
PBSvscontrol	Fast IIB	Cntfr	2.44632e-122	1.02856	0.562	0.327	4.76519e-118
PBSvscontrol	Fast IIB	Lmcd1	5.87027e-122	0.627611	0.236	0.045	1.14347e-117
PBSvscontrol	Fast IIB	Bsg	6.86125e-122	0.625773	0.307	0.084	1.3365e-117
PBSvscontrol	Fast IIB	Pgm5	3.32724e-121	0.423435	0.132	0.005	6.48113e-117
PBSvscontrol	Fast IIB	Actc1	3.11313e-118	0.337753	0.109	0	6.06406e-114
PBSvscontrol	Fast IIB	Prkd1	5.25258e-116	0.354581	0.133	0.007	1.02315e-111
PBSvscontrol	Fast IIB	Maged2	2.75562e-114	0.506129	0.178	0.023	5.36767e-110
PBSvscontrol	Fast IIB	Nbea	1.83141e-113	0.310279	0.107	0	3.5674e-109
PBSvscontrol	Fast IIB	Ank1	9.88391e-113	0.70886	0.674	0.486	1.92529e-108
PBSvscontrol	Fast IIB	Fsd1l	1.07587e-112	0.452253	0.205	0.036	2.09568e-108
PBSvscontrol	Fast IIB	Angpt1	2.28619e-111	0.421578	0.193	0.03	4.45326e-107
PBSvscontrol	Fast IIB	Enah	5.64862e-111	0.737235	0.346	0.128	1.10029e-106
PBSvscontrol	Fast IIB	Kcnc1	8.91762e-109	0.689934	0.314	0.102	1.73706e-104
PBSvscontrol	Fast IIB	Magi1	7.12288e-108	0.316738	0.112	0.003	1.38747e-103
PBSvscontrol	Fast IIB	Limch1	1.09663e-107	0.767249	0.683	0.548	2.13613e-103
PBSvscontrol	Fast IIB	Gm34804	1.88377e-107	0.3745	0.168	0.021	3.6694e-103
PBSvscontrol	Fast IIB	Tnnc2	3.50087e-105	0.683907	0.457	0.215	6.81935e-101
PBSvscontrol	Fast IIB	Kif1b	4.90349e-104	0.517366	0.861	0.836	9.55151e-100
PBSvscontrol	Fast IIB	Nav2	1.17269e-103	0.650609	0.237	0.057	2.28429e-99
PBSvscontrol	Fast IIB	Ano5	3.47075e-102	0.697918	0.717	0.603	6.76068e-98
PBSvscontrol	Fast IIB	Ccdc88c	4.16017e-102	0.648385	0.458	0.222	8.1036e-98
PBSvscontrol	Fast IIB	Nrp1	4.93368e-102	0.423465	0.13	0.01	9.61031e-98
PBSvscontrol	Fast IIB	Scn1b	1.97375e-101	0.741652	0.405	0.189	3.84467e-97
PBSvscontrol	Fast IIB	Slc8a3	1.83796e-100	0.788262	0.703	0.599	3.58016e-96
PBSvscontrol	Fast IIB	Ghr	2.64802e-100	0.804657	0.747	0.732	5.15808e-96
PBSvscontrol	Fast IIB	Ptprd	2.66372e-100	0.688429	0.253	0.068	5.18866e-96
PBSvscontrol	Fast IIB	Abcc5	8.7515e-100	0.624812	0.7	0.58	1.7047e-95
PBSvscontrol	Fast IIB	Lrtm1	1.60359e-98	0.256317	0.101	0.002	3.12363e-94
PBSvscontrol	Fast IIB	Atp1b1	3.83478e-96	0.417921	0.182	0.032	7.46976e-92
PBSvscontrol	Fast IIB	Mybph	7.38088e-94	0.682172	0.507	0.277	1.43772e-89
PBSvscontrol	Fast IIB	Acta1	4.18821e-93	0.682474	0.75	0.645	8.15821e-89
PBSvscontrol	Fast IIB	Ank2	7.23095e-92	0.753418	0.47	0.237	1.40852e-87
PBSvscontrol	Fast IIB	Irs1	3.22149e-88	0.710616	0.595	0.419	6.27514e-84
PBSvscontrol	Fast IIB	Plcl1	2.27913e-86	0.658838	0.321	0.119	4.43952e-82
PBSvscontrol	Fast IIB	Plxna4	1.4635e-83	0.503748	0.213	0.056	2.85074e-79
PBSvscontrol	Fast IIB	Dtna	2.52163e-83	0.557209	0.791	0.755	4.91187e-79
PBSvscontrol	Fast IIB	Atp1a2	9.82979e-83	0.490011	0.854	0.786	1.91475e-78
PBSvscontrol	Fast IIB	Akap7	1.64164e-82	0.30419	0.135	0.018	3.19776e-78
PBSvscontrol	Fast IIB	Gm15675	5.75761e-81	0.682909	0.434	0.242	1.12153e-76
PBSvscontrol	Fast IIB	Atp6ap1	4.14529e-80	0.342525	0.143	0.022	8.0746e-76
PBSvscontrol	Fast IIB	Col24a1	2.52692e-79	0.625025	0.219	0.062	4.92219e-75
PBSvscontrol	Fast IIB	Cacnb1	1.93187e-78	0.581067	0.294	0.114	3.76308e-74
PBSvscontrol	Fast IIB	Ckmt2	1.40011e-75	0.603048	0.59	0.4	2.72727e-71
PBSvscontrol	Fast IIB	Palld	4.18258e-75	0.826419	0.688	0.655	8.14725e-71
PBSvscontrol	Fast IIB	Klhl33	2.46893e-74	0.620939	0.374	0.185	4.80923e-70
PBSvscontrol	Fast IIB	Lrp4	2.26543e-72	0.295343	0.13	0.021	4.41283e-68
PBSvscontrol	Fast IIB	Cd36	7.15234e-71	0.274891	0.212	0.059	1.3932e-66
PBSvscontrol	Fast IIB	Sntb1	1.651e-70	0.316721	0.106	0.012	3.21599e-66
PBSvscontrol	Fast IIB	Aplp2	1.67641e-70	0.365475	0.196	0.055	3.26548e-66
PBSvscontrol	Fast IIB	Gas6	2.32089e-70	0.31186	0.137	0.025	4.52087e-66
PBSvscontrol	Fast IIB	Parp8	2.52718e-70	0.707931	0.556	0.434	4.92269e-66
PBSvscontrol	Fast IIB	Crybg3	8.83679e-69	0.380208	0.165	0.04	1.72132e-64
PBSvscontrol	Fast IIB	Pkm	1.56433e-67	0.605165	0.617	0.498	3.04716e-63
PBSvscontrol	Fast IIB	Actn2	4.3121e-67	0.521405	0.49	0.274	8.39954e-63
PBSvscontrol	Fast IIB	Lmo7	6.10243e-65	0.528063	0.651	0.55	1.18869e-60
PBSvscontrol	Fast IIB	Dock4	1.20136e-64	0.695675	0.652	0.617	2.34014e-60
PBSvscontrol	Fast IIB	Gm28609	4.61143e-64	0.47192	0.185	0.054	8.9826e-60
PBSvscontrol	Fast IIB	Rtn2	1.06737e-63	0.429981	0.205	0.066	2.07912e-59
PBSvscontrol	Fast IIB	Rbm24	3.06674e-63	0.374141	0.874	0.855	5.97371e-59
PBSvscontrol	Fast IIB	Afap1l1	3.19312e-63	0.477044	0.235	0.087	6.21987e-59
PBSvscontrol	Fast IIB	Gramd1b	6.17199e-63	0.378445	0.165	0.043	1.20224e-58
PBSvscontrol	Fast IIB	Phtf2	1.96615e-61	0.447476	0.75	0.71	3.82986e-57
PBSvscontrol	Fast IIB	Azin1	5.42403e-61	0.559117	0.366	0.2	1.05655e-56
PBSvscontrol	Fast IIB	Prkcq	4.82133e-60	0.607614	0.579	0.467	9.39148e-56
PBSvscontrol	Fast IIB	Dnmt3a	1.16236e-59	0.53754	0.622	0.504	2.26417e-55
PBSvscontrol	Fast IIB	Trak1	1.1068e-58	0.56059	0.528	0.396	2.15593e-54
PBSvscontrol	Fast IIB	E230016M11Rik	3.97324e-58	0.393109	0.219	0.08	7.73947e-54
PBSvscontrol	Fast IIB	Plpp3	6.57118e-58	0.318381	0.196	0.064	1.28e-53
PBSvscontrol	Fast IIB	Cd55	3.63506e-57	0.633605	0.497	0.377	7.08074e-53
PBSvscontrol	Fast IIB	Man2a2	7.175e-57	0.540681	0.55	0.415	1.39762e-52
PBSvscontrol	Fast IIB	Art1	4.76427e-56	0.392943	0.806	0.77	9.28032e-52
PBSvscontrol	Fast IIB	Alpk3	5.94273e-56	0.487774	0.817	0.783	1.15759e-51
PBSvscontrol	Fast IIB	Dleu2	1.52418e-55	0.652722	0.623	0.549	2.96894e-51
PBSvscontrol	Fast IIB	Mdga1	2.78838e-55	0.407187	0.182	0.059	5.43149e-51
PBSvscontrol	Fast IIB	1110002E22Rik	8.48215e-55	0.475028	0.255	0.111	1.65224e-50
PBSvscontrol	Fast IIB	Rbms1	9.11439e-55	0.638311	0.443	0.288	1.77539e-50
PBSvscontrol	Fast IIB	Ano6	8.05983e-54	0.536473	0.638	0.553	1.56997e-49
PBSvscontrol	Fast IIB	Sbk1	1.33879e-53	0.524563	0.267	0.121	2.60783e-49
PBSvscontrol	Fast IIB	Atp2b3	1.60939e-53	0.516854	0.294	0.146	3.13494e-49
PBSvscontrol	Fast IIB	Pgam2	2.19136e-53	0.381132	0.222	0.086	4.26855e-49
PBSvscontrol	Fast IIB	Myhas	6.54121e-51	0.554387	0.701	0.653	1.27416e-46
PBSvscontrol	Fast IIB	Tpm1	2.24084e-50	0.260104	0.954	0.96	4.36493e-46
PBSvscontrol	Fast IIB	Arl6ip5	7.20805e-49	0.564128	0.539	0.421	1.40406e-44
PBSvscontrol	Fast IIB	Sypl2	7.39412e-49	0.561862	0.524	0.408	1.4403e-44
PBSvscontrol	Fast IIB	D5Ertd579e	3.01107e-48	0.576334	0.706	0.643	5.86525e-44
PBSvscontrol	Fast IIB	Lrrfip2	1.08552e-46	0.379094	0.745	0.764	2.11449e-42
PBSvscontrol	Fast IIB	Rbfox2	3.38064e-46	0.64218	0.594	0.577	6.58514e-42
PBSvscontrol	Fast IIB	Plcl2	3.25034e-45	0.569516	0.629	0.585	6.33134e-41
PBSvscontrol	Fast IIB	Aig1	3.51893e-45	0.250125	0.141	0.042	6.85452e-41
PBSvscontrol	Fast IIB	Deptor	3.99133e-45	0.503609	0.417	0.275	7.77472e-41
PBSvscontrol	Fast IIB	Nck2	9.05964e-45	0.494093	0.385	0.246	1.76473e-40
PBSvscontrol	Fast IIB	Cpe	1.46491e-44	0.495331	0.442	0.314	2.85349e-40
PBSvscontrol	Fast IIB	Gm35576	1.71353e-44	0.467899	0.331	0.188	3.33779e-40
PBSvscontrol	Fast IIB	Hivep3	2.55994e-44	0.253696	0.152	0.049	4.9865e-40
PBSvscontrol	Fast IIB	Ank3	3.89064e-44	0.322259	0.878	0.903	7.57858e-40
PBSvscontrol	Fast IIB	Gys1	4.70756e-44	0.401543	0.73	0.684	9.16985e-40
PBSvscontrol	Fast IIB	Clcn1	6.28049e-44	0.401616	0.746	0.722	1.22338e-39
PBSvscontrol	Fast IIB	Igfn1	6.37398e-43	0.427793	0.18	0.068	1.24159e-38
PBSvscontrol	Fast IIB	Carns1	1.00451e-42	0.464995	0.261	0.131	1.95669e-38
PBSvscontrol	Fast IIB	Smtn	2.3596e-42	0.37477	0.195	0.081	4.59627e-38
PBSvscontrol	Fast IIB	Pik3c2b	4.12672e-42	0.483716	0.37	0.237	8.03843e-38
PBSvscontrol	Fast IIB	Wsb1	5.23452e-42	0.342368	0.217	0.098	1.01963e-37
PBSvscontrol	Fast IIB	Hhatl	5.51073e-42	0.380299	0.146	0.049	1.07343e-37
PBSvscontrol	Fast IIB	Cacna2d1	9.33801e-42	0.331817	0.853	0.897	1.81895e-37
PBSvscontrol	Fast IIB	1700025G04Rik	2.78202e-41	0.469371	0.557	0.453	5.41911e-37
PBSvscontrol	Fast IIB	Casc4	4.67777e-41	0.296141	0.16	0.058	9.11183e-37
PBSvscontrol	Fast IIB	Tbc1d4	5.29229e-41	0.604803	0.333	0.201	1.03089e-36
PBSvscontrol	Fast IIB	Eml1	1.15811e-40	0.470039	0.343	0.21	2.25589e-36
PBSvscontrol	Fast IIB	Akap9	1.50047e-40	0.349735	0.815	0.842	2.92276e-36
PBSvscontrol	Fast IIB	Esrrg	2.75603e-40	0.280949	0.327	0.17	5.36847e-36
PBSvscontrol	Fast IIB	Mcu	1.06095e-39	0.602959	0.527	0.465	2.06662e-35
PBSvscontrol	Fast IIB	Znrf1	1.19255e-39	0.448686	0.629	0.567	2.32296e-35
PBSvscontrol	Fast IIB	Ckm	1.50262e-39	0.280866	0.904	0.908	2.92695e-35
PBSvscontrol	Fast IIB	Slc25a12	1.55299e-39	0.427866	0.696	0.678	3.02508e-35
PBSvscontrol	Fast IIB	Sec14l5	1.81759e-39	0.479884	0.443	0.319	3.54049e-35
PBSvscontrol	Fast IIB	Nr3c2	7.5291e-39	0.548161	0.546	0.48	1.46659e-34
PBSvscontrol	Fast IIB	Itga7	8.06261e-39	0.419243	0.243	0.123	1.57052e-34
PBSvscontrol	Fast IIB	Srl	1.74264e-38	0.395519	0.697	0.669	3.39449e-34
PBSvscontrol	Fast IIB	Pld2	1.80538e-38	0.399608	0.218	0.104	3.5167e-34
PBSvscontrol	Fast IIB	Ypel2	2.49358e-38	0.425519	0.281	0.157	4.85725e-34
PBSvscontrol	Fast IIB	Ky	6.49029e-38	0.436496	0.587	0.492	1.26424e-33
PBSvscontrol	Fast IIB	Cpeb3	4.8874e-37	0.414245	0.796	0.814	9.52016e-33
PBSvscontrol	Fast IIB	Abtb2	1.41296e-36	0.270886	0.132	0.044	2.7523e-32
PBSvscontrol	Fast IIB	Maf	1.45096e-36	0.43089	0.665	0.632	2.82633e-32
PBSvscontrol	Fast IIB	Qk	2.20564e-36	0.545609	0.589	0.566	4.29637e-32
PBSvscontrol	Fast IIB	Sh3rf2	4.5912e-36	0.578645	0.354	0.232	8.94321e-32
PBSvscontrol	Fast IIB	Esr1	9.90704e-36	0.466471	0.668	0.62	1.92979e-31
PBSvscontrol	Fast IIB	Pitpnc1	2.22875e-35	0.461386	0.442	0.325	4.34138e-31
PBSvscontrol	Fast IIB	Herc3	1.09245e-34	0.442074	0.363	0.247	2.12799e-30
PBSvscontrol	Fast IIB	Gm41757	1.14704e-34	0.403465	0.186	0.086	2.23433e-30
PBSvscontrol	Fast IIB	Camk2a	1.35152e-34	0.334356	0.791	0.799	2.63263e-30
PBSvscontrol	Fast IIB	Pkia	2.04196e-34	0.483743	0.557	0.508	3.97753e-30
PBSvscontrol	Fast IIB	Ppp1r14c	2.52935e-34	0.434114	0.614	0.541	4.92693e-30
PBSvscontrol	Fast IIB	Dpf3	4.85989e-34	0.315408	0.782	0.793	9.46658e-30
PBSvscontrol	Fast IIB	Dipk1a	7.5374e-34	0.498415	0.469	0.361	1.46821e-29
PBSvscontrol	Fast IIB	Rasa4	1.5107e-33	0.482561	0.445	0.334	2.94269e-29
PBSvscontrol	Fast IIB	Igfbp5	1.90282e-33	0.5269	0.347	0.226	3.70651e-29
PBSvscontrol	Fast IIB	Castor2	2.24361e-33	0.455537	0.332	0.215	4.37032e-29
PBSvscontrol	Fast IIB	Pde4a	3.18067e-33	0.450096	0.283	0.168	6.19562e-29
PBSvscontrol	Fast IIB	Snrnp70	3.74842e-33	0.327713	0.87	0.883	7.30155e-29
PBSvscontrol	Fast IIB	Chrnb1	5.75871e-33	0.431	0.359	0.237	1.12174e-28
PBSvscontrol	Fast IIB	Adamtsl5	1.01784e-32	0.414809	0.221	0.115	1.98266e-28
PBSvscontrol	Fast IIB	Rasgrp3	1.24217e-32	0.438394	0.382	0.268	2.41962e-28
PBSvscontrol	Fast IIB	Rhoq	2.47484e-32	0.432221	0.419	0.313	4.82074e-28
PBSvscontrol	Fast IIB	Rarb	5.15103e-32	0.488769	0.439	0.326	1.00337e-27
PBSvscontrol	Fast IIB	Ptpn3	6.20814e-31	0.255606	0.183	0.083	1.20928e-26
PBSvscontrol	Fast IIB	Bcl6	2.88741e-30	0.399942	0.594	0.541	5.62439e-26
PBSvscontrol	Fast IIB	Plpp1	3.25207e-30	0.407592	0.353	0.247	6.33472e-26
PBSvscontrol	Fast IIB	Tmem65	9.69479e-30	0.436994	0.502	0.418	1.88845e-25
PBSvscontrol	Fast IIB	Gm5105	1.23695e-29	0.331804	0.185	0.089	2.40945e-25
PBSvscontrol	Fast IIB	Gpam	1.65333e-29	0.490306	0.393	0.292	3.22051e-25
PBSvscontrol	Fast IIB	Cxxc5	4.79058e-29	0.295648	0.171	0.079	9.33157e-25
PBSvscontrol	Fast IIB	Ampd1	4.96174e-29	0.336299	0.786	0.774	9.66497e-25
PBSvscontrol	Fast IIB	Mpp3	8.0899e-29	0.38755	0.192	0.096	1.57583e-24
PBSvscontrol	Fast IIB	Tmtc1	8.39076e-29	0.49202	0.588	0.553	1.63444e-24
PBSvscontrol	Fast IIB	Tmem131l	1.40105e-28	0.404648	0.278	0.173	2.72911e-24
PBSvscontrol	Fast IIB	Tom1l2	6.08792e-28	0.398378	0.631	0.629	1.18587e-23
PBSvscontrol	Fast IIB	Jarid2	1.41158e-27	0.486705	0.652	0.701	2.74962e-23
PBSvscontrol	Fast IIB	Smyd1	2.15667e-27	0.315122	0.655	0.634	4.20098e-23
PBSvscontrol	Fast IIB	Fam214a	3.04796e-27	0.368848	0.631	0.595	5.93711e-23
PBSvscontrol	Fast IIB	Tfrc	3.06798e-27	0.415756	0.27	0.168	5.97611e-23
PBSvscontrol	Fast IIB	Gpi1	7.79863e-27	0.360149	0.73	0.72	1.51909e-22
PBSvscontrol	Fast IIB	Mlip	1.8481e-26	0.289081	0.794	0.852	3.59991e-22
PBSvscontrol	Fast IIB	Ywhaq	2.76182e-26	0.296778	0.222	0.125	5.37974e-22
PBSvscontrol	Fast IIB	Kidins220	5.70881e-26	0.380119	0.67	0.703	1.11202e-21
PBSvscontrol	Fast IIB	Sobp	8.47012e-26	0.485692	0.572	0.528	1.64989e-21
PBSvscontrol	Fast IIB	Bicra	2.81486e-25	0.369537	0.392	0.296	5.48307e-21
PBSvscontrol	Fast IIB	Stim1	4.59502e-25	0.360297	0.694	0.712	8.95064e-21
PBSvscontrol	Fast IIB	Slco5a1	6.39364e-25	0.415886	0.537	0.479	1.24542e-20
PBSvscontrol	Fast IIB	Rora	6.65453e-25	0.277331	0.9	0.954	1.29624e-20
PBSvscontrol	Fast IIB	C2cd5	6.72412e-25	0.372008	0.324	0.228	1.30979e-20
PBSvscontrol	Fast IIB	Calm2	1.0185e-24	0.367014	0.603	0.565	1.98393e-20
PBSvscontrol	Fast IIB	Nr6a1os	1.38959e-24	0.502705	0.411	0.325	2.70679e-20
PBSvscontrol	Fast IIB	Ppp2r3a	1.76291e-24	0.310032	0.723	0.724	3.43398e-20
PBSvscontrol	Fast IIB	Dennd2c	1.8627e-24	0.31323	0.186	0.099	3.62836e-20
PBSvscontrol	Fast IIB	Kcnq5	1.92248e-24	0.698941	0.581	0.551	3.74479e-20
PBSvscontrol	Fast IIB	Crhr2	4.14354e-24	0.449256	0.302	0.215	8.07121e-20
PBSvscontrol	Fast IIB	Sacs	4.43611e-24	0.353934	0.243	0.152	8.6411e-20
PBSvscontrol	Fast IIB	Cecr2	1.25553e-23	0.401061	0.468	0.398	2.44565e-19
PBSvscontrol	Fast IIB	Sh3bgr	1.41976e-23	0.376621	0.646	0.612	2.76554e-19
PBSvscontrol	Fast IIB	Aldoa	2.4539e-23	0.281395	0.746	0.724	4.77996e-19
PBSvscontrol	Fast IIB	Ccn1	2.58102e-23	0.350633	0.126	0.056	5.02757e-19
PBSvscontrol	Fast IIB	Scarf1	2.70434e-23	0.371743	0.237	0.144	5.26779e-19
PBSvscontrol	Fast IIB	Adk	2.74768e-23	0.385483	0.571	0.509	5.3522e-19
PBSvscontrol	Fast IIB	Inppl1	4.67592e-23	0.352695	0.247	0.154	9.10822e-19
PBSvscontrol	Fast IIB	Ppara	5.6224e-23	0.261566	0.137	0.063	1.09519e-18
PBSvscontrol	Fast IIB	Ppm1l	1.05649e-22	0.260523	0.765	0.769	2.05793e-18
PBSvscontrol	Fast IIB	Eno1	1.41939e-22	0.266926	0.135	0.063	2.76483e-18
PBSvscontrol	Fast IIB	Akap13	2.32431e-22	0.36063	0.636	0.637	4.52753e-18
PBSvscontrol	Fast IIB	Dyrk2	2.94102e-22	0.304992	0.231	0.141	5.7288e-18
PBSvscontrol	Fast IIB	CAAA01118383.1	4.08218e-22	0.344524	0.201	0.113	7.95168e-18
PBSvscontrol	Fast IIB	Mef2c	7.29538e-22	0.286708	0.838	0.906	1.42107e-17
PBSvscontrol	Fast IIB	Bmpr1a	9.14303e-22	0.320667	0.709	0.749	1.78097e-17
PBSvscontrol	Fast IIB	Manba	1.31355e-21	0.280795	0.186	0.105	2.55866e-17
PBSvscontrol	Fast IIB	Ppp3ca	1.78525e-21	0.318117	0.747	0.801	3.47749e-17
PBSvscontrol	Fast IIB	Prickle1	2.67293e-21	0.338965	0.283	0.188	5.2066e-17
PBSvscontrol	Fast IIB	Nfatc2	2.74791e-21	0.373013	0.292	0.202	5.35266e-17
PBSvscontrol	Fast IIB	Hdac9	3.89316e-21	0.472706	0.261	0.179	7.58349e-17
PBSvscontrol	Fast IIB	Clasp1	4.03436e-21	0.367983	0.563	0.546	7.85852e-17
PBSvscontrol	Fast IIB	Plcd4	4.34121e-21	0.34786	0.419	0.328	8.45623e-17
PBSvscontrol	Fast IIB	Mtus1	6.18501e-21	0.341111	0.669	0.678	1.20478e-16
PBSvscontrol	Fast IIB	Dysf	6.40898e-21	0.31034	0.685	0.687	1.2484e-16
PBSvscontrol	Fast IIB	Sema4d	7.29417e-21	0.291554	0.227	0.14	1.42083e-16
PBSvscontrol	Fast IIB	Fyco1	9.79081e-21	0.393805	0.524	0.491	1.90715e-16
PBSvscontrol	Fast IIB	Btbd1	1.09397e-20	0.272893	0.214	0.129	2.13094e-16
PBSvscontrol	Fast IIB	Atp5b	1.29465e-20	0.41924	0.369	0.303	2.52184e-16
PBSvscontrol	Fast IIB	Ptprs	2.23726e-20	0.301033	0.266	0.178	4.35795e-16
PBSvscontrol	Fast IIB	9330111N05Rik	2.24157e-20	0.345419	0.227	0.142	4.36636e-16
PBSvscontrol	Fast IIB	Lsmem1	4.78501e-20	0.408336	0.252	0.167	9.32072e-16
PBSvscontrol	Fast IIB	Camk2b	9.75363e-20	0.400701	0.429	0.359	1.89991e-15
PBSvscontrol	Fast IIB	Mrtfb	1.06155e-19	0.334433	0.641	0.657	2.06779e-15
PBSvscontrol	Fast IIB	Oxct1	1.42983e-19	0.388621	0.335	0.255	2.78517e-15
PBSvscontrol	Fast IIB	Scn4b	2.15041e-19	0.257831	0.155	0.083	4.18878e-15
PBSvscontrol	Fast IIB	Pld5	2.41599e-19	0.415684	0.173	0.098	4.7061e-15
PBSvscontrol	Fast IIB	Exd2	2.52503e-19	0.406302	0.499	0.45	4.9185e-15
PBSvscontrol	Fast IIB	Ehbp1l1	3.2426e-19	0.324609	0.524	0.465	6.31626e-15
PBSvscontrol	Fast IIB	Eya4	3.54918e-19	0.339283	0.765	0.81	6.91345e-15
PBSvscontrol	Fast IIB	Me3	8.13192e-19	0.357023	0.291	0.212	1.58402e-14
PBSvscontrol	Fast IIB	Coq8a	8.27976e-19	0.35893	0.288	0.203	1.61282e-14
PBSvscontrol	Fast IIB	Luc7l3	1.32237e-18	0.278204	0.768	0.793	2.57584e-14
PBSvscontrol	Fast IIB	Gm16083	1.50712e-18	0.275697	0.177	0.101	2.93572e-14
PBSvscontrol	Fast IIB	Asb18	1.75333e-18	0.426557	0.411	0.347	3.41531e-14
PBSvscontrol	Fast IIB	Sipa1l1	2.38234e-18	0.319752	0.216	0.137	4.64055e-14
PBSvscontrol	Fast IIB	Ahdc1	3.3526e-18	0.305812	0.265	0.185	6.53053e-14
PBSvscontrol	Fast IIB	Hjv	5.49497e-18	0.373624	0.387	0.315	1.07037e-13
PBSvscontrol	Fast IIB	Klhl41	6.05633e-18	0.348804	0.351	0.275	1.17971e-13
PBSvscontrol	Fast IIB	Tpi1	1.3504e-17	0.476861	0.277	0.208	2.63044e-13
PBSvscontrol	Fast IIB	Ctif	2.90388e-17	0.306857	0.357	0.282	5.65646e-13
PBSvscontrol	Fast IIB	Lmod3	3.99596e-17	0.267385	0.177	0.106	7.78373e-13
PBSvscontrol	Fast IIB	Ptp4a2	6.04558e-17	0.327231	0.55	0.54	1.17762e-12
PBSvscontrol	Fast IIB	Yes1	8.32092e-17	0.349731	0.437	0.387	1.62083e-12
PBSvscontrol	Fast IIB	Kazn	8.72814e-17	0.443976	0.213	0.139	1.70016e-12
PBSvscontrol	Fast IIB	Obsl1	9.03179e-17	0.26263	0.222	0.145	1.7593e-12
PBSvscontrol	Fast IIB	F830016B08Rik	1.05784e-16	0.34103	0.239	0.159	2.06057e-12
PBSvscontrol	Fast IIB	Arid5b	1.17386e-16	0.375433	0.182	0.115	2.28656e-12
PBSvscontrol	Fast IIB	St3gal6	2.92935e-16	0.362266	0.527	0.511	5.70607e-12
PBSvscontrol	Fast IIB	Dgkz	3.3563e-16	0.283305	0.566	0.534	6.53774e-12
PBSvscontrol	Fast IIB	Aspa	3.97878e-16	0.315507	0.159	0.094	7.75027e-12
PBSvscontrol	Fast IIB	Gbf1	1.10359e-15	0.302241	0.669	0.723	2.14969e-11
PBSvscontrol	Fast IIB	Acvr1	1.87173e-15	0.276523	0.305	0.234	3.64594e-11
PBSvscontrol	Fast IIB	Ldha	2.01988e-15	0.361582	0.393	0.332	3.93452e-11
PBSvscontrol	Fast IIB	Adprhl1	2.10598e-15	0.250511	0.128	0.07	4.10224e-11
PBSvscontrol	Fast IIB	Cobl	3.59845e-15	0.337745	0.409	0.359	7.00941e-11
PBSvscontrol	Fast IIB	Vwa8	5.55336e-15	0.278304	0.633	0.672	1.08174e-10
PBSvscontrol	Fast IIB	Mlec	8.09074e-15	0.296272	0.259	0.187	1.576e-10
PBSvscontrol	Fast IIB	Tcea3	8.86415e-15	0.321326	0.388	0.324	1.72665e-10
PBSvscontrol	Fast IIB	Tmod4	1.06867e-14	0.336388	0.549	0.525	2.08166e-10
PBSvscontrol	Fast IIB	Sypl	1.26746e-14	0.255629	0.322	0.249	2.46888e-10
PBSvscontrol	Fast IIB	Abcc1	2.43281e-14	0.304205	0.408	0.36	4.73887e-10
PBSvscontrol	Fast IIB	Ubap2	2.9215e-14	0.337835	0.447	0.405	5.69079e-10
PBSvscontrol	Fast IIB	Igdcc4	3.0249e-14	0.338927	0.409	0.345	5.8922e-10
PBSvscontrol	Fast IIB	Rpl3l	4.58951e-14	0.273423	0.684	0.698	8.93991e-10
PBSvscontrol	Fast IIB	Slc25a37	9.98139e-14	0.307058	0.218	0.151	1.94428e-09
PBSvscontrol	Fast IIB	Slc7a11	1.65757e-13	0.281154	0.382	0.308	3.22877e-09
PBSvscontrol	Fast IIB	Zfpm2	1.85261e-13	0.360536	0.175	0.114	3.60871e-09
PBSvscontrol	Fast IIB	D930016D06Rik	1.85968e-13	0.325347	0.389	0.339	3.62247e-09
PBSvscontrol	Fast IIB	Sgcg	2.71589e-13	0.314419	0.533	0.515	5.29029e-09
PBSvscontrol	Fast IIB	Neo1	5.70145e-13	0.302789	0.617	0.66	1.11059e-08
PBSvscontrol	Fast IIB	Zfp710	1.0529e-12	0.294714	0.27	0.207	2.05094e-08
PBSvscontrol	Fast IIB	Shisa4	1.09894e-12	0.291974	0.158	0.101	2.14062e-08
PBSvscontrol	Fast IIB	Cs	1.76417e-12	0.313707	0.47	0.441	3.43642e-08
PBSvscontrol	Fast IIB	Xpo1	3.55573e-12	0.25821	0.249	0.185	6.92622e-08
PBSvscontrol	Fast IIB	Eml5	6.23397e-12	0.357799	0.496	0.484	1.21431e-07
PBSvscontrol	Fast IIB	Hook3	2.50943e-11	0.265399	0.586	0.607	4.88811e-07
PBSvscontrol	Fast IIB	Atg4a	3.10976e-11	0.391158	0.279	0.224	6.0575e-07
PBSvscontrol	Fast IIB	Chd1l	3.37636e-11	0.308083	0.19	0.133	6.57681e-07
PBSvscontrol	Fast IIB	Stub1	4.21314e-11	0.32583	0.285	0.228	8.20677e-07
PBSvscontrol	Fast IIB	Eif4a2	1.15797e-10	0.300806	0.417	0.392	2.25562e-06
PBSvscontrol	Fast IIB	Slc44a2	4.0942e-10	0.262323	0.486	0.458	7.97509e-06
PBSvscontrol	Fast IIB	Sfxn2	5.48862e-10	0.253644	0.184	0.133	1.06913e-05
PBSvscontrol	Fast IIB	Pvalb	5.87421e-10	0.305069	0.628	0.678	1.14424e-05
PBSvscontrol	Fast IIB	Kansl1l	5.99507e-10	0.379547	0.624	0.707	1.16778e-05
PBSvscontrol	Fast IIB	Myo10	8.11503e-10	0.279961	0.266	0.217	1.58073e-05
PBSvscontrol	Fast IIB	Myoz3	9.67151e-10	0.271972	0.343	0.295	1.88391e-05
PBSvscontrol	Fast IIB	Ints7	1.01166e-09	0.277002	0.207	0.155	1.97061e-05
PBSvscontrol	Fast IIB	Exoc6	1.06231e-09	0.283189	0.454	0.446	2.06927e-05
PBSvscontrol	Fast IIB	Lrrc38	3.16385e-09	0.250785	0.193	0.142	6.16287e-05
PBSvscontrol	Fast IIB	Rcsd1	5.6116e-09	0.273098	0.565	0.578	0.000109308
PBSvscontrol	Fast IIB	1700113H08Rik	9.32467e-09	0.294524	0.147	0.102	0.000181635
PBSvscontrol	Fast IIB	Mif4gd	1.07536e-08	0.270171	0.225	0.175	0.00020947
PBSvscontrol	Fast IIB	Nfix	1.61607e-08	0.257829	0.407	0.384	0.000314795
PBSvscontrol	Fast IIB	Ccdc134	2.42902e-08	0.304059	0.171	0.125	0.00047315
PBSvscontrol	Fast IIB	Lnpk	3.13322e-08	0.272219	0.43	0.42	0.000610321
PBSvscontrol	Fast IIB	Tle1	5.31958e-08	0.259454	0.326	0.29	0.0010362
PBSvscontrol	Fast IIB	Cpt1b	5.98939e-08	0.363616	0.376	0.352	0.00116667
PBSvscontrol	Fast IIB	Ddx39b	6.49929e-08	0.389082	0.467	0.495	0.001266
PBSvscontrol	Fast IIB	Plekhh3	6.51434e-08	0.262628	0.248	0.202	0.00126893
PBSvscontrol	Fast IIB	Akap6	6.81602e-08	0.300303	0.542	0.57	0.00132769
PBSvscontrol	Fast IIB	Ston2	1.07056e-07	0.281746	0.521	0.526	0.00208534
PBSvscontrol	Fast IIB	Usp20	1.1766e-07	0.254671	0.202	0.157	0.0022919
PBSvscontrol	Fast IIB	Tmod1	1.23123e-07	0.264545	0.5	0.509	0.00239831
PBSvscontrol	Fast IIB	Fsd2	2.03288e-07	0.26528	0.376	0.352	0.00395984
PBSvscontrol	Fast IIB	Dlg2	2.35234e-07	0.682998	0.179	0.144	0.00458212
PBSvscontrol	Fast IIB	Slc41a3	2.4849e-07	0.299344	0.251	0.21	0.00484034
PBSvscontrol	Fast IIB	2610507B11Rik	2.49798e-07	0.328376	0.379	0.36	0.00486582
PBSvscontrol	Fast IIB	Camta1	3.53208e-07	0.336662	0.412	0.409	0.00688015
PBSvscontrol	Fast IIB	Hsf2	4.021e-07	0.257972	0.391	0.366	0.0078325
PBSvscontrol	Fast IIB	Auts2	4.44114e-07	0.380097	0.477	0.488	0.0086509
PBSvscontrol	Fast IIB	Sgcd	5.89886e-07	0.325101	0.57	0.616	0.0114904
PBSvscontrol	Fast IIB	Sel1l3	1.00391e-06	0.270421	0.273	0.234	0.0195552
PBSvscontrol	Fast IIB	Ganc	1.97317e-06	0.270391	0.291	0.259	0.0384353
PBSvscontrol	Fast IIB	Tacc2	0	-0.885001	0.956	0.999	0
PBSvscontrol	Fast IIB	Zbtb16	0	-0.973025	0.782	0.985	0
PBSvscontrol	Fast IIB	Clip1	0	-0.979134	0.787	0.948	0
PBSvscontrol	Fast IIB	Pdlim5	0	-1.01199	0.728	0.953	0
PBSvscontrol	Fast IIB	Arrdc2	0	-1.12251	0.186	0.756	0
PBSvscontrol	Fast IIB	Lncpint	0	-1.24177	0.529	0.938	0
PBSvscontrol	Fast IIB	Trim63	0	-1.26745	0.706	0.933	0
PBSvscontrol	Fast IIB	Pde4d	0	-1.30013	0.766	0.991	0
PBSvscontrol	Fast IIB	Mylk4	0	-1.3196	0.64	0.989	0
PBSvscontrol	Fast IIB	Npc1	0	-1.34005	0.18	0.779	0
PBSvscontrol	Fast IIB	Foxo1	0	-1.35478	0.359	0.824	0
PBSvscontrol	Fast IIB	Tgfbr3	0	-1.48366	0.017	0.636	0
PBSvscontrol	Fast IIB	Fgfr2	0	-1.54463	0.497	0.866	0
PBSvscontrol	Fast IIB	Fbxo32	0	-1.55673	0.522	0.93	0
PBSvscontrol	Fast IIB	9530026P05Rik	0	-1.69325	0.176	0.711	0
PBSvscontrol	Fast IIB	Cdk8	0	-2.06059	0	0.617	0
PBSvscontrol	Fast IIB	Cep85l	1.10544e-302	-1.03799	0.651	0.9	2.15328e-298
PBSvscontrol	Fast IIB	Fkbp5	2.45042e-300	-1.21906	0.317	0.775	4.77318e-296
PBSvscontrol	Fast IIB	Tbc1d1	9.2522e-291	-1.18249	0.565	0.891	1.80224e-286
PBSvscontrol	Fast IIB	Lpin1	1.19421e-288	-0.884349	0.641	0.92	2.32621e-284
PBSvscontrol	Fast IIB	Prr33	1.08193e-287	-1.1431	0.209	0.708	2.10748e-283
PBSvscontrol	Fast IIB	Actr3b	3.6427e-278	-0.993018	0.185	0.719	7.09561e-274
PBSvscontrol	Fast IIB	Klhl38	2.00397e-265	-0.97547	0.149	0.673	3.90354e-261
PBSvscontrol	Fast IIB	Ppp1r3c	2.72535e-260	-1.03671	0.166	0.664	5.30871e-256
PBSvscontrol	Fast IIB	Zfp521	3.36076e-247	-0.973728	0.156	0.656	6.54642e-243
PBSvscontrol	Fast IIB	Optn	4.75172e-244	-0.936503	0.216	0.682	9.25588e-240
PBSvscontrol	Fast IIB	Gpcpd1	3.5062e-242	-0.99582	0.465	0.811	6.82973e-238
PBSvscontrol	Fast IIB	Tcf7l1	5.09101e-240	-1.02578	0.038	0.51	9.91678e-236
PBSvscontrol	Fast IIB	Sorbs2	3.532e-233	-0.911653	0.583	0.893	6.87999e-229
PBSvscontrol	Fast IIB	Zeb2	4.45824e-229	-0.898025	0.018	0.474	8.68421e-225
PBSvscontrol	Fast IIB	Pik3r1	5.61077e-220	-1.11498	0.207	0.655	1.09292e-215
PBSvscontrol	Fast IIB	Plin4	1.76327e-219	-0.751301	0.342	0.795	3.43467e-215
PBSvscontrol	Fast IIB	Filip1	1.84387e-219	-0.658805	0.747	0.93	3.59168e-215
PBSvscontrol	Fast IIB	Arhgap26	1.18379e-218	-0.979119	0.001	0.424	2.30591e-214
PBSvscontrol	Fast IIB	Rab7	1.75947e-218	-0.810883	0.465	0.816	3.42727e-214
PBSvscontrol	Fast IIB	Asb2	3.5427e-218	-0.828691	0.555	0.874	6.90083e-214
PBSvscontrol	Fast IIB	Adcy2	1.55331e-216	-0.764559	0.655	0.903	3.02569e-212
PBSvscontrol	Fast IIB	Rnf144b	1.72479e-209	-0.856167	0.112	0.562	3.35973e-205
PBSvscontrol	Fast IIB	Sorbs3	4.0762e-208	-0.832622	0.103	0.548	7.94004e-204
PBSvscontrol	Fast IIB	Tmcc1	4.50834e-205	-0.790426	0.477	0.816	8.7818e-201
PBSvscontrol	Fast IIB	Dnm3	5.96004e-203	-0.930821	0	0.4	1.16096e-198
PBSvscontrol	Fast IIB	Crim1	4.24452e-198	-0.936846	0.187	0.627	8.26791e-194
PBSvscontrol	Fast IIB	Ugp2	4.85958e-198	-0.866123	0.537	0.837	9.46598e-194
PBSvscontrol	Fast IIB	Foxo3	6.07715e-190	-0.766729	0.041	0.442	1.18377e-185
PBSvscontrol	Fast IIB	Ucp3	1.73504e-186	-0.77192	0.319	0.72	3.37969e-182
PBSvscontrol	Fast IIB	Rgcc	3.67105e-186	-0.855302	0.067	0.478	7.15085e-182
PBSvscontrol	Fast IIB	Spns2	1.05913e-185	-0.791445	0.086	0.501	2.06308e-181
PBSvscontrol	Fast IIB	Ttc28	5.11124e-178	-0.735598	0.138	0.557	9.95619e-174
PBSvscontrol	Fast IIB	Ybx3	5.94479e-178	-0.751782	0.508	0.817	1.15799e-173
PBSvscontrol	Fast IIB	Tango2	8.2929e-178	-0.706603	0.212	0.64	1.61537e-173
PBSvscontrol	Fast IIB	Ttll7	1.12452e-176	-0.722338	0.474	0.802	2.19045e-172
PBSvscontrol	Fast IIB	Gm12224	2.03821e-175	-0.6959	0.24	0.654	3.97022e-171
PBSvscontrol	Fast IIB	Trim54	3.96965e-175	-0.721719	0.393	0.749	7.73249e-171
PBSvscontrol	Fast IIB	AY036118	1.11885e-174	-0.725486	0.001	0.357	2.1794e-170
PBSvscontrol	Fast IIB	Tmem132b	1.54916e-173	-0.794893	0.182	0.612	3.01762e-169
PBSvscontrol	Fast IIB	Tnnt3	7.03165e-172	-0.432191	0.964	0.993	1.3697e-167
PBSvscontrol	Fast IIB	Syne1	4.98919e-171	-1.00048	0.449	0.747	9.71845e-167
PBSvscontrol	Fast IIB	Pdk4	5.0098e-168	-0.937888	0.366	0.709	9.75859e-164
PBSvscontrol	Fast IIB	Amd1	9.62052e-168	-0.821817	0.139	0.541	1.87398e-163
PBSvscontrol	Fast IIB	Pnpla8	2.74568e-167	-0.734821	0.32	0.691	5.34831e-163
PBSvscontrol	Fast IIB	Kcnab1	8.2838e-167	-1.29131	0.098	0.486	1.6136e-162
PBSvscontrol	Fast IIB	Slc2a3	2.20212e-164	-0.982823	0.074	0.448	4.28951e-160
PBSvscontrol	Fast IIB	Rab12	8.31661e-164	-0.670686	0.232	0.632	1.61999e-159
PBSvscontrol	Fast IIB	Myom1	7.03413e-161	-0.44173	0.901	0.975	1.37018e-156
PBSvscontrol	Fast IIB	Musk	1.14555e-159	-0.876228	0.313	0.673	2.23142e-155
PBSvscontrol	Fast IIB	Rilpl1	4.07525e-159	-0.652031	0.563	0.843	7.93817e-155
PBSvscontrol	Fast IIB	Lrrc2	3.00423e-156	-0.599795	0.192	0.596	5.85194e-152
PBSvscontrol	Fast IIB	Ankrd44	4.9749e-152	-0.786753	0	0.319	9.6906e-148
PBSvscontrol	Fast IIB	Ces1d	1.01794e-151	-0.812188	0.042	0.387	1.98284e-147
PBSvscontrol	Fast IIB	Tfcp2l1	4.62488e-151	-0.695431	0.122	0.498	9.00879e-147
PBSvscontrol	Fast IIB	Cep170	1.10681e-148	-0.62357	0.111	0.482	2.15595e-144
PBSvscontrol	Fast IIB	Arhgap15	1.79991e-147	-0.744839	0	0.311	3.50605e-143
PBSvscontrol	Fast IIB	Alpk2	1.27888e-146	-0.740994	0.404	0.727	2.49114e-142
PBSvscontrol	Fast IIB	Aldh1a1	3.74639e-146	-0.74604	0.68	0.863	7.2976e-142
PBSvscontrol	Fast IIB	Ube4a	5.14693e-146	-0.707405	0.288	0.657	1.00257e-141
PBSvscontrol	Fast IIB	Zbtb20	7.00968e-145	-0.454078	0.831	0.97	1.36542e-140
PBSvscontrol	Fast IIB	Eps15	9.80887e-143	-0.682574	0.345	0.69	1.91067e-138
PBSvscontrol	Fast IIB	Setbp1	4.02143e-141	-0.633992	0.578	0.856	7.83335e-137
PBSvscontrol	Fast IIB	Gm48099	4.9566e-141	-1.45174	0	0.3	9.65496e-137
PBSvscontrol	Fast IIB	Odf3l2	4.36626e-135	-0.658081	0.008	0.305	8.50503e-131
PBSvscontrol	Fast IIB	Cdk19	2.07496e-133	-0.717729	0.24	0.595	4.04181e-129
PBSvscontrol	Fast IIB	C2cd2	3.92868e-133	-0.560043	0.668	0.855	7.65268e-129
PBSvscontrol	Fast IIB	Gm28376	5.59028e-133	-0.649263	0.563	0.799	1.08893e-128
PBSvscontrol	Fast IIB	Lrrc58	8.08371e-133	-0.626003	0.159	0.506	1.57463e-128
PBSvscontrol	Fast IIB	Ankrd23	1.02701e-132	-0.663588	0.447	0.787	2.00051e-128
PBSvscontrol	Fast IIB	Uvrag	4.51228e-132	-0.534252	0.1	0.445	8.78948e-128
PBSvscontrol	Fast IIB	Igf1r	2.92385e-130	-0.558558	0.109	0.456	5.69537e-126
PBSvscontrol	Fast IIB	Bnip3	5.52767e-130	-0.607681	0.147	0.492	1.07673e-125
PBSvscontrol	Fast IIB	Slc7a8	1.82968e-128	-0.64943	0.28	0.632	3.56403e-124
PBSvscontrol	Fast IIB	Cyp27a1	1.85234e-127	-0.591232	0.251	0.603	3.60816e-123
PBSvscontrol	Fast IIB	Zfhx3	7.64334e-127	-0.552569	0.345	0.736	1.48885e-122
PBSvscontrol	Fast IIB	Gm26740	1.97944e-126	-0.431356	0.801	0.961	3.85575e-122
PBSvscontrol	Fast IIB	Rorc	1.21143e-125	-0.623392	0.094	0.426	2.35975e-121
PBSvscontrol	Fast IIB	Ebf3	2.17755e-124	-0.601005	0.033	0.326	4.24166e-120
PBSvscontrol	Fast IIB	Snx29	2.33834e-124	-0.493351	0.187	0.556	4.55484e-120
PBSvscontrol	Fast IIB	Gm16093	5.94289e-124	-0.639043	0.073	0.379	1.15761e-119
PBSvscontrol	Fast IIB	Lars2	3.25912e-123	-0.86645	0.145	0.486	6.34843e-119
PBSvscontrol	Fast IIB	C730002L08Rik	4.26768e-123	-0.559228	0.046	0.341	8.31301e-119
PBSvscontrol	Fast IIB	Asb15	1.95783e-122	-0.619493	0.265	0.619	3.81365e-118
PBSvscontrol	Fast IIB	Ddx5	4.00263e-122	-0.489336	0.648	0.89	7.79672e-118
PBSvscontrol	Fast IIB	Mast2	1.66602e-121	-0.495648	0.673	0.872	3.24523e-117
PBSvscontrol	Fast IIB	Dym	5.34019e-121	-0.560504	0.466	0.779	1.04021e-116
PBSvscontrol	Fast IIB	Asb11	1.36994e-120	-0.546385	0.209	0.557	2.6685e-116
PBSvscontrol	Fast IIB	Sorbs2os	1.42813e-120	-0.568427	0.071	0.379	2.78186e-116
PBSvscontrol	Fast IIB	Chd7	1.6736e-120	-0.552075	0.521	0.807	3.26001e-116
PBSvscontrol	Fast IIB	Nfia	5.93071e-117	-0.597438	0.345	0.697	1.15524e-112
PBSvscontrol	Fast IIB	Myo5a	8.15329e-117	-0.577131	0.049	0.339	1.58818e-112
PBSvscontrol	Fast IIB	Wbp1l	2.55312e-116	-0.552667	0.3	0.63	4.97323e-112
PBSvscontrol	Fast IIB	Pan3	6.71497e-116	-0.502505	0.244	0.6	1.30801e-111
PBSvscontrol	Fast IIB	Rab2a	6.97781e-116	-0.560803	0.425	0.746	1.35921e-111
PBSvscontrol	Fast IIB	Ptprg	3.80384e-115	-0.597089	0.502	0.819	7.40951e-111
PBSvscontrol	Fast IIB	Zdhhc14	1.26978e-114	-0.491869	0.179	0.532	2.4734e-110
PBSvscontrol	Fast IIB	Raet1e	4.76233e-114	-0.458745	0.058	0.348	9.27654e-110
PBSvscontrol	Fast IIB	Tfdp2	9.61227e-114	-0.590394	0.478	0.75	1.87237e-109
PBSvscontrol	Fast IIB	Rap1a	1.99573e-113	-0.464155	0.094	0.401	3.88748e-109
PBSvscontrol	Fast IIB	Asb5	5.72574e-111	-0.690734	0.519	0.758	1.11532e-106
PBSvscontrol	Fast IIB	Fgd4	1.6734e-110	-0.564202	0.163	0.485	3.25962e-106
PBSvscontrol	Fast IIB	Fryl	2.48523e-110	-0.503098	0.09	0.389	4.84098e-106
PBSvscontrol	Fast IIB	Pfkfb4	4.21752e-108	-0.540445	0.257	0.593	8.2153e-104
PBSvscontrol	Fast IIB	Lrmda	4.32794e-108	-0.593557	0.5	0.806	8.43039e-104
PBSvscontrol	Fast IIB	Gpt2	1.69841e-106	-0.501552	0.337	0.662	3.30832e-102
PBSvscontrol	Fast IIB	Msrb3	6.11789e-106	-0.474677	0.698	0.856	1.1917e-101
PBSvscontrol	Fast IIB	Adamts9	3.26809e-104	-0.511305	0.001	0.234	6.36592e-100
PBSvscontrol	Fast IIB	Prkcd	4.03909e-103	-0.541062	0.012	0.254	7.86775e-99
PBSvscontrol	Fast IIB	Sec24a	4.11201e-103	-0.506805	0.555	0.793	8.00978e-99
PBSvscontrol	Fast IIB	Dglucy	4.79744e-103	-0.523554	0.078	0.359	9.34493e-99
PBSvscontrol	Fast IIB	Fnip2	7.40069e-103	-0.484467	0.053	0.322	1.44158e-98
PBSvscontrol	Fast IIB	Dock9	6.66397e-102	-0.497901	0.116	0.409	1.29807e-97
PBSvscontrol	Fast IIB	Art3	1.56225e-101	-0.574935	0.467	0.755	3.04312e-97
PBSvscontrol	Fast IIB	Retreg1	4.08114e-101	-0.683959	0.309	0.594	7.94965e-97
PBSvscontrol	Fast IIB	Iqgap1	7.58609e-101	-0.475302	0.106	0.402	1.47769e-96
PBSvscontrol	Fast IIB	Serinc3	8.86228e-101	-0.380307	0.016	0.256	1.72628e-96
PBSvscontrol	Fast IIB	Mid1	1.29242e-100	-0.463117	0.03	0.281	2.51751e-96
PBSvscontrol	Fast IIB	Gm12394	2.6489e-100	-0.512732	0.22	0.527	5.1598e-96
PBSvscontrol	Fast IIB	Gm49417	3.32376e-99	-0.487822	0.117	0.409	6.47435e-95
PBSvscontrol	Fast IIB	Wnk2	4.65091e-99	-0.488812	0.448	0.741	9.05951e-95
PBSvscontrol	Fast IIB	Tcf7l2	5.20702e-97	-0.483704	0.208	0.527	1.01427e-92
PBSvscontrol	Fast IIB	Hs3st5	5.24598e-97	-0.386845	0.46	0.802	1.02186e-92
PBSvscontrol	Fast IIB	Myo1e	1.10492e-96	-0.594471	0.123	0.411	2.15227e-92
PBSvscontrol	Fast IIB	Cask	2.5226e-96	-0.413749	0.13	0.427	4.91378e-92
PBSvscontrol	Fast IIB	Fam172a	5.28252e-96	-0.47255	0.295	0.625	1.02898e-91
PBSvscontrol	Fast IIB	Gm15261	7.53081e-96	-0.456739	0.095	0.369	1.46693e-91
PBSvscontrol	Fast IIB	Phactr2	1.01841e-95	-0.407409	0.071	0.337	1.98375e-91
PBSvscontrol	Fast IIB	Cab39	2.77415e-95	-0.509525	0.33	0.618	5.40377e-91
PBSvscontrol	Fast IIB	Myl6	2.48968e-94	-0.487025	0.139	0.428	4.84965e-90
PBSvscontrol	Fast IIB	Dusp13	1.21094e-93	-0.438374	0.289	0.606	2.35879e-89
PBSvscontrol	Fast IIB	Zfand3	1.26087e-93	-0.479679	0.488	0.746	2.45606e-89
PBSvscontrol	Fast IIB	Nos1	5.48559e-93	-0.450084	0.357	0.688	1.06854e-88
PBSvscontrol	Fast IIB	Exoc6b	1.24976e-92	-0.426362	0.284	0.627	2.43441e-88
PBSvscontrol	Fast IIB	Stt3b	5.02872e-92	-0.49915	0.237	0.53	9.79543e-88
PBSvscontrol	Fast IIB	Gnaq	7.36747e-92	-0.424015	0.269	0.598	1.43511e-87
PBSvscontrol	Fast IIB	Tmem140	2.40498e-91	-0.447632	0.07	0.323	4.68466e-87
PBSvscontrol	Fast IIB	Lrrtm3	2.45719e-90	-0.574349	0.071	0.317	4.78635e-86
PBSvscontrol	Fast IIB	4930481A15Rik	4.22292e-90	-0.447044	0.071	0.323	8.22582e-86
PBSvscontrol	Fast IIB	Uggt1	6.2832e-90	-0.486092	0.249	0.543	1.2239e-85
PBSvscontrol	Fast IIB	Atp6v1h	7.73225e-90	-0.506069	0.25	0.541	1.50617e-85
PBSvscontrol	Fast IIB	Pla2g7	1.03484e-89	-0.457059	0.038	0.274	2.01577e-85
PBSvscontrol	Fast IIB	Per1	1.50458e-88	-0.377009	0.136	0.421	2.93077e-84
PBSvscontrol	Fast IIB	Slc39a14	4.73306e-88	-0.452215	0.023	0.243	9.21953e-84
PBSvscontrol	Fast IIB	Slx4ip	5.03476e-88	-0.49973	0.231	0.525	9.80721e-84
PBSvscontrol	Fast IIB	Arhgap10	9.36599e-88	-0.46843	0.354	0.691	1.8244e-83
PBSvscontrol	Fast IIB	Dst	2.34729e-87	-0.396344	0.762	0.927	4.57229e-83
PBSvscontrol	Fast IIB	Tgfbr1	3.17899e-87	-0.460298	0.288	0.587	6.19235e-83
PBSvscontrol	Fast IIB	Rabep2	4.93585e-86	-0.411874	0.08	0.33	9.61454e-82
PBSvscontrol	Fast IIB	Il6ra	1.07938e-85	-0.384465	0	0.196	2.10252e-81
PBSvscontrol	Fast IIB	Pde8a	1.16912e-85	-0.441643	0.107	0.375	2.27734e-81
PBSvscontrol	Fast IIB	Itgb5	3.24375e-85	-0.402917	0.073	0.316	6.31849e-81
PBSvscontrol	Fast IIB	Tns1	1.1514e-84	-0.555001	0.701	0.873	2.2428e-80
PBSvscontrol	Fast IIB	Synpo	1.82294e-84	-0.38718	0.143	0.423	3.55091e-80
PBSvscontrol	Fast IIB	Acsl3	5.30183e-84	-0.59147	0.145	0.406	1.03274e-79
PBSvscontrol	Fast IIB	Supt3	6.86581e-84	-0.517484	0.279	0.558	1.33739e-79
PBSvscontrol	Fast IIB	Btbd9	2.6691e-83	-0.415426	0.271	0.59	5.19915e-79
PBSvscontrol	Fast IIB	2610035D17Rik	2.83691e-83	-0.485133	0.108	0.36	5.52601e-79
PBSvscontrol	Fast IIB	Lysmd4	5.20009e-83	-0.447525	0.122	0.379	1.01292e-78
PBSvscontrol	Fast IIB	Pdzrn3	9.50894e-83	-0.533571	0.593	0.836	1.85225e-78
PBSvscontrol	Fast IIB	Hr	1.7103e-82	-0.517468	0.112	0.368	3.3315e-78
PBSvscontrol	Fast IIB	Actr3	3.41326e-82	-0.363577	0.053	0.284	6.64869e-78
PBSvscontrol	Fast IIB	Sdccag8	4.23291e-82	-0.446838	0.389	0.672	8.24529e-78
PBSvscontrol	Fast IIB	Slc35f5	1.13797e-81	-0.410148	0.077	0.32	2.21665e-77
PBSvscontrol	Fast IIB	D830005E20Rik	1.48204e-81	-0.444466	0.142	0.403	2.88687e-77
PBSvscontrol	Fast IIB	Myo5c	1.75067e-81	-0.400523	0.275	0.579	3.41012e-77
PBSvscontrol	Fast IIB	Atp2b1	4.95964e-81	-0.350532	0.12	0.389	9.66087e-77
PBSvscontrol	Fast IIB	Foxp2	7.4367e-81	-0.540995	0.195	0.464	1.44859e-76
PBSvscontrol	Fast IIB	Mib1	2.31925e-80	-0.461667	0.297	0.575	4.51766e-76
PBSvscontrol	Fast IIB	Wdfy3	9.75993e-80	-0.33036	0.183	0.479	1.90114e-75
PBSvscontrol	Fast IIB	Gm15523	1.11823e-79	-0.347825	0.025	0.232	2.1782e-75
PBSvscontrol	Fast IIB	Hk2	1.37772e-79	-0.391264	0.394	0.684	2.68365e-75
PBSvscontrol	Fast IIB	Me1	1.51531e-79	-0.42595	0.209	0.488	2.95168e-75
PBSvscontrol	Fast IIB	Hnrnpa3	1.79618e-79	-0.401777	0.234	0.517	3.49878e-75
PBSvscontrol	Fast IIB	Slc15a4	2.50306e-79	-0.397019	0.019	0.218	4.87571e-75
PBSvscontrol	Fast IIB	Sik2	6.47425e-79	-0.406558	0.175	0.453	1.26112e-74
PBSvscontrol	Fast IIB	Glcci1	5.77886e-78	-0.44289	0.037	0.244	1.12566e-73
PBSvscontrol	Fast IIB	Tanc2	1.09437e-77	-0.331321	0.022	0.222	2.13172e-73
PBSvscontrol	Fast IIB	Ptp4a3	6.37144e-77	-0.366103	0.208	0.5	1.24109e-72
PBSvscontrol	Fast IIB	BC052040	1.21629e-76	-0.447395	0.136	0.384	2.36922e-72
PBSvscontrol	Fast IIB	Osbpl8	2.04318e-76	-0.361386	0.17	0.452	3.97991e-72
PBSvscontrol	Fast IIB	Arhgap23	2.48479e-76	-0.415834	0.014	0.203	4.84011e-72
PBSvscontrol	Fast IIB	Eda2r	2.88683e-75	-0.567128	0.111	0.348	5.62325e-71
PBSvscontrol	Fast IIB	Pde4b	4.89285e-75	-0.498309	0.359	0.621	9.53078e-71
PBSvscontrol	Fast IIB	Pfkfb3	1.31095e-74	-0.535495	0.148	0.397	2.55361e-70
PBSvscontrol	Fast IIB	Chac1	4.2731e-74	-0.382689	0.042	0.251	8.32358e-70
PBSvscontrol	Fast IIB	Vegfd	6.71709e-74	-0.457408	0.061	0.274	1.30842e-69
PBSvscontrol	Fast IIB	6230400D17Rik	7.77593e-74	-0.362586	0.097	0.331	1.51467e-69
PBSvscontrol	Fast IIB	Sgk1	1.48492e-73	-0.394817	0.456	0.742	2.89248e-69
PBSvscontrol	Fast IIB	Adamtsl1	2.30159e-73	-0.767865	0.296	0.551	4.48326e-69
PBSvscontrol	Fast IIB	Sms	2.87781e-73	-0.445928	0.127	0.366	5.60568e-69
PBSvscontrol	Fast IIB	Smoc2	1.33533e-72	-0.441721	0	0.169	2.6011e-68
PBSvscontrol	Fast IIB	Krba1	2.85492e-72	-0.410825	0.35	0.643	5.56111e-68
PBSvscontrol	Fast IIB	Enox2	7.00001e-72	-0.881749	0.455	0.674	1.36353e-67
PBSvscontrol	Fast IIB	Ccdc162	7.65945e-72	-0.434557	0.076	0.296	1.49198e-67
PBSvscontrol	Fast IIB	Hnrnpf	9.16621e-72	-0.321532	0.042	0.24	1.78549e-67
PBSvscontrol	Fast IIB	Zfp704	9.45733e-72	-0.338713	0.003	0.173	1.84219e-67
PBSvscontrol	Fast IIB	Lonp2	1.66654e-71	-0.434041	0.33	0.591	3.24625e-67
PBSvscontrol	Fast IIB	Glul	2.24753e-71	-0.474301	0.388	0.648	4.37796e-67
PBSvscontrol	Fast IIB	Zcchc24	2.25206e-71	-0.381441	0.037	0.234	4.38678e-67
PBSvscontrol	Fast IIB	Egf	3.56729e-71	-0.381221	0.212	0.482	6.94873e-67
PBSvscontrol	Fast IIB	Lrig1	3.95673e-71	-0.438724	0.263	0.529	7.70732e-67
PBSvscontrol	Fast IIB	Itga4	5.17299e-71	-0.413134	0	0.165	1.00765e-66
PBSvscontrol	Fast IIB	Tspan8	7.92628e-71	-0.356966	0.065	0.278	1.54396e-66
PBSvscontrol	Fast IIB	Rnpc3	8.18914e-71	-0.427946	0.282	0.551	1.59516e-66
PBSvscontrol	Fast IIB	Agap1	1.14565e-70	-0.304927	0.107	0.347	2.23161e-66
PBSvscontrol	Fast IIB	Atp13a5	1.23576e-70	-0.404014	0.044	0.247	2.40713e-66
PBSvscontrol	Fast IIB	Diaph2	2.39604e-70	-0.420493	0.308	0.59	4.66724e-66
PBSvscontrol	Fast IIB	Twf2	2.75374e-70	-0.387237	0.205	0.469	5.36401e-66
PBSvscontrol	Fast IIB	4931406P16Rik	3.30918e-70	-0.416419	0.433	0.688	6.44595e-66
PBSvscontrol	Fast IIB	Ophn1	4.04913e-70	-0.31383	0.042	0.244	7.88731e-66
PBSvscontrol	Fast IIB	Elk4	4.98263e-70	-0.284304	0.008	0.18	9.70566e-66
PBSvscontrol	Fast IIB	Pde7a	9.70714e-70	-0.627434	0.637	0.753	1.89085e-65
PBSvscontrol	Fast IIB	Prodh	1.28358e-69	-0.39072	0.04	0.235	2.50029e-65
PBSvscontrol	Fast IIB	Txnl1	2.04155e-69	-0.362967	0.425	0.7	3.97673e-65
PBSvscontrol	Fast IIB	Ripor2	2.05254e-69	-0.520584	0.102	0.323	3.99814e-65
PBSvscontrol	Fast IIB	Cog6	2.41014e-69	-0.338124	0.1	0.327	4.69472e-65
PBSvscontrol	Fast IIB	Tcf25	3.68517e-69	-0.372812	0.467	0.736	7.17834e-65
PBSvscontrol	Fast IIB	Gphn	5.45754e-69	-0.498212	0.785	0.97	1.06307e-64
PBSvscontrol	Fast IIB	Sec31a	5.53579e-69	-0.366455	0.176	0.424	1.07832e-64
PBSvscontrol	Fast IIB	Rsrc1	9.38159e-69	-0.339774	0.215	0.494	1.82744e-64
PBSvscontrol	Fast IIB	Peli1	2.23024e-68	-0.328261	0.04	0.233	4.34428e-64
PBSvscontrol	Fast IIB	Adarb1	2.45654e-68	-0.343291	0.147	0.397	4.78509e-64
PBSvscontrol	Fast IIB	Ncoa2	3.17295e-68	-0.323598	0.179	0.447	6.18059e-64
PBSvscontrol	Fast IIB	Nrap	5.03532e-68	-0.34388	0.738	0.887	9.80831e-64
PBSvscontrol	Fast IIB	Eif3j1	7.33553e-68	-0.378397	0.27	0.537	1.42889e-63
PBSvscontrol	Fast IIB	Myot	1.65882e-67	-0.404412	0.724	0.86	3.23122e-63
PBSvscontrol	Fast IIB	Klf9	3.44017e-67	-0.369229	0.335	0.608	6.70111e-63
PBSvscontrol	Fast IIB	Asb4	3.7961e-67	-0.400153	0.076	0.285	7.39442e-63
PBSvscontrol	Fast IIB	Svil	4.20665e-67	-0.357232	0.752	0.9	8.19413e-63
PBSvscontrol	Fast IIB	Ip6k3	1.25515e-66	-0.326146	0.198	0.459	2.4449e-62
PBSvscontrol	Fast IIB	Aff1	2.71712e-66	-0.465206	0.626	0.787	5.29268e-62
PBSvscontrol	Fast IIB	Sesn1	2.05756e-65	-0.421713	0.299	0.555	4.00793e-61
PBSvscontrol	Fast IIB	Gm17167	2.47668e-65	-0.447501	0.525	0.742	4.82433e-61
PBSvscontrol	Fast IIB	Foxp1	5.91122e-65	-0.460048	0.422	0.665	1.15145e-60
PBSvscontrol	Fast IIB	Ubac2	6.20145e-65	-0.431752	0.344	0.589	1.20798e-60
PBSvscontrol	Fast IIB	Ece1	9.88251e-65	-0.372557	0.125	0.352	1.92501e-60
PBSvscontrol	Fast IIB	Prrc1	1.2588e-64	-0.32032	0.134	0.368	2.45202e-60
PBSvscontrol	Fast IIB	Anapc16	1.59988e-64	-0.310108	0.104	0.327	3.1164e-60
PBSvscontrol	Fast IIB	Mgst3	3.12217e-64	-0.273738	0.056	0.253	6.08168e-60
PBSvscontrol	Fast IIB	2210408F21Rik	3.89797e-64	-0.410635	0.574	0.774	7.59285e-60
PBSvscontrol	Fast IIB	Slc38a4	4.54599e-64	-0.417457	0.259	0.515	8.85513e-60
PBSvscontrol	Fast IIB	Rab10	9.00759e-64	-0.414805	0.622	0.805	1.75459e-59
PBSvscontrol	Fast IIB	Il6st	1.21882e-63	-0.329456	0.104	0.322	2.37414e-59
PBSvscontrol	Fast IIB	5330438D12Rik	1.42516e-63	-0.381679	0.156	0.383	2.77607e-59
PBSvscontrol	Fast IIB	Il15ra	2.15703e-63	-0.360816	0.299	0.559	4.20168e-59
PBSvscontrol	Fast IIB	Slc25a25	3.95787e-63	-0.307761	0.088	0.299	7.70953e-59
PBSvscontrol	Fast IIB	Rap1b	4.13293e-63	-0.264002	0.027	0.201	8.05053e-59
PBSvscontrol	Fast IIB	Nsmce2	4.46929e-63	-0.321248	0.335	0.626	8.70573e-59
PBSvscontrol	Fast IIB	Bcas3	8.65502e-63	-0.373423	0.572	0.781	1.68591e-58
PBSvscontrol	Fast IIB	Dhdh	1.38189e-62	-0.340959	0.121	0.341	2.69179e-58
PBSvscontrol	Fast IIB	Macrod2	2.14491e-62	-0.46092	0.642	0.829	4.17808e-58
PBSvscontrol	Fast IIB	Fbxl4	2.58331e-62	-0.376333	0.17	0.402	5.03203e-58
PBSvscontrol	Fast IIB	Napb	3.53288e-62	-0.366223	0.486	0.736	6.88169e-58
PBSvscontrol	Fast IIB	Slc4a10	1.36149e-61	-0.360948	0.08	0.29	2.65205e-57
PBSvscontrol	Fast IIB	Cebpd	1.94219e-61	-0.255712	0.006	0.157	3.78319e-57
PBSvscontrol	Fast IIB	Runx1t1	2.15657e-61	-0.372879	0.02	0.183	4.20077e-57
PBSvscontrol	Fast IIB	Gm16599	2.9951e-61	-0.326484	0.045	0.226	5.83416e-57
PBSvscontrol	Fast IIB	Homer1	3.43379e-61	-0.380864	0.51	0.733	6.68867e-57
PBSvscontrol	Fast IIB	Ubr3	3.52712e-61	-0.318631	0.713	0.859	6.87047e-57
PBSvscontrol	Fast IIB	Mtr	4.72845e-61	-0.386518	0.281	0.528	9.21054e-57
PBSvscontrol	Fast IIB	Gsk3b	8.35731e-61	-0.367695	0.382	0.639	1.62792e-56
PBSvscontrol	Fast IIB	Ralgapa2	9.957e-61	-0.365812	0.296	0.556	1.93952e-56
PBSvscontrol	Fast IIB	Nfe2l2	1.87533e-60	-0.356564	0.208	0.446	3.65296e-56
PBSvscontrol	Fast IIB	Spidr	2.98781e-60	-0.315329	0.018	0.179	5.81996e-56
PBSvscontrol	Fast IIB	Acacb	6.44174e-60	-0.341095	0.696	0.831	1.25479e-55
PBSvscontrol	Fast IIB	Pcca	8.56393e-60	-0.438794	0.491	0.716	1.66817e-55
PBSvscontrol	Fast IIB	Sppl2a	1.16235e-59	-0.360382	0.29	0.534	2.26414e-55
PBSvscontrol	Fast IIB	Acss1	1.33441e-59	-0.371123	0.013	0.167	2.59929e-55
PBSvscontrol	Fast IIB	Hook1	1.97977e-59	-0.304897	0.16	0.39	3.8564e-55
PBSvscontrol	Fast IIB	5330439A09Rik	3.5596e-59	-0.285659	0.021	0.179	6.93375e-55
PBSvscontrol	Fast IIB	Eif2s2	3.69419e-59	-0.30226	0.106	0.314	7.19592e-55
PBSvscontrol	Fast IIB	B4galt1	8.24068e-59	-0.412827	0.229	0.46	1.6052e-54
PBSvscontrol	Fast IIB	Nr6a1	1.04543e-58	-0.375977	0.36	0.606	2.0364e-54
PBSvscontrol	Fast IIB	Slc4a4	1.36008e-58	-0.422668	0.573	0.766	2.64929e-54
PBSvscontrol	Fast IIB	Diaph1	1.60112e-58	-0.360211	0.447	0.693	3.11882e-54
PBSvscontrol	Fast IIB	Trpm7	2.37724e-58	-0.357864	0.574	0.792	4.63062e-54
PBSvscontrol	Fast IIB	Gm13938	1.00785e-57	-0.297103	0.136	0.35	1.96318e-53
PBSvscontrol	Fast IIB	Sqstm1	1.01144e-57	-0.309966	0.17	0.403	1.97018e-53
PBSvscontrol	Fast IIB	Vps54	1.0853e-57	-0.323093	0.289	0.537	2.11405e-53
PBSvscontrol	Fast IIB	Mospd1	1.09307e-57	-0.394992	0.196	0.421	2.12919e-53
PBSvscontrol	Fast IIB	Stk3	1.98735e-57	-0.319166	0.153	0.385	3.87116e-53
PBSvscontrol	Fast IIB	Pdia3	2.01322e-57	-0.273446	0.022	0.18	3.92154e-53
PBSvscontrol	Fast IIB	Smox	2.52903e-57	-0.357744	0.264	0.521	4.92629e-53
PBSvscontrol	Fast IIB	Slc16a3	2.67805e-57	-0.303823	0.314	0.574	5.21658e-53
PBSvscontrol	Fast IIB	Rictor	4.60457e-57	-0.34527	0.361	0.6	8.96925e-53
PBSvscontrol	Fast IIB	Catsper4	5.35765e-57	-0.328229	0.163	0.388	1.04362e-52
PBSvscontrol	Fast IIB	Gyg	1.37512e-56	-0.296171	0.155	0.375	2.67861e-52
PBSvscontrol	Fast IIB	Stag1	1.40677e-56	-0.276604	0.347	0.63	2.74024e-52
PBSvscontrol	Fast IIB	Crebrf	2.42112e-56	-0.351856	0.322	0.562	4.71609e-52
PBSvscontrol	Fast IIB	Cped1	2.62011e-56	-0.311413	0.819	0.929	5.1037e-52
PBSvscontrol	Fast IIB	Psmd11	4.48985e-56	-0.316949	0.355	0.605	8.74579e-52
PBSvscontrol	Fast IIB	Snd1	8.36577e-56	-0.318322	0.31	0.565	1.62957e-51
PBSvscontrol	Fast IIB	Abi1	1.01345e-55	-0.262644	0.192	0.436	1.97411e-51
PBSvscontrol	Fast IIB	Pfkfb1	1.06132e-55	-0.337257	0.307	0.557	2.06735e-51
PBSvscontrol	Fast IIB	Ggact	2.6297e-55	-0.287236	0.071	0.255	5.1224e-51
PBSvscontrol	Fast IIB	Ptpra	3.47124e-55	-0.315927	0.175	0.396	6.76163e-51
PBSvscontrol	Fast IIB	Bach1	3.72298e-55	-0.296443	0.139	0.353	7.25199e-51
PBSvscontrol	Fast IIB	Tgfb2	3.91908e-55	-0.358821	0.071	0.25	7.63398e-51
PBSvscontrol	Fast IIB	4930511M06Rik	4.84273e-55	-0.297041	0.031	0.188	9.43315e-51
PBSvscontrol	Fast IIB	Rc3h1	7.92837e-55	-0.340219	0.527	0.751	1.54437e-50
PBSvscontrol	Fast IIB	Cachd1	1.10055e-54	-0.282433	0.014	0.158	2.14377e-50
PBSvscontrol	Fast IIB	Jmy	1.10584e-54	-0.304295	0.229	0.463	2.15407e-50
PBSvscontrol	Fast IIB	Ascc3	1.26904e-54	-0.328562	0.295	0.541	2.47195e-50
PBSvscontrol	Fast IIB	Gm44127	1.48142e-54	-0.324775	0.096	0.288	2.88565e-50
PBSvscontrol	Fast IIB	Tmpo	2.86583e-54	-0.323854	0.229	0.46	5.58234e-50
PBSvscontrol	Fast IIB	Hipk2	3.27137e-54	-0.34309	0.348	0.592	6.37231e-50
PBSvscontrol	Fast IIB	Wls	4.75368e-54	-0.426598	0.321	0.544	9.2597e-50
PBSvscontrol	Fast IIB	Myo9b	5.66036e-54	-0.267896	0.021	0.169	1.10258e-49
PBSvscontrol	Fast IIB	Morf4l1	6.50553e-54	-0.321691	0.192	0.416	1.26721e-49
PBSvscontrol	Fast IIB	Zranb2	7.31778e-54	-0.301121	0.195	0.419	1.42543e-49
PBSvscontrol	Fast IIB	Atcayos	7.9338e-54	-0.291597	0.606	0.816	1.54543e-49
PBSvscontrol	Fast IIB	Ptpn1	8.65669e-54	-0.346847	0.116	0.315	1.68624e-49
PBSvscontrol	Fast IIB	Eprs	8.82002e-54	-0.290874	0.454	0.692	1.71805e-49
PBSvscontrol	Fast IIB	Tbc1d5	1.02148e-53	-0.340768	0.437	0.677	1.98973e-49
PBSvscontrol	Fast IIB	Vps13b	1.02228e-53	-0.268985	0.409	0.703	1.99131e-49
PBSvscontrol	Fast IIB	Car14	1.19142e-53	-0.28437	0.054	0.224	2.32077e-49
PBSvscontrol	Fast IIB	Ppp1r12b	1.46175e-53	-0.276496	0.891	0.95	2.84734e-49
PBSvscontrol	Fast IIB	Gm13601	1.74977e-53	-0.288318	0.053	0.22	3.40838e-49
PBSvscontrol	Fast IIB	3110021N24Rik	1.87001e-53	-0.279981	0.065	0.24	3.64259e-49
PBSvscontrol	Fast IIB	Nt5dc3	2.11219e-53	-0.29186	0.355	0.602	4.11434e-49
PBSvscontrol	Fast IIB	Aldh6a1	5.15848e-53	-0.282708	0.2	0.426	1.00482e-48
PBSvscontrol	Fast IIB	2022-03-07	5.27212e-53	-0.316449	0.312	0.545	1.02696e-48
PBSvscontrol	Fast IIB	Ankrd9	7.28057e-53	-0.335003	0.354	0.612	1.41818e-48
PBSvscontrol	Fast IIB	Slc8a1	1.4308e-52	-0.379416	0.417	0.66	2.78705e-48
PBSvscontrol	Fast IIB	Anxa7	1.59321e-52	-0.298977	0.135	0.342	3.1034e-48
PBSvscontrol	Fast IIB	Platr31	1.74817e-52	-0.273315	0.029	0.18	3.40525e-48
PBSvscontrol	Fast IIB	Kdsr	2.03438e-52	-0.278383	0.071	0.247	3.96276e-48
PBSvscontrol	Fast IIB	Smtnl2	2.33369e-52	-0.316816	0.235	0.468	4.5458e-48
PBSvscontrol	Fast IIB	Slc38a2	3.13115e-52	-0.289432	0.434	0.682	6.09916e-48
PBSvscontrol	Fast IIB	Mbnl2	3.4224e-52	-0.320471	0.714	0.867	6.6665e-48
PBSvscontrol	Fast IIB	Osbpl9	3.4313e-52	-0.348547	0.692	0.86	6.68382e-48
PBSvscontrol	Fast IIB	Wdr60	3.47097e-52	-0.334349	0.218	0.447	6.7611e-48
PBSvscontrol	Fast IIB	Gm35330	3.94315e-52	-0.451868	0.121	0.318	7.68087e-48
PBSvscontrol	Fast IIB	Cystm1	8.45949e-52	-0.26951	0.276	0.515	1.64782e-47
PBSvscontrol	Fast IIB	Abhd6	1.2537e-51	-0.302598	0.076	0.252	2.44208e-47
PBSvscontrol	Fast IIB	Rasa1	1.52319e-51	-0.288208	0.149	0.359	2.96703e-47
PBSvscontrol	Fast IIB	Etl4	1.63513e-51	-0.346952	0.684	0.83	3.18507e-47
PBSvscontrol	Fast IIB	Ighm	1.77693e-51	-0.435377	0.047	0.208	3.46127e-47
PBSvscontrol	Fast IIB	Ptbp2	3.10658e-51	-0.311061	0.375	0.607	6.05131e-47
PBSvscontrol	Fast IIB	Zfand5	3.72609e-51	-0.33761	0.453	0.679	7.25805e-47
PBSvscontrol	Fast IIB	Psma3	3.84745e-51	-0.300638	0.429	0.661	7.49445e-47
PBSvscontrol	Fast IIB	Creb3l2	5.11856e-51	-0.286775	0.025	0.17	9.97044e-47
PBSvscontrol	Fast IIB	Bach2	6.63482e-51	-0.418317	0.126	0.315	1.2924e-46
PBSvscontrol	Fast IIB	Rab8b	7.11291e-51	-0.250363	0.006	0.135	1.38552e-46
PBSvscontrol	Fast IIB	Fcho2	9.46938e-51	-0.262767	0.297	0.559	1.84454e-46
PBSvscontrol	Fast IIB	Fmnl2	1.06022e-50	-0.360256	0.516	0.747	2.06521e-46
PBSvscontrol	Fast IIB	Ccdc186	1.98553e-50	-0.286855	0.152	0.354	3.86762e-46
PBSvscontrol	Fast IIB	Ciart	2.4539e-50	-0.295441	0.031	0.179	4.77996e-46
PBSvscontrol	Fast IIB	Zcchc7	2.77085e-50	-0.32612	0.558	0.76	5.39734e-46
PBSvscontrol	Fast IIB	Vps13d	3.15435e-50	-0.29622	0.457	0.691	6.14437e-46
PBSvscontrol	Fast IIB	Cox19	3.3385e-50	-0.267573	0.094	0.278	6.50306e-46
PBSvscontrol	Fast IIB	Arrdc3	4.62582e-50	-0.352175	0.127	0.319	9.01063e-46
PBSvscontrol	Fast IIB	Pcx	4.66756e-50	-0.318336	0.265	0.493	9.09194e-46
PBSvscontrol	Fast IIB	4732471J01Rik	5.29013e-50	-0.312043	0.248	0.467	1.03047e-45
PBSvscontrol	Fast IIB	Clic5	9.9812e-50	-0.287529	0.438	0.671	1.94424e-45
PBSvscontrol	Fast IIB	Tra2b	1.64764e-49	-0.293811	0.353	0.585	3.20944e-45
PBSvscontrol	Fast IIB	Rad52	1.77579e-49	-0.268503	0.125	0.321	3.45907e-45
PBSvscontrol	Fast IIB	Ptpn11	3.34066e-49	-0.278017	0.145	0.346	6.50727e-45
PBSvscontrol	Fast IIB	Clk3	4.6949e-49	-0.315745	0.255	0.488	9.1452e-45
PBSvscontrol	Fast IIB	Jak1	4.79296e-49	-0.337436	0.452	0.67	9.3362e-45
PBSvscontrol	Fast IIB	Sort1	6.67535e-49	-0.351107	0.317	0.54	1.30029e-44
PBSvscontrol	Fast IIB	Larp1	9.19801e-49	-0.27589	0.317	0.554	1.79168e-44
PBSvscontrol	Fast IIB	Top1	9.21646e-49	-0.295696	0.287	0.52	1.79527e-44
PBSvscontrol	Fast IIB	Cyfip1	1.35085e-48	-0.27208	0.067	0.232	2.63133e-44
PBSvscontrol	Fast IIB	Itpr1	1.89429e-48	-0.321438	0.265	0.492	3.68989e-44
PBSvscontrol	Fast IIB	Zfp148	2.57884e-48	-0.297598	0.345	0.583	5.02332e-44
PBSvscontrol	Fast IIB	Rad23b	3.46304e-48	-0.277872	0.365	0.594	6.74566e-44
PBSvscontrol	Fast IIB	Fggy	4.30722e-48	-0.256158	0.278	0.515	8.39003e-44
PBSvscontrol	Fast IIB	Kif13b	7.34757e-48	-0.284033	0.276	0.508	1.43123e-43
PBSvscontrol	Fast IIB	Gramd3	1.27915e-47	-0.294906	0.062	0.217	2.49166e-43
PBSvscontrol	Fast IIB	Txnrd1	1.39358e-47	-0.281015	0.166	0.369	2.71456e-43
PBSvscontrol	Fast IIB	Maco1	1.58231e-47	-0.288345	0.367	0.597	3.08218e-43
PBSvscontrol	Fast IIB	0610040J01Rik	1.60707e-47	-0.291765	0.083	0.253	3.13042e-43
PBSvscontrol	Fast IIB	Odc1	2.44663e-47	-0.301611	0.065	0.226	4.76578e-43
[truncated: 5,568 more rows]

## Sheet: SESN1-knockdown bulk RNA-seq
Differentially expressed genes identified in bulk RNA-seq of si-SESN1 vs. si-NC hMyotubes
GeneID	Gene	baseMean	log2FoldChange	lfcSE	stat	pvalue	padj	si-NC-1	si-NC-2	si-NC-3	si-SESN1-1	si-SESN1-2	si-SESN1-3
ENSG00000000971	CFH	90.7266	-1.7444	0.255075	-6.83877	7.98783e-12	1.33697e-10	154.961	142.327	122.119	43.7119	34.7242	46.5162
ENSG00000001460	STPG1	39.8452	0.947803	0.358085	2.64686	0.00812427	0.027794	32.6233	21.7445	27.2498	56.6267	56.1714	44.6555
ENSG00000001617	SEMA3F	160.256	-0.830326	0.214348	-3.87373	0.000107181	0.000602826	163.117	193.723	258.368	106.299	135.833	104.196
ENSG00000002330	BAD	51.1192	-0.837285	0.331181	-2.52817	0.0114657	0.0372842	53.0129	85.9895	57.5273	42.7184	36.7668	30.7007
ENSG00000002745	WNT16	34.8504	4.64459	0.612962	7.57729	3.5286e-14	7.58318e-13	2.03896	3.95354	2.0185	74.5088	63.3205	63.262
ENSG00000003137	CYP26B1	68.2779	-0.691962	0.284283	-2.43406	0.0149305	0.0465729	81.5583	99.8269	71.6568	40.7315	58.214	57.68
ENSG00000003249	DBNDD1	488.884	-0.518199	0.121123	-4.2783	1.88326e-05	0.000123562	551.538	617.741	558.115	380.492	399.328	426.088
ENSG00000004139	SARM1	68.4941	1.24751	0.290534	4.29384	1.75613e-05	0.000115779	46.896	39.5354	35.3238	79.4761	119.492	90.2413
ENSG00000004142	POLDIP2	617.755	-0.92866	0.119005	-7.80354	6.01948e-15	1.40039e-13	786.018	849.023	795.289	457.981	370.731	447.485
ENSG00000004455	AK2	1049.99	-1.07342	0.0952477	-11.2698	1.84987e-29	1.19529e-27	1353.87	1432.17	1484.61	663.625	678.142	687.509
ENSG00000004478	FKBP4	370.548	-1.07304	0.132401	-8.1045	5.29633e-16	1.343e-14	492.408	522.856	491.505	253.33	238.984	224.208
ENSG00000004766	CCDC132	241.286	-0.587086	0.164741	-3.5637	0.000365665	0.00182588	271.181	273.783	323.969	175.841	220.601	182.343
ENSG00000004848	ARX	292.554	-0.856811	0.156524	-5.474	4.39996e-08	4.52298e-07	378.227	396.342	356.265	170.874	235.92	217.696
ENSG00000004864	SLC25A13	249.187	0.587258	0.151843	3.86753	0.000109945	0.000617122	204.915	194.712	197.813	319.891	293.113	284.679
ENSG00000004866	ST7	185.458	-0.504972	0.181253	-2.786	0.00533629	0.0193233	225.305	196.689	231.118	140.077	140.939	178.622
ENSG00000004961	HCCS	329.905	-0.745703	0.155885	-4.78368	1.7211e-06	1.37752e-05	472.019	395.354	372.413	214.585	285.964	239.093
ENSG00000005020	SKAP2	46.9947	1.19956	0.361578	3.31757	0.000908034	0.00411184	29.5649	19.7677	36.333	51.6595	57.1927	87.4504
ENSG00000005108	THSD7A	132.163	1.97322	0.224276	8.79816	1.39075e-18	4.38392e-17	63.2077	54.3612	43.3978	186.769	235.92	209.323
ENSG00000005189	AC004381.6	19.6556	1.53919	0.518646	2.96772	0.00300021	0.0117312	9.17531	9.88385	11.1018	36.7577	29.6177	21.3974
ENSG00000005206	SPPL2B	516.936	0.604202	0.122478	4.93315	8.09148e-07	6.84501e-06	411.869	395.354	423.885	626.868	561.714	681.927
ENSG00000005243	COPZ2	79.7253	1.20201	0.276002	4.35508	1.33019e-05	8.98875e-05	41.7986	37.5586	65.6013	101.332	119.492	112.569
ENSG00000005379	BZRAP1	134.652	0.895327	0.211686	4.2295	2.34215e-05	0.000151538	95.831	103.78	82.7585	150.011	205.281	170.249
ENSG00000005469	CROT	147.785	-1.91214	0.210223	-9.09579	9.3904e-20	3.27301e-18	274.24	214.48	211.943	64.5743	58.214	63.262
ENSG00000005483	KMT2E	517.701	-0.567624	0.119204	-4.76179	1.91887e-06	1.52638e-05	666.739	567.333	620.689	414.269	426.903	410.272
ENSG00000005486	RHBDD2	625.923	0.572053	0.128412	4.45481	8.39677e-06	5.87653e-05	518.915	554.484	437.005	812.643	655.674	776.82
ENSG00000005513	SOX8	420.607	1.74383	0.13024	13.3894	6.9732e-41	9.16363e-39	205.935	192.735	181.665	628.855	646.482	667.972
ENSG00000005893	LAMP2	1899.34	0.551199	0.0969451	5.68568	1.30294e-08	1.44064e-07	1702.53	1357.05	1563.33	2321.7	2201.92	2249.52
ENSG00000005955	GGNBP2	440.991	-0.772146	0.124786	-6.18776	6.10243e-10	8.14593e-09	586.2	528.786	554.078	336.78	303.326	336.777
ENSG00000005981	ASB4	53.4088	-1.43862	0.313433	-4.58988	4.435e-06	3.30104e-05	74.422	88.9546	70.6475	28.8101	30.639	26.9794
ENSG00000006007	GDE1	695.748	-0.548926	0.109752	-5.00149	5.68886e-07	4.96378e-06	854.323	849.023	776.113	609.979	546.395	538.657
ENSG00000006025	OSBPL7	208.455	-0.667794	0.166139	-4.01948	5.83263e-05	0.000346484	281.376	249.073	237.174	152.991	165.45	164.667
ENSG00000006071	ABCC8	6.19904	3.035	1.12168	2.70577	0.00681467	0.0238765	4.07792	0	0	11.9214	8.17039	13.0245
ENSG00000006194	ZNF263	202.216	0.728384	0.16586	4.39156	1.12542e-05	7.69631e-05	150.883	146.281	159.462	243.396	268.602	244.675
ENSG00000006282	SPATA20	557.658	0.949328	0.131396	7.22493	5.01369e-13	9.57871e-12	321.136	448.727	371.404	725.219	754.74	724.722
ENSG00000006451	RALA	693.137	-0.670017	0.125576	-5.33554	9.52619e-08	9.30095e-07	954.232	751.173	848.779	583.156	469.797	551.682
ENSG00000006453	BAIAP2L1	204.33	0.66221	0.178782	3.704	0.000212222	0.00111887	154.961	148.258	171.573	205.644	275.751	269.794
ENSG00000006459	KDM7A	336.338	1.31403	0.148001	8.87853	6.77491e-19	2.19243e-17	216.13	174.944	187.721	499.706	510.649	428.879
ENSG00000006468	ETV1	175.081	-0.821347	0.17764	-4.62367	3.77008e-06	2.84203e-05	229.383	209.538	232.128	123.188	119.492	136.757
ENSG00000006576	PHTF2	447.548	-0.78358	0.162953	-4.80862	1.51974e-06	1.22951e-05	714.655	430.936	553.069	348.701	320.688	317.24
ENSG00000006695	COX10	121.883	-0.965815	0.209969	-4.5998	4.22894e-06	3.15491e-05	158.019	169.014	156.434	80.4695	92.9382	74.4258
ENSG00000006704	GTF2IRD1	491.93	-0.742844	0.120033	-6.18865	6.06806e-10	8.10562e-09	590.278	647.392	609.587	388.439	370.731	345.15
ENSG00000006715	VPS41	472.949	-0.504297	0.126475	-3.98733	6.68221e-05	0.000392161	558.674	527.798	578.3	355.656	380.944	436.322
ENSG00000006744	ELAC2	538.933	-0.673383	0.124699	-5.40008	6.66098e-08	6.66063e-07	654.505	708.672	623.717	451.027	430.988	364.687
ENSG00000006756	ARSD	258.044	0.617811	0.159532	3.87264	0.000107663	0.000605314	173.311	219.421	217.998	288.101	334.986	314.449
ENSG00000006757	PNPLA4	112.348	1.06434	0.229781	4.63195	3.62232e-06	2.74553e-05	64.2272	82.0359	71.6568	132.129	180.77	143.27
ENSG00000006831	ADIPOR2	834.112	0.891392	0.101267	8.80237	1.33954e-18	4.22935e-17	593.337	564.368	595.458	1029.22	1093.81	1128.48
ENSG00000007047	MARK4	785.733	0.56996	0.106861	5.33367	9.62466e-08	9.39237e-07	633.096	582.159	682.253	914.969	985.553	916.368
ENSG00000007516	BAIAP3	130.901	2.07352	0.217788	9.52079	1.71863e-21	6.82155e-20	42.8181	52.3844	55.5088	203.657	222.643	208.392
ENSG00000008056	SYN1	49.9487	1.32784	0.363871	3.6492	0.000263053	0.00135491	16.3117	33.6051	35.3238	67.5547	92.9382	53.9587
ENSG00000008311	AASS	142.775	-1.0118	0.209896	-4.82048	1.43213e-06	1.1625e-05	211.032	170.991	190.748	114.247	76.5974	93.0323
ENSG00000008516	MMP25	16.4352	-1.93634	0.583902	-3.31622	0.000912454	0.00412897	21.4091	31.6283	25.2313	6.95416	4.0852	9.30323
ENSG00000008517	IL32	424.091	-3.24449	0.160368	-20.2314	5.17628e-91	5.59297e-88	682.031	862.86	756.938	91.3975	69.4483	81.8684
ENSG00000008710	PKD1	1522.45	0.614024	0.11077	5.54324	2.96928e-08	3.13005e-07	1045.99	1385.72	1177.79	1686.88	1950.68	1887.63
ENSG00000008735	MAPK8IP2	67.1498	1.40247	0.288123	4.86763	1.12947e-06	9.34768e-06	31.6038	33.6051	45.4163	87.4237	96.0021	108.848
ENSG00000008853	RHOBTB2	299.315	0.686833	0.143805	4.77616	1.78674e-06	1.42711e-05	229.383	213.491	245.248	352.675	393.2	361.896
ENSG00000009335	UBE3C	881.096	-0.960806	0.115291	-8.33377	7.83049e-17	2.12406e-15	1224.39	1111.93	1156.6	652.697	505.543	635.411
ENSG00000009413	REV3L	1643.01	-0.611141	0.102115	-5.98481	2.16641e-09	2.68202e-08	2260.18	1789.97	1907.48	1282.55	1357.31	1260.59
ENSG00000009790	TRAF3IP3	72.8108	-1.08169	0.292357	-3.69988	0.000215703	0.00113506	102.967	111.687	81.7493	42.7184	63.3205	34.422
ENSG00000009830	POMT2	410.246	0.71857	0.1255	5.72564	1.03045e-08	1.15179e-07	328.272	305.411	296.72	520.568	513.713	496.793
ENSG00000010030	ETV7	26.8211	-1.35629	0.487908	-2.77981	0.005439	0.0196513	23.448	28.6632	63.5828	16.8887	15.3195	13.0245
ENSG00000010219	DYRK4	80.9788	-0.72496	0.270864	-2.67647	0.00744015	0.0257755	90.7336	102.792	108.999	47.6857	81.7039	53.9587
ENSG00000010282	HHATL	57.7057	-1.62704	0.30897	-5.26601	1.39419e-07	1.33051e-06	83.5973	88.9546	88.814	27.8166	34.7242	22.3278
ENSG00000010292	NCAPD2	296.221	-0.61611	0.147752	-4.16991	3.04722e-05	0.000192796	390.46	338.028	347.182	257.304	215.494	228.859
ENSG00000010295	IFFO1	561.52	-0.536881	0.111668	-4.80783	1.52577e-06	1.23387e-05	664.7	688.904	640.874	467.915	445.286	461.44
ENSG00000010318	PHF7	45.5636	1.69954	0.34108	4.98282	6.26658e-07	5.40962e-06	22.4285	22.7329	19.1758	72.5219	70.4696	66.0529
ENSG00000010319	SEMA3G	42.2578	-3.16193	0.415402	-7.61175	2.70408e-14	5.87615e-13	73.4025	84.0127	70.6475	8.94106	8.17039	8.37291
ENSG00000010322	NISCH	2691.56	-0.50778	0.106087	-4.78643	1.69773e-06	1.36105e-05	2801.53	3684.7	2994.45	2109.1	2403.12	2156.49
ENSG00000010379	SLC6A13	214.712	-0.695578	0.170714	-4.07452	4.61085e-05	0.000281029	256.909	306.399	233.137	156.965	166.472	168.388
ENSG00000010404	IDS	2301.85	0.954397	0.0984393	9.69528	3.15767e-22	1.31789e-20	1739.23	1383.74	1578.47	2861.14	3232.41	3016.11
ENSG00000010626	LRRC23	63.3751	1.07457	0.297455	3.61256	0.000303189	0.00154203	28.5454	51.396	42.3885	82.4564	89.8743	85.5897
ENSG00000011105	TSPAN9	2130.2	-0.732071	0.105572	-6.93431	4.08201e-12	7.10752e-11	2255.09	3044.23	2678.55	1627.27	1587.1	1588.99
ENSG00000011260	UTP18	214.974	-0.605089	0.159032	-3.80483	0.0001419	0.000776976	251.811	258.957	267.451	172.861	168.514	170.249
ENSG00000011275	RNF216	805.946	0.760048	0.0990772	7.67127	1.70297e-14	3.77233e-13	609.648	584.135	601.513	1020.27	1017.21	1002.89
ENSG00000011347	SYT7	39.1294	2.36157	0.399942	5.90478	3.53121e-09	4.23941e-08	17.3311	10.8722	10.0925	70.535	56.1714	69.7742
ENSG00000011426	ANLN	151.322	-0.723388	0.207037	-3.49401	0.000475827	0.00230495	228.363	183.84	153.406	121.201	101.109	120.012
ENSG00000011638	TMEM159	117.878	-1.029	0.21245	-4.84346	1.27596e-06	1.04886e-05	148.844	156.165	169.554	83.4499	77.6187	71.6349
ENSG00000012048	BRCA1	63.1365	0.760298	0.293096	2.59402	0.00948605	0.0317655	36.7012	51.396	52.481	65.5678	89.8743	82.7988
ENSG00000012223	LTF	7.87066	2.50788	0.887687	2.82519	0.00472524	0.0173694	4.07792	0.988385	2.0185	9.93451	15.3195	14.8852
ENSG00000012232	EXTL3	885.371	1.13663	0.106683	10.6543	1.66502e-26	9.12198e-25	493.428	595.996	571.236	1185.19	1202.07	1264.31
ENSG00000012822	CALCOCO1	1303.38	0.589767	0.101664	5.80112	6.5875e-09	7.57212e-08	981.758	1030.89	1109.17	1402.75	1687.19	1608.53
ENSG00000013297	CLDN11	100.282	-1.38487	0.253235	-5.46872	4.53301e-08	4.64014e-07	151.902	147.269	136.249	61.594	36.7668	67.9136
ENSG00000013306	SLC25A39	733.023	-0.95204	0.10933	-8.70793	3.09481e-18	9.44912e-17	899.18	1054.61	945.667	494.739	492.266	511.678
ENSG00000013364	MVP	950.91	-0.825114	0.114821	-7.1861	6.66705e-13	1.25404e-11	1070.45	1300.71	1275.69	764.957	632.184	661.46
ENSG00000013375	PGM3	481.562	-0.670895	0.134482	-4.98872	6.07804e-07	5.26556e-06	663.681	523.844	587.384	409.302	333.965	371.199
ENSG00000013563	DNASE1L1	74.5677	0.833365	0.262175	3.17866	0.00147959	0.00632868	51.9934	58.3147	50.4625	85.4368	107.236	93.9626
ENSG00000013573	DDX11	310.648	0.571468	0.139541	4.09534	4.21552e-05	0.000259291	229.383	260.934	259.377	369.564	369.71	374.92
ENSG00000013588	GPRC5A	102.851	-1.32063	0.250693	-5.2679	1.37993e-07	1.31818e-06	175.35	132.444	133.221	49.6726	51.0649	75.3562
ENSG00000013619	MAMLD1	343.846	-1.97151	0.148498	-13.2764	3.17481e-40	4.00954e-38	516.876	603.903	522.792	134.116	154.216	131.176
ENSG00000014164	ZC3H3	253.237	-0.658006	0.159541	-4.12436	3.71766e-05	0.000230563	279.337	337.039	313.877	198.69	174.642	215.835
ENSG00000014824	SLC30A9	721.319	0.538594	0.109801	4.90518	9.33399e-07	7.82149e-06	582.122	580.182	602.522	770.918	881.381	910.786
ENSG00000015133	CCDC88C	135.289	-0.967291	0.196579	-4.92063	8.62654e-07	7.25996e-06	179.428	177.909	179.647	88.4172	97.0234	89.311
ENSG00000015153	YAF2	141.107	1.01563	0.2369	4.28719	1.80946e-05	0.000119094	121.318	64.245	94.8695	205.644	152.174	208.392
ENSG00000015479	MATR3	2223.9	-0.532772	0.119833	-4.44595	8.75036e-06	6.10423e-05	3181.79	2150.73	2557.44	1930.28	1754.59	1768.54
ENSG00000015676	NUDCD3	768.037	1.03377	0.112883	9.15792	5.29055e-20	1.88454e-18	491.389	556.461	464.255	951.726	1065.21	1079.17
ENSG00000016391	CHDH	272.632	2.40876	0.186943	12.885	5.46821e-38	6.14747e-36	78.4999	100.815	79.7308	378.505	553.544	444.694
ENSG00000016402	IL20RA	71.4858	0.768699	0.269679	2.85042	0.0043661	0.0162085	42.8181	61.2799	54.4995	94.3779	84.7678	91.1717
ENSG00000017483	SLC38A5	916.239	0.568374	0.0966577	5.88028	4.09581e-09	4.86916e-08	747.278	743.265	723.632	1048.09	1123.43	1111.74
ENSG00000017797	RALBP1	618.373	-1.58826	0.112657	-14.0982	3.89621e-45	6.53253e-43	956.271	904.372	923.464	325.852	305.368	294.912
ENSG00000018408	WWTR1	6400.88	-2.98104	0.0892705	-33.3933	1.71447e-244	3.33446e-240	12454	10170.5	11463.1	1456.4	1479.86	1381.53
ENSG00000019549	SNAI2	604.225	0.599199	0.139009	4.3105	1.62888e-05	0.000107902	551.538	420.064	470.311	825.558	611.758	746.119
ENSG00000020129	NCDN	1168.83	0.985912	0.118869	8.29414	1.09377e-16	2.93418e-15	708.538	862.86	781.16	1335.2	1778.08	1547.13
ENSG00000021645	NRXN3	14.9525	-1.4181	0.578071	-2.45315	0.014161	0.0445585	23.448	24.7096	17.1573	7.94761	7.14909	9.30323
ENSG00000021762	OSBPL5	321.403	1.1185	0.142198	7.86579	3.66786e-15	8.71016e-14	189.623	218.433	199.832	431.158	469.797	419.576
ENSG00000021826	CPS1	101.919	-1.83043	0.244964	-7.47225	7.88341e-14	1.6242e-12	183.506	134.42	159.462	47.6857	40.852	45.5858
ENSG00000022840	RNF10	1002.58	-0.973727	0.0985806	-9.87747	5.21315e-23	2.28357e-21	1253.96	1378.8	1353.4	647.73	668.951	712.627
ENSG00000023330	ALAS1	927.08	-0.810437	0.121542	-6.66796	2.59381e-11	4.12486e-10	1007.25	1321.47	1213.12	677.534	738.399	604.71
ENSG00000023608	SNAPC1	34.2135	-1.2409	0.411129	-3.01826	0.00254227	0.01013	62.1882	35.5819	46.4255	27.8166	18.3834	14.8852
ENSG00000025039	RRAGD	710.216	-0.839328	0.121422	-6.9125	4.76173e-12	8.22476e-11	977.68	848.034	907.316	472.883	589.289	466.092
ENSG00000025772	TOMM34	343.24	0.97317	0.136845	7.11145	1.14828e-12	2.10886e-11	226.324	221.398	247.266	433.145	481.032	450.276
ENSG00000026103	FAS	113.538	0.92518	0.22204	4.16673	3.09003e-05	0.000195124	71.3635	94.885	68.629	148.024	153.195	145.13
ENSG00000026559	KCNG1	267.265	0.960555	0.197121	4.87291	1.09967e-06	9.12045e-06	119.279	186.805	238.183	342.741	347.242	369.338
ENSG00000026652	AGPAT4	280.568	-1.43056	0.169986	-8.41575	3.90374e-17	1.08773e-15	481.194	346.923	399.663	135.109	172.6	147.921
ENSG00000028203	VEZT	580.511	-0.778373	0.128095	-6.07654	1.228e-09	1.57128e-08	833.934	640.473	725.651	433.145	454.478	395.387
ENSG00000028839	TBPL1	168.398	0.504845	0.197209	2.55995	0.0104686	0.0344917	158.019	115.641	144.323	173.854	186.898	231.65
ENSG00000029364	SLC39A9	422.144	0.670833	0.12821	5.23228	1.67427e-07	1.57996e-06	354.779	301.457	320.942	536.464	528.012	491.211
ENSG00000029639	TFB1M	60.3994	-0.861011	0.309028	-2.78619	0.00533308	0.0193153	58.1103	101.804	73.6753	44.7053	45.9584	38.1432
ENSG00000029993	HMGB3	153.429	0.833721	0.1939	4.29974	1.70997e-05	0.000112889	113.162	111.687	105.971	169.88	222.643	197.228
ENSG00000033050	ABCF2	586.826	-0.730141	0.112138	-6.5111	7.46014e-11	1.12387e-09	744.22	742.277	710.512	422.217	430.988	470.743
ENSG00000033178	UBA6	509.659	-0.674084	0.141559	-4.76186	1.91821e-06	1.52638e-05	736.064	504.076	639.865	398.374	386.051	393.527
ENSG00000033867	SLC4A7	259.191	-0.642564	0.153535	-4.18512	2.85011e-05	0.000181327	349.681	289.597	308.831	196.703	199.153	211.183
ENSG00000034053	APBA2	318.459	0.911735	0.149108	6.11461	9.67933e-10	1.24919e-08	192.682	236.224	234.146	373.538	445.286	428.879
ENSG00000034063	UHRF1	224.68	-1.23412	0.170923	-7.2203	5.18718e-13	9.89073e-12	338.467	291.574	315.895	156.965	120.513	124.663
ENSG00000035664	DAPK2	112.394	2.58431	0.261093	9.89807	4.2439e-23	1.88001e-21	19.3701	40.5238	36.333	182.795	208.345	186.995
ENSG00000036448	MYOM2	1987.83	-1.06181	0.235455	-4.50962	6.49434e-06	4.67624e-05	2495.68	3242.89	2325.31	1016.3	1576.89	1269.89
ENSG00000037042	TUBG2	171.253	-0.542195	0.197333	-2.74761	0.00600318	0.021427	184.526	254.015	170.563	134.116	141.961	142.339
ENSG00000037241	RPL26L1	159.118	1.30221	0.19489	6.68174	2.36115e-11	3.76718e-10	100.928	93.8966	80.74	230.481	201.196	247.466
ENSG00000037757	MRI1	93.2746	-0.675915	0.236199	-2.86163	0.00421466	0.0157153	125.396	100.815	118.082	76.4957	65.3631	73.4955
ENSG00000038210	PI4K2B	131.626	-0.91892	0.207089	-4.43731	9.10896e-06	6.33847e-05	189.623	153.2	173.591	98.3517	94.9808	80.0078
ENSG00000038219	BOD1L1	1028.63	1.02034	0.0946258	10.7828	4.14838e-27	2.36604e-25	709.557	654.311	674.179	1399.77	1375.69	1358.27
ENSG00000038427	VCAN	8341.57	0.898758	0.0860841	10.4405	1.62008e-25	8.33567e-24	5686.65	6422.53	5363.16	11479.3	10275.3	10822.4
ENSG00000039123	SKIV2L2	402.929	-1.35501	0.136673	-9.91425	3.60967e-23	1.60284e-21	649.408	538.67	550.041	214.585	236.941	227.929
ENSG00000039560	RAI14	1340.48	-0.590864	0.112992	-5.22927	1.70184e-07	1.60286e-06	1683.16	1497.4	1653.15	1253.74	938.574	1016.84
ENSG00000039650	PNKP	187.231	-0.612497	0.200701	-3.05178	0.00227488	0.00921559	189.623	247.096	242.22	187.762	134.811	121.872
ENSG00000040199	PHLPP2	403.775	0.925312	0.131127	7.05662	1.70607e-12	3.08663e-11	288.513	286.632	260.387	571.234	521.884	494.002
ENSG00000040487	PQLC2	322.593	1.07287	0.147653	7.2662	3.69752e-13	7.15553e-12	186.565	237.212	199.832	416.256	425.882	469.813
ENSG00000041353	RAB27B	46.6766	1.28463	0.363574	3.53335	0.000410328	0.00202293	34.6623	25.698	21.1943	87.4237	45.9584	65.1226
ENSG00000041515	MYO16	49.7616	2.72559	0.373196	7.30336	2.80668e-13	5.50828e-12	15.2922	15.8142	8.074	79.4761	98.0447	81.8684
ENSG00000042493	CAPG	217.202	0.802174	0.181741	4.41382	1.0156e-05	6.99204e-05	126.415	182.851	165.517	313.931	261.453	253.048
ENSG00000043093	DCUN1D1	370.294	-0.590707	0.14547	-4.06067	4.89321e-05	0.000295921	518.915	382.505	433.978	303.996	281.878	300.494
ENSG00000043514	TRIT1	269.409	-1.74081	0.16286	-10.689	1.14575e-26	6.36675e-25	435.317	453.669	355.256	125.175	120.513	126.524
ENSG00000044446	PHKA2	310.632	-1.00416	0.14529	-6.91139	4.79912e-12	8.282e-11	394.538	419.075	429.941	185.775	229.792	204.671
ENSG00000044574	HSPA5	6424.03	0.852432	0.0804659	10.5937	3.18695e-26	1.70283e-24	4181.9	4639.48	4917.07	8108.55	8352.18	8345
ENSG00000046651	OFD1	205.443	-0.607864	0.195514	-3.10906	0.00187683	0.00781638	282.396	249.073	212.952	201.671	125.62	160.946
ENSG00000046653	GPM6B	76.2979	-0.71772	0.269196	-2.66616	0.00767233	0.0264761	107.045	89.943	87.8048	43.7119	62.2992	66.9833
ENSG00000047249	ATP6V1H	455.894	-0.552661	0.125368	-4.4083	1.04184e-05	7.14737e-05	491.389	544.6	590.411	376.518	368.689	363.756
ENSG00000047365	ARAP2	9.82173	3.7717	0.961862	3.92125	8.8092e-05	0.000505694	2.03896	1.97677	0	22.8494	15.3195	16.7458
ENSG00000047410	TPR	993.932	-0.693301	0.0995585	-6.96375	3.31328e-12	5.82114e-11	1326.34	1148.5	1210.09	774.892	745.548	758.213
ENSG00000047617	ANO2	67.9592	-2.24109	0.318639	-7.03332	2.01681e-12	3.62522e-11	100.928	110.699	125.147	13.9083	24.5112	32.5613
ENSG00000047621	C12orf4	168.621	-0.834458	0.211703	-3.94165	8.09231e-05	0.000467997	260.987	170.002	216.989	117.227	146.046	100.475
ENSG00000047849	MAP4	8723.05	0.603376	0.0813458	7.41743	1.19417e-13	2.41679e-12	7008.92	7180.62	6585.36	9727.87	11372.2	10463.3
ENSG00000048028	USP28	652.617	-1.39211	0.117646	-11.833	2.63403e-32	2.16157e-30	1011.32	899.43	924.473	400.361	345.199	334.916
ENSG00000048052	HDAC9	635.811	-0.767031	0.120477	-6.3666	1.9327e-10	2.75782e-09	852.284	695.823	854.835	447.053	492.266	472.604
ENSG00000048140	TSPAN17	717.28	1.06329	0.115431	9.21152	3.21533e-20	1.17326e-18	422.064	494.192	476.366	900.067	1061.13	949.86
ENSG00000048162	NOP16	72.556	-0.822524	0.275972	-2.98046	0.00287813	0.011313	108.065	76.1056	93.8603	45.6988	62.2992	49.3071
ENSG00000048342	CC2D2A	149.096	-0.928249	0.192253	-4.82826	1.37729e-06	1.12267e-05	210.013	183.84	192.767	104.312	92.9382	110.708
ENSG00000048392	RRM2B	1435.79	-0.864142	0.12719	-6.79408	1.09009e-11	1.79519e-10	2272.42	1537.93	1750.04	1097.76	951.851	1004.75
ENSG00000048405	ZNF800	287.802	0.810236	0.171274	4.73065	2.23802e-06	1.75939e-05	265.065	194.712	167.536	344.728	368.689	386.084
ENSG00000048471	SNX29	744.346	1.73523	0.123804	14.0159	1.24678e-44	2.02072e-42	375.168	360.76	295.71	1021.27	1200.03	1213.14
ENSG00000048544	MRPS10	364.143	-0.806834	0.131918	-6.11619	9.58391e-10	1.23935e-08	443.473	486.285	460.218	275.186	267.58	252.118
ENSG00000048991	R3HDM1	340.953	-0.899157	0.160363	-5.607	2.05868e-08	2.21089e-07	516.876	371.633	443.061	274.193	228.771	211.183
ENSG00000049089	COL9A2	47.8445	1.36155	0.334628	4.06886	4.72445e-05	0.000286695	26.5065	31.6283	22.2035	68.5481	78.64	59.5407
ENSG00000049192	ADAMTS6	155.162	-0.801131	0.20373	-3.93231	8.41335e-05	0.00048426	174.331	176.921	240.202	101.332	125.62	112.569
ENSG00000049239	H6PD	684.714	0.507519	0.116131	4.37022	1.24123e-05	8.41905e-05	515.856	638.497	541.967	844.433	772.102	795.426
ENSG00000049245	VAMP3	887.188	-1.20193	0.113473	-10.5922	3.23832e-26	1.72554e-24	1312.07	1183.1	1215.14	615.94	486.138	510.747
ENSG00000049323	LTBP1	1466.3	0.752983	0.0939392	8.01565	1.0956e-15	2.71789e-14	1025.6	1156.41	1094.03	1972.99	1781.15	1767.61
ENSG00000049449	RCN1	2443.29	0.827696	0.0862346	9.59819	8.1359e-22	3.3173e-20	1753.5	1686.18	1843.9	3133.34	2917.85	3324.97
ENSG00000049540	ELN	42.8572	1.40466	0.361147	3.88944	0.000100475	0.000568562	24.4675	21.7445	24.222	69.5416	72.5122	44.6555
ENSG00000049618	ARID1B	1095.17	0.543927	0.11512	4.72489	2.30242e-06	1.80418e-05	852.284	1009.14	811.437	1213	1464.54	1220.58
ENSG00000049656	CLPTM1L	1030.86	0.719017	0.104934	6.85211	7.27698e-12	1.2273e-10	702.421	865.825	769.049	1223.93	1310.33	1313.62
ENSG00000049860	HEXB	1073.17	0.850408	0.131887	6.44802	1.13321e-10	1.66213e-09	808.447	642.45	846.761	1527.93	1129.56	1483.87
ENSG00000050165	DKK3	6140.82	0.690829	0.0891833	7.74617	9.4707e-15	2.15686e-13	4169.67	5208.79	4715.22	7320.74	7824.17	7606.32
ENSG00000050344	NFE2L3	122.918	-1.34372	0.23328	-5.76012	8.40539e-09	9.53772e-08	186.565	154.188	188.73	57.6202	59.2353	91.1717
ENSG00000050426	LETMD1	233.144	0.807796	0.168036	4.80728	1.53001e-06	1.23628e-05	189.623	138.374	180.656	295.055	310.475	284.679
ENSG00000051523	CYBA	261.835	-1.29575	0.166509	-7.78188	7.14569e-15	1.65055e-13	324.194	440.82	351.219	146.037	155.237	153.503
ENSG00000051620	HEBP2	476.987	-1.79966	0.139772	-12.8757	6.16452e-38	6.85108e-36	702.421	784.778	736.753	182.795	201.196	253.978
ENSG00000051825	MPHOSPH9	190.744	-0.631244	0.199417	-3.16544	0.00154847	0.00658423	283.415	216.456	195.795	173.854	120.513	154.434
ENSG00000052795	FNIP2	400.545	0.749706	0.142356	5.26641	1.39118e-07	1.32828e-06	256.909	303.434	336.08	494.739	458.563	553.542
ENSG00000052802	MSMO1	1299.9	1.12739	0.135535	8.31808	8.94015e-17	2.41161e-15	1004.19	620.706	824.557	1909.41	1694.33	1746.22
ENSG00000053108	FSTL4	17.1251	2.65152	0.611355	4.33712	1.44362e-05	9.67172e-05	5.09739	2.96515	6.0555	32.7839	31.6603	24.1884
ENSG00000053918	KCNQ1	28.9568	1.68625	0.464103	3.63334	0.000279777	0.00143232	17.3311	18.7793	5.04625	42.7184	48.001	41.8645
ENSG00000054277	OPN3	167.667	-0.710106	0.204257	-3.47653	0.000507943	0.00244469	186.565	187.793	250.294	135.109	101.109	145.13
ENSG00000054356	PTPRN	164.587	1.40509	0.202706	6.93167	4.1589e-12	7.22845e-11	90.7336	82.0359	97.8973	290.088	216.515	210.253
ENSG00000054392	HHAT	404.609	-0.579867	0.156461	-3.70616	0.000210427	0.00111001	533.187	406.226	514.718	312.937	387.072	273.515
ENSG00000054654	SYNE2	611.098	2.11209	0.119007	17.7476	1.79918e-70	7.29006e-68	224.285	219.421	245.248	976.562	949.808	1051.27
ENSG00000054793	ATP9A	1237.14	1.54612	0.103503	14.9379	1.868e-50	3.70721e-48	671.837	601.926	619.68	1686.88	2029.32	1813.2
ENSG00000055044	NOP58	229.774	-0.556902	0.172465	-3.22908	0.0012419	0.00543148	314	247.096	259.377	190.743	208.345	159.085
ENSG00000055070	SZRD1	1056.84	0.612125	0.105216	5.81778	5.9633e-09	6.92007e-08	761.551	848.034	898.233	1379.9	1180.62	1272.68
ENSG00000055118	KCNH2	886.65	0.57709	0.127188	4.53729	5.69819e-06	4.14761e-05	649.408	722.509	762.993	862.316	1186.75	1135.92
ENSG00000055208	TAB2	729.095	-1.39675	0.125579	-11.1225	9.74946e-29	6.07748e-27	1186.67	939.954	1043.56	450.033	395.243	359.105
ENSG00000055609	KMT2C	1955.78	1.61982	0.0894697	18.1047	2.92575e-73	1.45905e-70	1026.62	888.558	965.852	2861.14	3074.11	2918.42
ENSG00000055917	PUM2	745.225	-1.05597	0.105887	-9.97267	2.00762e-23	8.97103e-22	1062.3	967.629	989.065	474.87	508.607	468.883
ENSG00000055950	MRPL43	231.864	-0.771104	0.157052	-4.90985	9.11456e-07	7.6508e-06	299.727	281.69	295.71	184.782	166.472	162.807
ENSG00000056097	ZFR	1752.25	0.572968	0.0949114	6.03688	1.57123e-09	1.97663e-08	1525.14	1316.53	1384.69	1979.95	2264.22	2042.99
ENSG00000056558	TRAF1	56.9997	1.41091	0.306188	4.60797	4.06616e-06	3.03931e-05	26.5065	34.5935	32.296	76.4957	93.9595	78.1471
ENSG00000056586	RC3H2	1562.39	-0.807275	0.0978227	-8.25243	1.55204e-16	4.12936e-15	2191.88	1934.27	1838.85	1143.46	1196.96	1068.94
ENSG00000056661	PCGF2	226.106	-1.02929	0.177203	-5.80852	6.30281e-09	7.28362e-08	244.675	341.981	323.969	151.005	136.854	158.155
ENSG00000056736	IL17RB	43.1831	0.847312	0.334143	2.53578	0.0112197	0.0366066	32.6233	27.6748	32.296	52.6529	56.1714	57.68
ENSG00000056972	TRAF3IP2	245.141	-1.02848	0.165909	-6.19905	5.68062e-10	7.61422e-09	311.961	311.341	363.33	154.978	186.898	142.339
ENSG00000056998	GYG2	2159.26	-2.18236	0.0995095	-21.9312	1.31014e-106	2.12342e-103	3083.92	3761.79	3770.56	762.97	807.847	768.447
ENSG00000057019	DCBLD2	1836.59	0.947373	0.0986106	9.60721	7.45436e-22	3.0458e-20	1365.08	1187.05	1211.1	2670.4	2238.69	2347.21
ENSG00000057294	PKP2	308.225	-2.08604	0.170493	-12.2354	2.01229e-34	1.87258e-32	484.252	489.251	523.801	87.4237	119.492	145.13
ENSG00000057704	TMCC3	548.157	0.777835	0.128461	6.05504	1.40381e-09	1.78333e-08	388.421	412.157	410.765	610.972	798.656	667.972
ENSG00000058056	USP13	732	-0.637177	0.113245	-5.62655	1.83847e-08	1.98647e-07	972.583	813.441	887.131	537.457	614.822	566.567
ENSG00000058085	LAMC2	525.032	0.840222	0.131367	6.39598	1.59518e-10	2.29812e-09	357.837	326.167	445.079	672.566	674.057	674.484
ENSG00000058091	CDK14	185.827	1.62519	0.195967	8.2932	1.10238e-16	2.95319e-15	102.967	67.2102	102.944	301.016	264.516	276.306
ENSG00000058262	SEC61A1	4616.21	0.58809	0.0770876	7.62886	2.36832e-14	5.17593e-13	3581.43	3686.68	3796.8	5566.31	5241.31	5824.75
ENSG00000058335	RASGRF1	83.4557	1.5609	0.269021	5.80213	6.54787e-09	7.53667e-08	37.7207	34.5935	54.4995	137.096	110.3	126.524
ENSG00000058404	CAMK2B	714.403	1.71257	0.160973	10.6388	1.96602e-26	1.06808e-24	282.396	444.773	274.516	971.595	1257.22	1055.92
ENSG00000058799	YIPF1	220.082	-0.622186	0.168959	-3.68246	0.000230994	0.0012051	296.668	264.887	239.192	172.861	155.237	191.647
ENSG00000059804	SLC2A3	1403.11	0.776906	0.10128	7.67087	1.7084e-14	3.78005e-13	926.706	1007.16	1168.71	1735.56	1771.95	1808.55
ENSG00000059915	PSD	61.4655	-0.885927	0.333167	-2.65911	0.00783474	0.02696	64.2272	115.641	59.5458	38.7446	35.7455	54.8891
ENSG00000060140	STYK1	46.4489	-3.02174	0.415009	-7.28113	3.31037e-13	6.44012e-12	58.1103	90.9314	98.9065	9.93451	14.2982	6.51226
ENSG00000060339	CCAR1	523.415	-0.790917	0.145274	-5.44432	5.20041e-08	5.28161e-07	804.369	571.286	614.633	429.171	355.412	365.617
ENSG00000060491	OGFR	296.509	1.34169	0.16668	8.04949	8.31419e-16	2.08112e-14	140.688	169.014	193.776	387.446	393.2	494.932
ENSG00000060558	GNA15	6.17179	4.12235	1.31047	3.14569	0.00165696	0.00699809	0	0	2.0185	13.9083	7.14909	13.9548
ENSG00000060642	PIGV	93.2843	0.593403	0.243504	2.43693	0.0148127	0.0462872	64.2272	85.0011	73.6753	114.247	127.662	94.893
ENSG00000060656	PTPRU	1025.89	0.647545	0.113942	5.68309	1.32285e-08	1.461e-07	689.168	905.361	803.363	1197.11	1348.11	1212.21
ENSG00000060762	MPC1	448.707	-2.12727	0.146634	-14.5073	1.08872e-47	2.01663e-45	804.369	739.312	646.929	196.703	154.216	150.712
ENSG00000061337	LZTS1	2374.1	0.82816	0.106295	7.79112	6.64194e-15	1.53785e-13	1562.86	1895.72	1673.34	2714.11	3455.05	2943.54
ENSG00000061656	SPAG4	38.5605	-0.931303	0.358982	-2.59429	0.00947864	0.0317462	42.8181	53.3728	55.5088	24.8363	30.639	24.1884
ENSG00000061918	GUCY1B3	37.7515	1.56363	0.392037	3.98847	6.65017e-05	0.000390541	21.4091	19.7677	16.148	60.6005	38.8094	69.7742
ENSG00000062194	GPBP1	544.345	-0.594151	0.115817	-5.13007	2.89627e-07	2.64458e-06	692.226	620.706	651.976	445.066	409.541	446.555
ENSG00000062524	LTK	237.031	1.09903	0.167546	6.55956	5.39658e-11	8.28398e-10	165.156	147.269	140.286	277.173	346.22	346.08
ENSG00000062725	APPBP2	535.621	-0.592726	0.142829	-4.14991	3.32602e-05	0.000208468	745.239	519.89	667.114	456.988	441.201	383.293
ENSG00000062822	POLD1	121.033	-0.915067	0.206327	-4.43504	9.20562e-06	6.39657e-05	162.097	160.118	152.397	83.4499	80.6826	87.4504
ENSG00000063015	SEZ6	22.6947	1.70395	0.534376	3.18868	0.00142924	0.00614254	5.09739	19.7677	7.06475	33.7773	28.5964	41.8645
ENSG00000063176	SPHK2	134.588	-0.556294	0.213989	-2.59964	0.00933211	0.0313201	138.649	163.084	178.637	123.188	117.449	86.52
ENSG00000063180	CA11	84.101	2.29171	0.294112	7.79199	6.59638e-15	1.52912e-13	38.7402	27.6748	19.1758	163.919	137.875	117.221
ENSG00000063244	U2AF2	1046.06	-0.635132	0.100346	-6.3294	2.46112e-10	3.47613e-09	1171.38	1370.89	1275.69	783.833	835.422	839.151
ENSG00000063245	EPN1	1217.44	1.38741	0.102261	13.5673	6.26135e-42	8.57585e-40	597.415	697.8	724.642	1669.99	1833.23	1781.57
ENSG00000063322	MED29	354.529	0.839274	0.134037	6.2615	3.81288e-10	5.24447e-09	267.103	241.166	254.331	454.007	477.968	432.6
ENSG00000064042	LIMCH1	189.385	-1.67228	0.205408	-8.14126	3.91197e-16	1.0131e-14	311.961	339.016	213.961	83.4499	93.9595	93.9626
ENSG00000064102	ASUN	236.5	-0.963434	0.160669	-5.9964	2.01739e-09	2.50072e-08	338.467	279.713	319.932	165.906	152.174	162.807
ENSG00000064115	TM7SF3	349.145	-0.71143	0.13399	-5.30959	1.09875e-07	1.06158e-06	460.804	427.971	411.774	256.31	274.729	263.281
ENSG00000064300	NGFR	288.115	-1.03127	0.182375	-5.65466	1.56151e-08	1.70426e-07	318.077	339.016	503.616	206.638	181.791	179.552
ENSG00000064490	RFXANK	222.582	-0.501805	0.191346	-2.6225	0.00872869	0.0295908	192.682	316.283	273.507	199.684	185.876	167.458
ENSG00000064601	CTSA	745.63	-0.584906	0.12297	-4.7565	1.96983e-06	1.56372e-05	815.583	919.198	949.704	670.58	506.564	612.153
ENSG00000064655	EYA2	5.53207	5.90321	1.46961	4.01686	5.89787e-05	0.00034986	0	0	0	5.96071	13.2769	13.9548
ENSG00000064687	ABCA7	313.018	-0.532	0.138528	-3.84037	0.000122851	0.000682862	389.441	365.702	355.256	245.382	255.325	267.003
ENSG00000064726	BTBD1	926.439	-1.39548	0.101389	-13.7636	4.21814e-43	5.98822e-41	1391.59	1301.7	1334.23	548.385	494.309	488.42
ENSG00000064787	BCAS1	297.274	-2.69985	0.196094	-13.7681	3.96259e-43	5.6668e-41	476.097	453.669	615.643	58.6136	105.194	74.4258
ENSG00000064989	CALCRL	56.3716	-1.94786	0.314462	-6.19425	5.85614e-10	7.82791e-09	87.6752	83.0243	97.8973	24.8363	22.4686	22.3278
ENSG00000064999	ANKS1A	1747	-0.947373	0.105807	-8.95377	3.43532e-19	1.13822e-17	2041	2425.5	2435.32	1123.59	1343.01	1113.6
ENSG00000065000	AP3D1	998.526	-0.524656	0.0996542	-5.26476	1.40369e-07	1.33891e-06	1113.27	1205.83	1215.14	880.198	781.294	795.426
ENSG00000065060	UHRF1BP1	384.966	1.09079	0.134151	8.13101	4.25716e-16	1.0952e-14	252.831	255.992	229.1	569.248	498.394	504.235
ENSG00000065183	WDR3	209.081	-0.761653	0.177897	-4.28143	1.85699e-05	0.000121933	256.909	272.794	259.377	122.194	176.685	166.528
ENSG00000065320	NTN1	103.456	-0.729777	0.264766	-2.75631	0.00584579	0.0209267	80.5388	154.188	152.397	74.5088	83.7465	75.3562
ENSG00000065357	DGKA	172.739	-0.589421	0.192985	-3.05423	0.00225642	0.00915986	231.422	209.538	181.665	164.913	120.513	128.385
ENSG00000065361	ERBB3	929.799	-0.506224	0.107064	-4.72822	2.26497e-06	1.77914e-05	1041.91	1136.64	1095.04	686.475	845.635	773.098
ENSG00000065413	ANKRD44	252.42	-2.15012	0.175759	-12.2333	2.06255e-34	1.90116e-32	429.201	433.901	372.413	91.3975	111.322	76.2865
ENSG00000065485	PDIA5	344.328	0.85618	0.138986	6.16018	7.26615e-10	9.61356e-09	240.597	235.236	259.377	484.804	410.562	435.391
ENSG00000065534	MYLK	1879.08	1.27112	0.0950056	13.3795	7.97283e-41	1.0407e-38	1055.16	1205.83	1041.55	2495.55	2846.36	2630.02
ENSG00000065548	ZC3H15	376.861	-1.22536	0.13031	-9.40342	5.28199e-21	2.03425e-19	514.837	518.902	550.041	228.494	224.686	224.208
ENSG00000065675	PRKCQ	21.1344	-1.30663	0.51365	-2.54381	0.0109649	0.0358898	21.4091	40.5238	28.259	15.8952	13.2769	7.44258
ENSG00000065809	FAM107B	512.013	1.89717	0.133197	14.2434	4.9295e-46	8.63728e-44	227.344	181.863	241.211	758.997	837.465	825.197
ENSG00000065833	ME1	144.491	0.874137	0.209029	4.1819	2.89081e-05	0.000183736	115.201	81.0476	110.008	193.723	161.365	205.601
ENSG00000065911	MTHFD2	424.348	1.39423	0.146183	9.53756	1.46227e-21	5.81587e-20	193.701	233.259	274.516	640.776	647.503	556.333
ENSG00000065970	FOXJ2	361.796	0.825757	0.143617	5.74973	8.93887e-09	1.00959e-07	250.792	287.62	244.239	438.112	523.926	426.088
ENSG00000065989	PDE4A	177.939	0.800127	0.186064	4.30027	1.70588e-05	0.000112658	131.513	110.699	147.351	250.35	206.302	221.417
ENSG00000066135	KDM4A	406.409	-0.554432	0.126367	-4.38749	1.14664e-05	7.82219e-05	466.921	499.134	484.44	350.688	323.752	313.519
ENSG00000066136	NFYC	353.088	-0.93167	0.14298	-6.51607	7.21732e-11	1.09067e-09	419.006	526.809	444.07	230.481	245.112	253.048
ENSG00000066468	FGFR2	2.93455	4.98817	1.66132	3.00254	0.00267735	0.0106031	0	0	0	4.96726	6.12779	6.51226
ENSG00000066629	EML1	456.113	-1.61756	0.144208	-11.2168	3.37122e-29	2.14271e-27	603.532	815.418	644.911	212.599	236.941	223.278
ENSG00000066697	MSANTD3	261.737	0.634013	0.172866	3.66767	0.000244776	0.00126781	227.344	157.153	231.118	344.728	290.049	320.031
ENSG00000066855	MTFR1	137.391	-0.92016	0.255483	-3.60165	0.000316206	0.00160321	234.48	127.502	177.628	114.247	65.3631	105.127
ENSG00000066923	STAG3	183.365	0.569951	0.182286	3.12668	0.00176792	0.00742	169.234	143.316	130.193	209.618	244.09	203.741
ENSG00000066926	FECH	178.28	0.594719	0.182453	3.25958	0.00111575	0.00493413	137.63	145.293	143.314	181.802	221.622	240.023
ENSG00000067064	IDI1	1126.22	0.708142	0.113133	6.25935	3.86577e-10	5.3097e-09	953.213	714.602	898.233	1332.22	1432.88	1426.19
ENSG00000067066	SP100	316.568	-0.50848	0.176333	-2.88364	0.00393103	0.0148145	435.317	314.306	366.358	245.382	212.43	325.613
ENSG00000067141	NEO1	659.072	0.966374	0.116374	8.304	1.00663e-16	2.70787e-15	446.532	420.064	472.329	783.833	896.7	934.975
ENSG00000067167	TRAM1	1236.53	0.600273	0.111013	5.40724	6.40025e-08	6.41642e-07	1116.33	857.918	974.936	1595.48	1376.71	1497.82
ENSG00000067445	TRO	1478.73	-1.58237	0.0914073	-17.3112	3.87364e-67	1.34533e-64	2195.96	2337.53	2117.41	727.206	775.166	719.14
ENSG00000067715	SYT1	81.3788	0.773438	0.252675	3.061	0.00220596	0.00897512	68.3051	51.396	60.555	111.267	99.066	97.6839
ENSG00000067842	ATP2B3	23.9214	1.57038	0.517713	3.03331	0.00241888	0.00970396	8.15583	14.8258	13.1203	18.8756	54.1288	34.422
ENSG00000067900	ROCK1	929.674	-0.626672	0.114738	-5.46176	4.71449e-08	4.81071e-07	1278.43	974.548	1132.38	740.121	755.761	696.812
ENSG00000067955	CBFB	296.773	-1.38424	0.15672	-8.83255	1.02318e-18	3.23574e-17	499.545	397.331	390.58	157.959	170.557	164.667
ENSG00000068078	FGFR3	29.9317	3.5395	1.17242	3.01897	0.0025364	0.0101141	12.2337	0	2.0185	63.5809	56.1714	45.5858
ENSG00000068305	MEF2A	1177.9	-0.69472	0.107973	-6.43418	1.24143e-10	1.80925e-09	1610.78	1478.62	1278.72	944.772	918.148	836.36
ENSG00000068650	ATP11A	581.619	0.994484	0.114801	8.66266	4.60868e-18	1.38753e-16	378.227	406.226	381.497	751.049	830.316	742.398
ENSG00000068796	KIF2A	451.001	-1.10882	0.129226	-8.58047	9.44899e-18	2.78023e-16	683.051	562.391	603.532	290.088	275.751	291.191
ENSG00000068831	RASGRP2	22.9121	-1.28448	0.465065	-2.76194	0.00574592	0.0206071	32.6233	32.6167	32.296	13.9083	10.213	15.8155
ENSG00000068878	PSME4	745.295	-0.549759	0.109868	-5.00381	5.62082e-07	4.90661e-06	951.174	827.278	878.048	605.012	646.482	563.776
ENSG00000068903	SIRT2	2586.97	0.515029	0.0927364	5.55369	2.79703e-08	2.95971e-07	2107.26	2284.16	1998.32	2808.49	3333.52	2990.06
ENSG00000068971	PPP2R5B	365.132	-0.541043	0.152076	-3.55771	0.000374096	0.00186272	350.701	491.227	456.181	286.114	323.752	282.818
ENSG00000069011	PITX1	58.1945	1.20957	0.345415	3.5018	0.000462132	0.0022442	25.487	46.4541	33.3053	60.6005	115.407	67.9136
ENSG00000069248	NUP133	472.975	-0.608308	0.130207	-4.67185	2.985e-06	2.30104e-05	612.707	552.507	548.023	388.439	410.562	325.613
ENSG00000069275	NUCKS1	1576.86	-1.49088	0.108693	-13.7164	8.10381e-43	1.13389e-40	2642.49	2168.52	2166.86	904.041	830.316	748.91
ENSG00000069345	DNAJA2	718.876	0.559481	0.113916	4.91132	9.0464e-07	7.60015e-06	631.057	560.414	552.06	793.767	939.595	836.36
ENSG00000069399	BCL3	91.8655	-0.713901	0.26677	-2.67609	0.00744865	0.0257957	123.357	132.444	86.7955	79.4761	50.0436	79.0775
ENSG00000069424	KCNAB2	67.9534	1.04736	0.282296	3.71013	0.00020715	0.00109539	48.935	38.547	45.4163	88.4172	108.258	78.1471
ENSG00000069482	GAL	6.18117	3.04063	1.06915	2.84397	0.00445549	0.0165025	1.01948	0.988385	2.0185	13.9083	6.12779	13.0245
ENSG00000069812	HES2	58.6708	1.57378	0.340741	4.61868	3.86183e-06	2.90443e-05	33.6428	31.6283	23.2128	57.6202	118.471	87.4504
ENSG00000069869	NEDD4	613.804	-0.955226	0.143482	-6.65744	2.78637e-11	4.40945e-10	840.051	706.695	883.094	507.654	346.22	399.109
ENSG00000069956	MAPK6	741.373	1.13223	0.10889	10.398	2.53257e-25	1.28606e-23	511.778	440.82	441.042	1022.26	1039.68	992.655
ENSG00000069974	RAB27A	103.6	0.804063	0.232145	3.46362	0.000532952	0.00254991	89.7141	71.1637	65.6013	140.077	116.428	138.618
ENSG00000070031	SCT	95.6991	-1.63607	0.253625	-6.45074	1.11306e-10	1.63504e-09	133.552	129.478	171.573	38.7446	45.9584	54.8891
ENSG00000070081	NUCB2	324.536	0.54271	0.178628	3.03822	0.00237983	0.00957496	344.584	233.259	214.97	436.125	334.986	383.293
ENSG00000070087	PFN2	1705.43	-1.25148	0.0904196	-13.8409	1.44482e-43	2.14505e-41	2408.01	2516.43	2280.91	1050.08	1036.62	940.557
ENSG00000070159	PTPN3	65.5004	0.7955	0.292074	2.72362	0.00645705	0.0228167	38.7402	53.3728	51.4718	103.319	73.5335	72.5652
ENSG00000070182	SPTB	1914.89	-0.595608	0.108603	-5.48426	4.15215e-08	4.29092e-07	2163.33	2501.6	2248.61	1310.36	1744.38	1521.08
ENSG00000070214	SLC44A1	988.106	1.57031	0.11233	13.9795	2.07889e-44	3.23459e-42	560.713	510.995	421.867	1468.32	1461.48	1505.26
ENSG00000070269	TMEM260	114.434	0.702481	0.215186	3.26453	0.00109647	0.00486323	89.7141	93.8966	77.7123	153.985	131.748	139.548
ENSG00000070371	CLTCL1	277.813	0.758739	0.1518	4.99829	5.78396e-07	5.03771e-06	203.896	213.491	201.85	305.983	367.668	373.99
ENSG00000070404	FSTL3	571.017	-0.955348	0.131307	-7.2757	3.44639e-13	6.69619e-12	658.583	713.614	888.14	385.459	394.221	386.084
ENSG00000070413	DGCR2	2268.56	1.31145	0.093252	14.0635	6.36188e-45	1.04858e-42	1211.14	1390.66	1306.98	2994.26	3506.12	3202.17
ENSG00000070476	ZXDC	694.955	0.550828	0.119405	4.6131	3.96709e-06	2.97211e-05	545.421	585.124	561.143	706.344	881.381	890.319
ENSG00000070501	POLB	157.327	-1.35073	0.218437	-6.18363	6.26441e-10	8.35641e-09	236.519	190.758	251.303	73.5154	75.5761	116.29
ENSG00000070669	ASNS	448.111	1.50805	0.154232	9.77779	1.40233e-22	5.99428e-21	179.428	292.562	227.081	649.717	681.206	658.669
ENSG00000070731	ST6GALNAC2	88.6144	-0.895761	0.247805	-3.61478	0.000300601	0.00153087	98.8895	120.583	126.156	63.5809	69.4483	53.0284
ENSG00000070756	PABPC1	3719.96	-1.02759	0.0876056	-11.7297	8.97927e-32	6.95768e-30	5045.4	5001.23	4928.17	2682.32	2191.71	2470.94
ENSG00000070761	C16orf80	374.128	-0.821894	0.15125	-5.43401	5.51023e-08	5.57829e-07	400.655	562.391	470.311	265.251	293.113	253.048
ENSG00000070770	CSNK2A2	812.742	0.892227	0.117068	7.62146	2.50822e-14	5.46276e-13	653.486	493.204	561.143	1040.14	1022.32	1106.15
ENSG00000070808	CAMK2A	228.118	-1.32028	0.16879	-7.82204	5.19739e-15	1.2223e-13	353.759	331.109	292.683	116.234	130.726	144.2
ENSG00000070814	TCOF1	324.039	0.881695	0.137353	6.41921	1.36981e-10	1.99204e-09	226.324	217.445	240.202	411.289	434.052	414.924
ENSG00000071051	NCK2	746.657	0.637499	0.115243	5.53179	3.16976e-08	3.32338e-07	540.324	654.311	558.115	836.486	964.106	926.602
ENSG00000071054	MAP4K4	3955.75	0.77994	0.085304	9.14307	6.07028e-20	2.14267e-18	2947.31	2925.62	2862.23	4562.92	5462.93	4973.51
ENSG00000071073	MGAT4A	19.848	1.83038	0.537717	3.40398	0.000664125	0.00311468	7.13635	7.90708	11.1018	41.7249	21.4473	29.7703
ENSG00000071082	RPL31	3791.8	-0.590381	0.0958422	-6.15993	7.27768e-10	9.62227e-09	3998.4	5184.08	4488.14	3039.96	3055.73	2984.48
ENSG00000071127	WDR1	3489.49	0.63336	0.0834399	7.59062	3.18378e-14	6.88014e-13	2484.47	2890.04	2831.96	4305.62	4238.39	4186.45
ENSG00000071205	ARHGAP10	480.816	-0.721087	0.143535	-5.02378	5.0664e-07	4.45664e-06	587.22	565.356	642.892	292.075	428.946	368.408
ENSG00000071242	RPS6KA2	441.869	0.56939	0.122613	4.64378	3.42091e-06	2.61325e-05	336.428	375.586	355.256	508.647	541.288	534.005
ENSG00000071246	VASH1	1271.77	-1.35897	0.134349	-10.1152	4.73061e-24	2.23314e-22	1380.37	2055.84	2053.82	757.01	691.419	692.16
ENSG00000071537	SEL1L	1288.35	0.673161	0.0947143	7.10728	1.18352e-12	2.16837e-11	1027.63	918.21	1033.47	1645.16	1600.38	1505.26
ENSG00000071794	HLTF	313.21	-0.548823	0.163838	-3.34979	0.000808726	0.00370965	450.61	318.26	347.182	270.219	270.644	222.347
ENSG00000072062	PRKACA	1649.66	0.712545	0.0954913	7.46188	8.52956e-14	1.75176e-12	1258.04	1245.36	1247.43	1871.66	2273.41	2002.06
ENSG00000072071	LPHN1	128.748	0.580285	0.199415	2.90994	0.00361504	0.013778	99.9089	109.711	99.9158	158.952	154.216	149.782
ENSG00000072135	PTPN18	320.522	0.563929	0.158249	3.56356	0.000365865	0.00182602	226.324	318.26	231.118	372.544	406.477	368.408
ENSG00000072182	ASIC4	96.734	-1.56455	0.254074	-6.15787	7.37308e-10	9.73517e-09	167.195	148.258	118.082	49.6726	57.1927	40.0039
ENSG00000072195	SPEG	2322.3	-0.858456	0.0920506	-9.32591	1.10038e-20	4.15871e-19	2843.33	3275.51	2862.23	1594.49	1585.06	1773.2
ENSG00000072201	LNX1	34.2219	-2.82933	0.45056	-6.2796	3.39453e-10	4.68894e-09	69.3246	55.3496	55.5088	7.94761	5.10649	12.0942
ENSG00000072210	ALDH3A2	260.394	0.572229	0.163752	3.49449	0.000474966	0.00230177	201.857	229.305	196.804	282.14	366.646	285.609
ENSG00000072401	UBE2D1	171.627	0.619375	0.18765	3.30068	0.000964494	0.00433922	137.63	150.235	118.082	236.441	192.004	195.368
ENSG00000072609	CHFR	439.038	0.636459	0.123462	5.1551	2.535e-07	2.33775e-06	317.058	359.772	354.247	528.516	544.352	530.284
ENSG00000072832	CRMP1	1402.23	-0.740516	0.127153	-5.8238	5.75254e-09	6.69546e-08	1417.08	1936.25	1909.5	926.89	1192.88	1030.8
ENSG00000073009	IKBKG	53.9537	0.890692	0.319997	2.78344	0.00537855	0.0194546	35.6818	42.5006	35.3238	55.6333	64.3418	90.2413
ENSG00000073060	SCARB1	692.617	1.12279	0.141834	7.91619	2.44896e-15	5.9463e-14	407.792	508.03	391.589	807.676	1132.62	907.995
ENSG00000073067	CYP2W1	8.52144	-2.68396	0.863725	-3.10743	0.00188725	0.00785808	10.1948	13.8374	20.185	1.9869	3.0639	1.86065
ENSG00000073150	PANX2	52.3989	2.77209	0.385622	7.1886	6.54589e-13	1.23244e-11	5.09739	15.8142	19.1758	104.312	80.6826	89.311
ENSG00000073169	SELO	170.395	-0.565599	0.184202	-3.07054	0.00213674	0.00873791	233.461	182.851	193.776	140.077	141.961	130.245
ENSG00000073282	TP63	297.316	-0.512908	0.147362	-3.48061	0.00050028	0.00241079	323.175	367.679	358.284	235.448	226.728	272.585
ENSG00000073417	PDE8A	222.495	0.645498	0.167846	3.84577	0.000120174	0.000669513	180.448	186.805	153.406	296.048	241.027	277.236
ENSG00000073578	SDHA	1179.27	-0.510723	0.0974628	-5.24018	1.60421e-07	1.51786e-06	1300.86	1509.26	1347.35	934.838	990.66	992.655
ENSG00000073584	SMARCE1	297.321	0.556209	0.142146	3.91295	9.11772e-05	0.000521407	241.617	239.189	241.211	334.793	381.966	345.15
ENSG00000073670	ADAM11	7.53608	3.80737	1.10997	3.43018	0.000603192	0.00285299	0	0.988385	2.0185	8.94106	18.3834	14.8852
ENSG00000073849	ST6GAL1	172.539	-1.08492	0.192972	-5.62217	1.88571e-08	2.03412e-07	240.597	257.968	204.878	131.136	101.109	99.5446
ENSG00000073910	FRY	218.17	-0.921096	0.162157	-5.68028	1.34477e-08	1.48352e-07	275.259	292.562	288.646	142.064	164.429	146.061
ENSG00000073969	NSF	720.713	0.570395	0.118747	4.80343	1.55968e-06	1.25868e-05	674.895	539.658	525.819	836.486	880.36	867.061
ENSG00000074181	NOTCH3	2309.92	0.907735	0.0960803	9.44767	3.46464e-21	1.34499e-19	1454.8	1813.69	1550.21	3047.91	2880.06	3112.86
ENSG00000074219	TEAD2	390.887	-0.674548	0.135996	-4.96006	7.04718e-07	6.03259e-06	455.707	483.32	502.607	339.76	294.134	269.794
ENSG00000074266	EED	117.344	-0.683446	0.21305	-3.20792	0.00133699	0.00579108	128.454	159.13	146.341	84.4433	89.8743	95.8233
ENSG00000074527	NTN4	427.921	1.06343	0.341359	3.11527	0.00183778	0.00766851	386.383	211.514	233.137	732.174	444.265	560.054
ENSG00000074590	NUAK1	1782.19	-0.505763	0.103788	-4.87303	1.099e-06	9.11879e-06	1858.51	2304.91	2110.34	1366	1619.78	1433.63
ENSG00000074621	SLC24A1	42.6605	1.02082	0.349393	2.92168	0.00348144	0.0133446	26.5065	24.7096	33.3053	45.6988	64.3418	61.4013
ENSG00000074695	LMAN1	1925	0.527865	0.102262	5.16187	2.44489e-07	2.25787e-06	1774.91	1414.38	1541.12	2464.75	2130.43	2224.4
ENSG00000074842	C19orf10	494.821	-1.67818	0.154264	-10.8787	1.45705e-27	8.43396e-26	651.447	822.336	788.224	294.062	196.089	216.765
ENSG00000075223	SEMA3C	538.412	-0.778263	0.164156	-4.741	2.12663e-06	1.67929e-05	750.336	532.739	757.947	469.902	307.411	412.133
ENSG00000075234	TTC38	176.16	-0.741671	0.181025	-4.09706	4.18436e-05	0.000257455	221.227	216.456	224.054	124.181	118.471	152.573
ENSG00000075239	ACAT1	200.83	0.637312	0.163585	3.8959	9.78333e-05	0.000555226	154.961	161.107	155.425	245.382	247.154	240.954
ENSG00000075275	CELSR1	151.682	-0.659079	0.201172	-3.2762	0.00105215	0.00468345	147.824	212.503	196.804	122.194	115.407	115.36
ENSG00000075292	ZNF638	737.399	-0.535161	0.120823	-4.42931	9.45363e-06	6.5505e-05	999.089	768.963	849.789	644.75	593.375	568.427
ENSG00000075388	FGF4	6.83902	-5.24713	1.43899	-3.6464	0.000265942	0.00136906	12.2337	22.7329	5.04625	0	1.0213	0
ENSG00000075399	VPS9D1	119.465	0.503875	0.208555	2.41603	0.0156909	0.0486487	86.6557	103.78	105.971	140.077	138.897	141.409
ENSG00000075407	ZNF37A	106.51	1.09852	0.246117	4.46342	8.06601e-06	5.66748e-05	77.4804	54.3612	71.6568	180.808	123.577	131.176
ENSG00000075461	CACNG4	432.547	-1.07647	0.144793	-7.43454	1.04934e-13	2.13034e-12	480.175	644.427	635.828	256.31	291.07	287.47
ENSG00000075785	RAB7A	1871.19	-0.848081	0.0841347	-10.08	6.77016e-24	3.15007e-22	2382.52	2377.07	2458.53	1344.14	1268.45	1396.41
ENSG00000075790	BCAP29	270.218	0.514898	0.160305	3.21199	0.0013182	0.0057176	257.928	192.735	216.989	348.701	295.155	309.798
ENSG00000075945	KIFAP3	522.321	-0.627621	0.115136	-5.45113	5.00501e-08	5.0938e-07	654.505	643.439	604.541	425.197	403.413	402.83
ENSG00000075975	MKRN2	383.192	-0.567994	0.127841	-4.44297	8.87273e-06	6.18293e-05	432.259	474.425	466.274	304.99	310.475	310.728
ENSG00000076003	MCM6	227.409	-1.12301	0.165478	-6.78646	1.1492e-11	1.88934e-10	297.688	344.946	292.683	140.077	132.769	156.294
ENSG00000076248	UNG	399.634	0.741659	0.130722	5.67357	1.39854e-08	1.53673e-07	288.513	331.109	277.544	512.621	501.458	486.559
ENSG00000076344	RGS11	46.1285	0.94151	0.340061	2.76866	0.00562882	0.0202506	38.7402	22.7329	33.3053	59.6071	68.427	53.9587
ENSG00000076356	PLXNA2	811.632	1.29555	0.110531	11.7212	9.92991e-32	7.66377e-30	467.941	471.46	470.311	1025.24	1203.09	1231.75
ENSG00000076513	ANKRD13A	514.81	-0.62963	0.12223	-5.15121	2.58816e-07	2.38451e-06	677.953	592.043	606.559	420.23	369.71	422.367
ENSG00000076554	TPD52	44.0125	2.05535	0.375776	5.46961	4.51025e-08	4.62414e-07	10.1948	19.7677	21.1943	60.6005	80.6826	71.6349
ENSG00000076555	ACACB	446.369	0.681788	0.144954	4.70348	2.55762e-06	1.99612e-05	307.883	400.296	319.932	489.771	629.12	531.214
ENSG00000076604	TRAF4	583.143	-0.610451	0.118992	-5.1302	2.8944e-07	2.64411e-06	640.233	691.869	782.169	461.955	446.308	476.325
ENSG00000076685	NT5C2	440.868	-1.15564	0.124523	-9.28057	1.68577e-20	6.26895e-19	605.57	587.101	632.8	270.219	289.028	260.49
ENSG00000076706	MCAM	1627.97	-0.708513	0.0925426	-7.65608	1.91692e-14	4.21745e-13	1967.59	2095.38	1997.31	1243.8	1130.58	1333.15
ENSG00000076716	GPC4	26.0043	-2.10448	0.509045	-4.13417	3.56234e-05	0.000221922	43.8376	49.4192	33.3053	2.98035	15.3195	11.1639
ENSG00000076984	MAP2K7	283.449	0.529851	0.153044	3.46209	0.000535997	0.00256156	207.974	267.852	220.017	316.911	339.071	348.871
ENSG00000077044	DGKD	1390.06	1.32916	0.117704	11.2924	1.4305e-29	9.30494e-28	719.752	905.361	748.864	1774.3	2277.5	1914.6
ENSG00000077092	RARB	90.3373	-0.693835	0.279626	-2.4813	0.0130905	0.0417304	148.844	74.1289	112.027	81.463	62.2992	63.262
ENSG00000077274	CAPN6	2390.1	0.620618	0.248589	2.49656	0.0125405	0.0402542	1531.26	2139.85	1980.15	2220.36	3650.12	2818.88
ENSG00000077279	DCX	1740.2	-0.854877	0.123802	-6.9052	5.01319e-12	8.60738e-11	2112.36	2328.63	2281.91	1033.19	1537.05	1148.02
ENSG00000077522	ACTN2	10893.3	-0.705278	0.109108	-6.46402	1.01955e-10	1.50336e-09	12266.4	15166.8	13078.9	7083.31	9651.27	8113.35
ENSG00000077684	JADE1	218.916	-0.798992	0.16838	-4.74517	2.08335e-06	1.64645e-05	263.026	308.376	262.405	173.854	164.429	141.409
ENSG00000077943	ITGA8	28.8982	1.41182	0.499422	2.82691	0.0046999	0.0172795	14.2727	9.88385	23.2128	70.535	27.5751	27.9097
ENSG00000078098	FAP	545.107	0.815961	0.159296	5.12229	3.01844e-07	2.7471e-06	466.921	301.457	416.82	785.82	573.97	725.652
ENSG00000078114	NEBL	14.92	-3.01461	0.691976	-4.35652	1.32145e-05	8.93636e-05	26.5065	18.7793	34.3145	3.9738	4.0852	1.86065
ENSG00000078304	PPP2R5C	819.573	-0.909424	0.106077	-8.57324	1.00614e-17	2.94706e-16	1142.84	1010.13	1055.68	572.228	602.566	534.005
ENSG00000078328	RBFOX1	51.3409	-2.01268	0.350357	-5.74464	9.21168e-09	1.03679e-07	88.6947	71.1637	86.7955	16.8887	29.6177	14.8852
ENSG00000078401	EDN1	94.523	-1.05374	0.245285	-4.296	1.7391e-05	0.000114734	147.824	104.769	130.193	68.5481	57.1927	58.6104
ENSG00000078487	ZCWPW1	28.3213	1.63715	0.444218	3.68545	0.000228297	0.00119285	17.3311	7.90708	16.148	47.6857	40.852	40.0039
ENSG00000078549	ADCYAP1R1	2.97974	3.96045	1.64259	2.4111	0.0159045	0.0492324	1.01948	0	0	4.96726	8.17039	3.72129
ENSG00000078618	NRD1	989.477	-0.933445	0.100296	-9.30687	1.31653e-20	4.92406e-19	1389.55	1281.94	1225.23	712.304	650.567	677.275
ENSG00000078674	PCM1	940.479	-1.00445	0.106257	-9.45301	3.29217e-21	1.28059e-19	1361	1167.28	1237.34	674.553	613.801	588.895
ENSG00000078687	TNRC6C	221.136	0.932065	0.177052	5.26437	1.40671e-07	1.34113e-06	125.396	158.142	172.582	259.291	325.794	285.609
ENSG00000078804	TP53INP2	1036.71	-0.832894	0.114149	-7.29655	2.95232e-13	5.78244e-12	1133.66	1457.87	1391.76	730.187	800.698	706.115
ENSG00000078808	SDF4	1273.65	0.602609	0.100875	5.97382	2.31765e-09	2.85111e-08	917.531	1021	1096.05	1485.21	1471.69	1650.39
ENSG00000078814	MYH7B	2256.24	-1.5366	0.133672	-11.4953	1.39235e-30	9.5617e-29	3127.76	4044.47	2894.53	966.628	1384.88	1119.18
ENSG00000078902	TOLLIP	942.953	0.920392	0.109336	8.41798	3.83018e-17	1.07184e-15	569.889	657.276	728.679	1195.12	1248.03	1258.73
ENSG00000079102	RUNX1T1	83.7992	1.37394	0.278479	4.93373	8.06749e-07	6.83085e-06	64.2272	38.547	37.3423	134.116	101.109	127.454
ENSG00000079112	CDH17	1274.11	2.09444	0.120344	17.4038	7.72114e-68	2.7809e-65	494.447	464.541	491.505	1694.83	2342.86	2156.49
ENSG00000079156	OSBPL6	1003.07	1.50923	0.122182	12.3524	4.73041e-35	4.5772e-33	600.473	445.762	518.755	1314.34	1558.5	1580.62
ENSG00000079215	SLC1A3	86.6521	-1.35998	0.286132	-4.75299	2.00432e-06	1.58903e-05	140.688	86.9779	146.341	60.6005	49.0223	36.2826
ENSG00000079246	XRCC5	2519.4	-0.721264	0.0762813	-9.45532	3.22033e-21	1.25515e-19	3154.27	3131.2	3123.63	1881.6	1924.13	1901.58
ENSG00000079277	MKNK1	147.818	-0.769534	0.190538	-4.03875	5.37365e-05	0.000321477	180.448	194.712	183.684	118.221	110.3	99.5446
ENSG00000079313	REXO1	298.992	0.872319	0.166757	5.23107	1.68529e-07	1.58805e-06	164.136	220.41	249.285	377.511	357.455	425.158
ENSG00000079459	FDFT1	2235.22	0.590212	0.0842861	7.00248	2.51479e-12	4.46261e-11	1667.87	1872.99	1811.6	2634.63	2783.04	2641.19
ENSG00000079482	OPHN1	444.02	-1.47841	0.143477	-10.3042	6.74474e-25	3.32097e-23	683.051	602.915	674.179	200.677	281.878	221.417
ENSG00000079691	LRRC16A	168.52	-1.48979	0.192533	-7.73786	1.01104e-14	2.29448e-13	255.889	241.166	248.276	79.4761	107.236	79.0775
ENSG00000079819	EPB41L2	495.871	-0.725304	0.125394	-5.78422	7.28486e-09	8.30013e-08	686.109	557.449	610.596	373.538	360.518	387.014
ENSG00000079950	STX7	435.743	-0.682714	0.140723	-4.85146	1.22554e-06	1.01041e-05	599.454	469.483	541.967	380.492	310.475	312.589
ENSG00000079999	KEAP1	671.346	0.555268	0.11684	4.75239	2.01025e-06	1.59256e-05	483.233	554.484	593.439	741.115	823.167	832.639
ENSG00000080371	RAB21	432.402	-0.761637	0.136009	-5.59989	2.14482e-08	2.29706e-07	599.454	465.529	567.199	325.852	303.326	333.056
ENSG00000080493	SLC4A4	207.818	-1.23958	0.171839	-7.21358	5.45008e-13	1.03514e-11	310.941	286.632	278.553	107.293	127.662	135.827
ENSG00000080546	SESN1	355.134	-2.65998	0.148911	-17.8629	2.2954e-71	9.9207e-69	597.415	624.659	617.661	106.299	89.8743	94.893
ENSG00000080561	MID2	37.7388	1.14495	0.377265	3.03488	0.00240631	0.0096635	22.4285	19.7677	28.259	52.6529	63.3205	40.0039
ENSG00000080573	COL5A3	3862.24	1.76583	0.0850309	20.767	8.61521e-96	1.11705e-92	1760.64	1805.78	1699.58	6280.6	5427.18	6199.67
ENSG00000080608	KIAA0020	187.856	-0.596252	0.180495	-3.30343	0.000955113	0.00430299	238.558	238.201	201.85	160.939	126.641	160.946
ENSG00000080709	KCNN2	17.2471	-2.17542	0.594694	-3.65805	0.000254145	0.00131389	36.7012	23.7212	24.222	3.9738	10.213	4.65162
ENSG00000080854	IGSF9B	266.611	-1.40985	0.181646	-7.76152	8.39157e-15	1.92462e-13	334.389	444.773	382.506	136.103	182.812	119.081
ENSG00000081059	TCF7	135.643	1.33348	0.21036	6.33904	2.31194e-10	3.27972e-09	81.5583	75.1173	74.6845	175.841	178.727	227.929
ENSG00000081087	OSTM1	852.409	1.15136	0.129648	8.88063	6.64835e-19	2.15506e-17	637.174	423.029	527.838	1187.17	1184.71	1154.53
ENSG00000081154	PCNP	690.223	-1.28559	0.148236	-8.67255	4.22566e-18	1.27815e-16	1202.99	820.359	913.371	468.909	363.582	372.129
ENSG00000081181	ARG2	36.0794	-1.26634	0.377584	-3.35381	0.000797084	0.0036597	48.935	43.4889	60.555	21.8559	18.3834	23.2581
ENSG00000081189	MEF2C	6678.2	-0.852686	0.081487	-10.4641	1.26311e-25	6.56853e-24	9012.19	8254.99	8521.1	4446.69	5156.54	4677.66
ENSG00000081248	CACNA1S	2565.9	-0.796868	0.0938414	-8.49165	2.03727e-17	5.82689e-16	3029.89	3588.83	3151.89	1772.32	2026.26	1826.22
ENSG00000081386	ZNF510	218.641	1.19234	0.172215	6.92351	4.40595e-12	7.65101e-11	153.941	135.409	110.008	312.937	297.198	302.355
ENSG00000082153	BZW1	1235.14	-0.600326	0.101954	-5.88822	3.90381e-09	4.66371e-08	1507.81	1363.97	1593.61	1072.93	937.552	934.975
ENSG00000082293	COL19A1	430.061	3.52338	0.17587	20.034	2.78356e-89	2.70688e-86	95.831	53.3728	57.5273	729.193	831.337	813.102
ENSG00000082397	EPB41L3	1732	-0.631641	0.0921648	-6.85338	7.21253e-12	1.21768e-10	2304.02	2007.41	2004.37	1413.68	1315.43	1347.11
ENSG00000082438	COBLL1	199.317	-0.941027	0.183852	-5.11839	3.08156e-07	2.80062e-06	285.454	242.154	258.368	127.162	166.472	116.29
ENSG00000082497	SERTAD4	91.3491	-1.15345	0.297406	-3.87836	0.000105163	0.000593312	143.747	126.513	107.99	82.4564	30.639	56.7497
ENSG00000082512	TRAF5	326.906	-0.632808	0.149254	-4.23982	2.23702e-05	0.000145317	439.395	385.47	367.367	292.075	249.197	227.929
ENSG00000082684	SEMA5B	36.8273	1.87753	0.421	4.45968	8.2082e-06	5.75699e-05	19.3701	19.7677	8.074	51.6595	75.5761	46.5162
ENSG00000082781	ITGB5	1214.55	0.645455	0.0999004	6.46098	1.04024e-10	1.53039e-09	892.044	995.304	954.751	1546.8	1341.99	1556.43
ENSG00000082805	ERC1	607.123	-0.50291	0.11362	-4.42626	9.58803e-06	6.63621e-05	664.7	698.788	772.076	521.562	495.33	490.28
ENSG00000083290	ULK2	456.895	1.75279	0.136354	12.8548	8.08863e-38	8.78859e-36	178.409	207.561	241.211	688.462	736.356	689.369
ENSG00000083444	PLOD1	3276.95	0.721122	0.0847979	8.50401	1.8315e-17	5.25381e-16	2289.75	2484.8	2649.28	4251.97	3885.02	4100.86
ENSG00000083457	ITGAE	120.568	-0.504373	0.203823	-2.47456	0.0133401	0.042401	140.688	145.293	138.267	99.3451	102.13	97.6839
ENSG00000083720	OXCT1	551.044	-0.575527	0.125208	-4.59655	4.29536e-06	3.20078e-05	653.486	581.17	743.817	454.007	451.414	422.367
ENSG00000083750	RRAGB	180.359	-0.72451	0.181629	-3.98896	6.63633e-05	0.000390057	210.013	250.061	213.961	120.208	151.152	136.757
ENSG00000084090	STARD7	1061.74	-1.21785	0.102595	-11.8705	1.68496e-32	1.40046e-30	1619.95	1480.6	1354.41	655.678	638.312	621.456
ENSG00000084444	KIAA1467	481.629	-1.26738	0.12526	-10.118	4.59874e-24	2.17618e-22	631.057	678.032	732.716	295.055	264.516	288.4
ENSG00000084463	WBP11	314.928	0.583798	0.14742	3.96011	7.49155e-05	0.000435715	231.422	246.108	278.553	343.734	416.69	373.06
ENSG00000084628	NKAIN1	65.0739	2.04078	0.312929	6.52156	6.9578e-11	1.05227e-09	21.4091	33.6051	21.1943	107.293	119.492	87.4504
ENSG00000084652	TXLNA	797.945	0.775159	0.10398	7.45488	8.9947e-14	1.84145e-12	607.609	539.658	618.67	1000.41	1010.06	1011.26
ENSG00000084693	AGBL5	183.958	-1.27347	0.179198	-7.10648	1.19038e-12	2.17797e-11	284.435	239.189	257.359	106.299	101.109	115.36
ENSG00000084731	KIF3C	496.881	1.01182	0.11882	8.51555	1.65808e-17	4.77043e-16	311.961	334.074	342.136	671.573	684.27	637.271
ENSG00000084764	MAPRE3	2037.91	-1.30816	0.0901339	-14.5135	9.95017e-48	1.87884e-45	2714.87	3013.59	2981.32	1092.8	1248.03	1176.86
ENSG00000085185	BCORL1	166.985	-0.684902	0.178662	-3.83352	0.000126324	0.000699967	210.013	192.735	214.97	125.175	129.705	129.315
ENSG00000085224	ATRX	906.62	-0.688933	0.13731	-5.01735	5.23896e-07	4.59804e-06	1375.28	912.279	1069.81	765.951	647.503	668.902
ENSG00000085231	TAF9	343.982	-0.781103	0.13471	-5.79842	6.69422e-09	7.68118e-08	407.792	454.657	442.052	252.337	261.453	245.605
ENSG00000085276	MECOM	36.7195	-1.06472	0.401015	-2.65506	0.0079294	0.0272264	71.3635	43.4889	34.3145	20.8625	21.4473	28.84
ENSG00000085382	HACE1	140.901	-0.642505	0.196089	-3.27659	0.00105069	0.00467936	174.331	157.153	183.684	110.273	119.492	100.475
ENSG00000085433	WDR47	230.02	-1.05839	0.160233	-6.60528	3.96762e-11	6.19311e-10	336.428	305.411	290.664	152.991	142.982	151.643
ENSG00000085491	SLC25A24	432.7	-0.831155	0.153945	-5.39903	6.70031e-08	6.69652e-07	667.759	483.32	510.681	348.701	319.667	266.072
ENSG00000085644	ZNF213	150.636	0.767365	0.193845	3.95864	7.5377e-05	0.000438137	101.948	123.548	108.999	170.874	190.983	207.462
ENSG00000085719	CPNE3	502.826	-0.54026	0.15371	-3.51479	0.0004401	0.00214934	733.005	541.635	512.699	407.315	468.776	353.523
ENSG00000085788	DDHD2	521.906	0.85584	0.147423	5.80534	6.42354e-09	7.40554e-08	431.24	283.666	399.663	674.553	718.994	623.316
ENSG00000085831	TTC39A	28.7317	1.86737	0.475262	3.92913	8.5252e-05	0.000490407	7.13635	18.7793	11.1018	29.8035	57.1927	48.3768
ENSG00000085978	ATG16L1	222.82	-0.583812	0.159924	-3.65056	0.000261673	0.00134887	260.987	279.713	261.396	174.847	166.472	193.507
ENSG00000085982	USP40	148.127	0.541202	0.190772	2.83691	0.00455526	0.0168067	113.162	113.664	135.24	175.841	168.514	182.343
ENSG00000085998	POMGNT1	670.082	0.87493	0.105199	8.31691	9.0287e-17	2.43212e-15	462.843	475.413	480.403	885.165	858.912	857.758
ENSG00000086062	B4GALT1	1246.86	2.0768	0.106417	19.5156	8.08456e-85	6.04756e-82	520.954	469.483	443.061	1902.46	2221.32	1923.91
ENSG00000086189	DIMT1	213.847	-0.684692	0.184086	-3.71941	0.000199688	0.00105737	311.961	238.201	241.211	143.057	154.216	194.438
ENSG00000086200	IPO11	75.7042	-1.02876	0.263008	-3.91153	9.17149e-05	0.000523866	106.026	102.792	95.8788	57.6202	50.0436	41.8645
ENSG00000086570	FAT2	43.966	1.32353	0.350048	3.781	0.000156198	0.00084739	23.448	32.6167	19.1758	67.5547	63.3205	57.68
ENSG00000086589	RBM22	328.454	-0.665744	0.142914	-4.65836	3.18744e-06	2.44836e-05	401.675	418.087	388.561	269.225	272.687	220.487
ENSG00000086598	TMED2	1198.17	0.705682	0.121833	5.79222	6.94605e-09	7.94669e-08	1074.53	758.091	900.251	1610.38	1377.73	1468.05
ENSG00000086619	ERO1LB	34.2419	1.61986	0.419094	3.86515	0.000111019	0.000622432	20.3896	10.8722	19.1758	63.5809	55.1501	36.2826
ENSG00000086827	ZW10	117.018	1.18634	0.218129	5.43868	5.36781e-08	5.43743e-07	78.4999	63.2566	72.666	146.037	169.536	172.11
ENSG00000086967	MYBPC2	280.844	-0.599106	0.162326	-3.69075	0.000223595	0.00117215	286.474	377.563	351.219	209.618	205.281	254.909
ENSG00000086991	NOX4	100.118	0.637226	0.234163	2.72129	0.00650279	0.0229408	76.4609	85.0011	73.6753	137.096	100.087	128.385
ENSG00000087008	ACOX3	343.595	0.724636	0.149087	4.8605	1.17087e-06	9.66976e-06	226.324	307.388	243.229	413.276	455.499	415.854
ENSG00000087085	ACHE	125.277	-0.786201	0.206055	-3.8155	0.00013591	0.000746909	169.234	148.258	158.452	94.3779	82.7252	98.6142
ENSG00000087087	SRRT	709.708	-0.993161	0.108628	-9.14281	6.08485e-20	2.14392e-18	908.356	979.489	946.677	503.68	438.137	481.907
ENSG00000087157	PGS1	536.655	-0.561828	0.114992	-4.88579	1.03014e-06	8.58774e-06	678.973	612.799	627.754	447.053	430.988	422.367
ENSG00000087191	PSMC5	430.966	-0.574466	0.145938	-3.93637	8.2723e-05	0.000476988	416.967	592.043	537.93	323.865	350.306	364.687
ENSG00000087206	UIMC1	168.006	0.765306	0.197378	3.87736	0.000105598	0.000595123	135.591	100.815	137.258	207.631	184.855	241.884
ENSG00000087250	MT3	18.3417	1.55142	0.631191	2.45792	0.0139744	0.0440784	2.03896	17.7909	8.074	18.8756	41.8733	21.3974
ENSG00000087258	GNAO1	14.9045	2.53851	0.681889	3.72276	0.000197056	0.00104486	9.17531	0.988385	3.02775	24.8363	23.4899	27.9097
ENSG00000087263	OGFOD1	196.774	-0.677174	0.188111	-3.59986	0.000318391	0.0016126	300.746	202.619	223.044	154.978	153.195	146.061
ENSG00000087303	NID2	1190.94	0.748034	0.101563	7.36521	1.76869e-13	3.5245e-12	897.141	930.07	839.696	1613.36	1347.09	1518.29
ENSG00000087338	GMCL1	173.974	-0.60465	0.19721	-3.06602	0.0021693	0.00885242	234.48	169.014	226.072	153.985	144.003	116.29
ENSG00000087365	SF3B2	716.842	-0.605839	0.110412	-5.48708	4.08628e-08	4.22734e-07	870.635	829.255	896.214	576.202	514.735	614.013
ENSG00000087460	GNAS	12649.4	-0.51983	0.085782	-6.0599	1.36207e-09	1.7337e-08	13761.9	16296.5	14653.3	9595.74	10922.8	10666.2
ENSG00000087586	AURKA	141.894	0.836621	0.213602	3.91674	8.97559e-05	0.000514338	84.6168	97.8501	123.129	151.998	201.196	192.577
ENSG00000088256	GNA11	661.746	1.25922	0.113451	11.0993	1.26423e-28	7.78103e-27	361.915	407.215	400.672	872.25	990.66	937.766
ENSG00000088298	EDEM2	175.579	0.528561	0.175385	3.01371	0.00258075	0.0102497	143.747	140.351	147.351	199.684	198.132	224.208
ENSG00000088305	DNMT3B	65.9895	-0.924003	0.286307	-3.22732	0.00124956	0.0054613	69.3246	91.9198	97.8973	44.7053	52.0862	40.0039
ENSG00000088340	FER1L4	118.763	-0.783104	0.208244	-3.76052	0.000169561	0.000910991	161.078	147.269	142.304	88.4172	88.853	84.6594
ENSG00000088367	EPB41L1	661.045	2.137	0.115614	18.4839	2.78247e-76	1.63989e-73	229.383	260.934	244.239	1027.23	1113.22	1091.27
ENSG00000088387	DOCK9	1626.61	-0.569632	0.0848103	-6.71654	1.86089e-11	2.99358e-10	1904.39	1996.54	1929.69	1274.6	1360.37	1294.08
ENSG00000088682	COQ9	249.747	-0.584014	0.159684	-3.6573	0.000254884	0.00131736	270.162	340.993	287.636	186.769	207.324	205.601
ENSG00000088726	TMEM40	15.7545	-1.68599	0.61057	-2.76133	0.00575667	0.0206419	16.3117	31.6283	24.222	10.928	3.0639	8.37291
ENSG00000088756	ARHGAP28	125.287	-1.1003	0.217916	-5.04917	4.43724e-07	3.93703e-06	191.662	138.374	182.674	74.5088	81.7039	82.7988
ENSG00000088808	PPP1R13B	74.7084	0.871109	0.304883	2.85719	0.00427414	0.0159035	30.5844	66.2218	61.5643	76.4957	108.258	105.127
ENSG00000088812	ATRN	1639.21	0.635876	0.0947152	6.71356	1.8993e-11	3.04782e-10	1210.12	1256.24	1384.69	1845.83	2113.07	2025.31
ENSG00000088881	EBF4	116.609	0.838132	0.2228	3.76181	0.00016869	0.000906814	76.4609	103.78	70.6475	154.978	144.003	149.782
ENSG00000088882	CPXM1	82.8146	-1.20151	0.259818	-4.62441	3.75662e-06	2.83517e-05	96.8505	131.455	118.082	53.6464	42.8946	53.9587
ENSG00000089050	RBBP9	170.134	-0.922048	0.184013	-5.01077	5.42121e-07	4.74515e-06	244.675	217.445	205.887	114.247	129.705	108.848
ENSG00000089123	TASP1	47.2454	0.862934	0.325937	2.64755	0.00810771	0.0277569	32.6233	35.5819	32.296	54.6398	72.5122	55.8194
ENSG00000089195	TRMT6	175.327	0.864448	0.174823	4.94469	7.62641e-07	6.47712e-06	122.337	128.49	122.119	220.546	227.75	230.72
ENSG00000089199	CHGB	32.7713	2.76662	0.492925	5.61267	1.99233e-08	2.14318e-07	10.1948	5.93031	9.08325	32.7839	83.7465	54.8891
ENSG00000089250	NOS1	8.21392	5.47991	1.3884	3.94692	7.91639e-05	0.000458368	0	0	1.00925	7.94761	24.5112	15.8155
ENSG00000089351	GRAMD1A	519.138	-0.785468	0.126768	-6.19609	5.78827e-10	7.74251e-09	584.161	688.904	698.401	394.4	345.199	403.76
ENSG00000089472	HEPH	336.834	-0.685951	0.149795	-4.57925	4.66641e-06	3.46137e-05	407.792	391.4	447.098	304.99	228.771	240.954
ENSG00000089597	GANAB	2581.21	1.24458	0.0880371	14.137	2.24798e-45	3.90366e-43	1439.5	1484.55	1672.33	3790.02	3474.46	3626.4
ENSG00000089737	DDX24	1615.32	0.654015	0.088472	7.39234	1.44268e-13	2.90162e-12	1240.71	1292.81	1232.29	1857.75	2089.58	1978.8
ENSG00000089775	ZBTB25	113.646	0.762453	0.227762	3.34758	0.000815208	0.00373586	100.928	70.1753	81.7493	142.064	161.365	125.594
ENSG00000089818	NECAP1	272.237	-1.26025	0.150646	-8.36564	5.97911e-17	1.64016e-15	392.499	384.482	375.441	174.847	147.067	159.085
ENSG00000090013	BLVRB	161.653	0.593781	0.195103	3.04342	0.00233908	0.0094344	123.357	156.165	106.981	187.762	190.983	204.671
ENSG00000090020	SLC9A1	977.609	0.674144	0.107523	6.26977	3.61578e-10	4.98393e-09	679.992	809.487	770.058	1106.7	1290.92	1208.49
ENSG00000090054	SPTLC1	415.394	0.795236	0.139573	5.69764	1.21476e-08	1.35082e-07	360.896	269.829	280.572	520.568	542.31	518.19
ENSG00000090060	PAPOLA	1144.53	-0.779413	0.112151	-6.94965	3.66202e-12	6.40492e-11	1672.96	1294.78	1371.57	893.113	805.805	828.918
ENSG00000090339	ICAM1	185.787	-0.925073	0.209053	-4.42506	9.64139e-06	6.6684e-05	175.35	248.085	306.812	132.129	117.449	134.897
ENSG00000090432	MUL1	375.829	0.799106	0.132629	6.02512	1.68984e-09	2.11627e-08	256.909	298.492	267.451	455.994	493.287	482.838
ENSG00000090447	TFAP4	43.0742	1.09382	0.342385	3.19472	0.00139967	0.00602359	28.5454	30.6399	23.2128	59.6071	64.3418	52.0981
ENSG00000090520	DNAJB11	852.35	0.882696	0.100565	8.77739	1.67309e-18	5.23992e-17	610.668	586.112	601.513	1052.06	1162.24	1101.5
ENSG00000090661	CERS4	71.5693	1.25539	0.281004	4.46751	7.91337e-06	5.57433e-05	50.9739	44.4773	31.2868	99.3451	110.3	93.0323
ENSG00000090857	PDPR	560.124	0.922929	0.122724	7.52035	5.46306e-14	1.14249e-12	344.584	422.04	393.608	688.462	786.4	725.652
ENSG00000090861	AARS	1415.03	1.41891	0.0942892	15.0485	3.53099e-51	7.15357e-49	713.635	840.127	756.938	2101.15	2034.43	2043.92
ENSG00000090863	GLG1	3069.45	0.765171	0.0752129	10.1734	2.6062e-24	1.24235e-22	2252.03	2333.58	2236.5	3881.41	3800.25	3912.94
ENSG00000090920	FCGBP	3.31258	4.1226	1.62705	2.53379	0.0112835	0.0367902	0	0	1.00925	2.98035	11.2343	4.65162
ENSG00000090971	NAT14	372.39	-0.744864	0.140725	-5.29306	1.20289e-07	1.15817e-06	435.317	529.774	433.978	299.029	275.751	260.49
ENSG00000091129	NRCAM	149.921	2.30154	0.227652	10.1099	4.99204e-24	2.35085e-22	44.8571	60.2915	46.4255	200.677	295.155	252.118
ENSG00000091137	SLC26A4	56.4787	5.78508	0.653523	8.85214	8.58544e-19	2.75088e-17	3.05844	2.96515	0	106.299	130.726	95.8233
ENSG00000091409	ITGA6	3547.62	-0.605345	0.0861143	-7.02955	2.07195e-12	3.71062e-11	4520.37	3890.28	4432.63	2776.7	2956.66	2709.1
ENSG00000091428	RAPGEF4	383.166	-0.864813	0.147725	-5.85422	4.7924e-09	5.63868e-08	455.707	501.111	526.829	237.435	325.794	252.118
ENSG00000091490	SEL1L3	1023.21	-1.80448	0.108642	-16.6094	5.95656e-62	1.81014e-59	1593.45	1669.38	1510.85	459.968	401.37	504.235
ENSG00000091536	MYO15A	59.5689	3.10239	0.374393	8.28646	1.16668e-16	3.12114e-15	18.3506	5.93031	13.1203	112.26	86.8104	120.942
ENSG00000091542	ALKBH5	1451.37	0.547393	0.100576	5.44256	5.25197e-08	5.3284e-07	1248.86	1138.62	1150.55	1522.96	1842.42	1804.83
ENSG00000091732	ZC3HC1	140.768	-0.809475	0.201579	-4.01567	5.92778e-05	0.000351385	167.195	196.689	173.591	102.325	116.428	88.3807
ENSG00000091831	ESR1	62.5145	0.749046	0.290922	2.57473	0.0100319	0.0333066	49.9545	38.547	51.4718	64.5743	86.8104	83.7291
ENSG00000091986	CCDC80	1237.85	1.35514	0.114088	11.878	1.54017e-32	1.28561e-30	779.901	689.893	617.661	1989.88	1604.46	1745.29
ENSG00000092020	PPP2R3C	103.28	-0.909589	0.293799	-3.09596	0.00196177	0.00812567	144.766	127.502	132.212	111.267	38.8094	65.1226
ENSG00000092054	MYH7	9382.34	-1.70351	0.121823	-13.9835	1.96496e-44	3.10704e-42	12138.9	16498.1	14432.3	3704.58	5244.37	4275.76
ENSG00000092068	SLC7A8	29.0779	3.40189	0.538994	6.31154	2.7627e-10	3.87955e-09	3.05844	3.95354	8.074	38.7446	59.2353	61.4013
ENSG00000092108	SCFD1	335.933	-0.779598	0.135778	-5.74172	9.37171e-09	1.05237e-07	447.551	412.157	413.793	249.356	257.367	235.372
ENSG00000092148	HECTD1	1481.06	-0.535049	0.085821	-6.23447	4.53299e-10	6.16087e-09	1814.67	1694.09	1749.03	1221.94	1210.24	1196.4
ENSG00000092199	HNRNPC	2112.54	-0.682372	0.084342	-8.09053	5.94047e-16	1.49465e-14	2571.13	2651.84	2585.7	1728.61	1608.55	1529.45
ENSG00000092201	SUPT16H	779.034	-0.745	0.111518	-6.68057	2.38019e-11	3.79445e-10	973.602	962.687	991.084	660.645	538.224	547.96
ENSG00000092208	GEMIN2	65.8933	-1.05931	0.286208	-3.70118	0.000214596	0.00113016	82.5778	98.8385	85.7863	51.6595	33.7029	42.7949
ENSG00000092295	TGM1	13.3913	-1.85658	0.697741	-2.66085	0.00779439	0.0268402	13.2532	30.6399	19.1758	6.95416	1.0213	9.30323
ENSG00000092421	SEMA6A	806.876	0.694357	0.11807	5.88089	4.08076e-09	4.85423e-08	525.032	684.951	638.855	932.851	1052.96	1006.61
ENSG00000092445	TYRO3	108.999	1.59854	0.281724	5.67411	1.39412e-08	1.53275e-07	31.6038	78.0824	52.481	201.671	145.024	145.13
ENSG00000092529	CAPN3	138.759	-0.97805	0.252856	-3.86801	0.000109725	0.000616242	206.954	194.712	150.378	58.6136	130.726	91.1717
ENSG00000092607	TBX15	275.759	-1.44602	0.177758	-8.13478	4.12688e-16	1.0631e-14	330.311	476.402	403.7	122.194	157.28	164.667
ENSG00000092621	PHGDH	649.847	1.12336	0.152753	7.35409	1.92227e-13	3.81882e-12	300.746	515.937	409.756	913.975	839.508	919.159
ENSG00000092758	COL9A3	15.9064	2.19603	0.596204	3.68335	0.000230187	0.00120129	5.09739	4.94192	7.06475	22.8494	27.5751	27.9097
ENSG00000092841	MYL6	1787.58	-0.850861	0.116371	-7.3116	2.63984e-13	5.20185e-12	1957.4	2576.72	2365.68	1444.48	1133.64	1247.56
ENSG00000092871	RFFL	51.5697	0.88734	0.325395	2.72696	0.00639208	0.0226077	32.6233	30.6399	45.4163	58.6136	60.2566	81.8684
ENSG00000093072	CECR1	140.153	0.89931	0.195292	4.60495	4.12561e-06	3.08138e-05	95.831	106.746	90.8325	184.782	186.898	175.831
ENSG00000093144	ECHDC1	513.968	-0.539367	0.133587	-4.03756	5.40094e-05	0.00032301	644.311	543.612	638.855	484.804	387.072	385.154
ENSG00000093167	LRRFIP2	489.251	-0.788609	0.138406	-5.69782	1.21352e-08	1.35021e-07	717.713	516.925	624.726	377.511	344.178	354.453
ENSG00000094841	UPRT	126.92	-0.510744	0.202321	-2.52442	0.0115891	0.0376349	148.844	142.327	156.434	107.293	94.9808	111.639
ENSG00000094916	CBX5	1665.75	-0.503708	0.0992826	-5.07348	3.90612e-07	3.49931e-06	2200.04	1802.81	1858.03	1447.46	1361.39	1324.78
ENSG00000095066	HOOK2	273.468	0.732024	0.160282	4.5671	4.94512e-06	3.65416e-05	187.584	183.84	245.248	317.904	356.433	349.801
ENSG00000095139	ARCN1	1923.49	0.596528	0.0813239	7.33521	2.21374e-13	4.37996e-12	1560.82	1495.43	1538.1	2369.38	2256.05	2321.16
ENSG00000095303	PTGS1	110.186	0.803725	0.256015	3.13937	0.00169312	0.00713223	63.2077	105.757	71.6568	109.28	172.6	138.618
ENSG00000095383	TBC1D2	481.035	-0.890444	0.123034	-7.23737	4.57479e-13	8.75739e-12	585.181	619.717	670.142	346.714	315.581	348.871
ENSG00000095587	TLL2	52.5289	-2.86008	0.366318	-7.80764	5.82702e-15	1.3605e-13	77.4804	106.746	92.851	9.93451	13.2769	14.8852
ENSG00000095637	SORBS1	621.962	-0.719898	0.124001	-5.80558	6.41418e-09	7.39913e-08	721.791	853.965	745.836	425.197	530.054	454.928
ENSG00000095739	BAMBI	30.7854	-1.55228	0.431803	-3.59489	0.000324529	0.0016407	34.6623	39.5354	63.5828	12.9149	16.3408	17.6761
ENSG00000095752	IL11	123.524	0.638619	0.210888	3.02824	0.00245979	0.00984981	113.162	85.0011	91.8418	147.031	145.024	159.085
ENSG00000095794	CREM	173.767	-0.600874	0.182105	-3.2996	0.000968213	0.00435394	204.915	200.642	223.044	140.077	119.492	154.434
ENSG00000095951	HIVEP1	267.064	-0.802719	0.164581	-4.87734	1.07525e-06	8.93313e-06	325.214	292.562	400.672	210.612	190.983	182.343
ENSG00000096401	CDC5L	440.944	-0.682411	0.12082	-5.64818	1.62152e-08	1.76677e-07	546.441	546.577	536.921	325.852	350.306	339.568
ENSG00000096433	ITPR3	188.449	0.709946	0.17358	4.09003	4.31326e-05	0.000264633	138.649	158.142	132.212	237.435	219.579	244.675
ENSG00000096654	ZNF184	58.981	1.17087	0.30882	3.79142	0.00014979	0.000815814	46.896	25.698	36.333	87.4237	76.5974	80.9381
ENSG00000096717	SIRT1	140.751	-0.706279	0.205327	-3.43977	0.000582202	0.00276379	203.896	155.176	164.508	121.201	101.109	98.6142
ENSG00000097007	ABL1	1550.29	0.604342	0.0973465	6.20816	5.36098e-10	7.20067e-09	1153.03	1285.89	1251.47	1717.68	2049.75	1843.9
ENSG00000097021	ACOT7	411.428	-0.865841	0.159363	-5.43315	5.53683e-08	5.59988e-07	397.597	611.81	584.356	285.12	301.283	288.4
ENSG00000099139	PCSK5	59.9081	0.737606	0.289343	2.54925	0.0107956	0.035419	48.935	41.5122	44.407	75.5023	65.3631	83.7291
ENSG00000099194	SCD	5395.17	0.674469	0.0751259	8.97785	2.76098e-19	9.24241e-18	4139.08	4090.93	4239.86	6862.76	6244.22	6794.15
ENSG00000099204	ABLIM1	1749.74	0.778534	0.109541	7.10722	1.18402e-12	2.16837e-11	1107.15	1423.27	1335.24	2152.81	2449.07	2030.9
ENSG00000099219	ERMP1	224.858	0.816832	0.159416	5.12391	2.99258e-07	2.72484e-06	152.922	162.095	173.591	278.166	281.878	300.494
ENSG00000099260	PALMD	735.503	-0.58388	0.113359	-5.15072	2.59484e-07	2.38954e-06	969.524	821.348	855.844	582.162	635.248	548.891
ENSG00000099282	TSPAN15	44.4659	2.33549	0.390768	5.97667	2.27746e-09	2.80522e-08	11.2143	23.7212	9.08325	76.4957	75.5761	70.7046
ENSG00000099308	MAST3	232.43	-0.786931	0.168141	-4.68018	2.8662e-06	2.21561e-05	280.357	307.388	294.701	162.926	202.217	146.991
ENSG00000099331	MYO9B	912.884	0.532092	0.103609	5.13557	2.81285e-07	2.57931e-06	754.414	741.289	743.817	1156.38	974.319	1107.08
ENSG00000099338	CATSPERG	149.731	1.55126	0.233218	6.65153	2.90065e-11	4.58284e-10	75.4414	60.2915	92.851	167.893	276.772	225.138
ENSG00000099795	NDUFB7	542.978	-0.609615	0.144811	-4.20974	2.55664e-05	0.000163998	515.856	777.859	674.179	455.001	412.605	422.367
ENSG00000099810	MTAP	122.612	-0.96957	0.212478	-4.56315	5.03913e-06	3.71657e-05	185.545	153.2	148.36	78.4826	81.7039	88.3807
ENSG00000099814	CEP170B	1520.12	0.572102	0.095499	5.99066	2.08997e-09	2.58903e-08	1117.35	1285.89	1264.59	1697.81	1841.4	1913.67
ENSG00000099834	CDHR5	19.4801	-1.764	0.584411	-3.01843	0.00254088	0.0101286	19.3701	37.5586	33.3053	16.8887	5.10649	4.65162
ENSG00000099849	RASSF7	92.4268	-1.00592	0.236669	-4.25035	2.1344e-05	0.000138883	130.493	118.606	121.11	68.5481	57.1927	58.6104
ENSG00000099860	GADD45B	146.573	-0.93549	0.2199	-4.25415	2.09842e-05	0.00013677	140.688	203.607	233.137	110.273	94.9808	96.7536
ENSG00000099869	IGF2-AS	33.5375	-2.22642	0.440334	-5.05622	4.27647e-07	3.79916e-06	37.7207	57.3263	70.6475	14.9018	12.2556	8.37291
ENSG00000099875	MKNK2	492.326	1.04244	0.131566	7.92331	2.31264e-15	5.62936e-14	302.785	371.633	290.664	675.547	696.526	616.804
ENSG00000099937	SERPIND1	26.5758	1.42682	0.477691	2.98691	0.00281816	0.0111064	16.3117	17.7909	9.08325	24.8363	55.1501	36.2826
ENSG00000099953	MMP11	980.932	0.998701	0.148325	6.73319	1.65984e-11	2.68348e-10	459.785	704.718	798.317	1325.26	1316.45	1281.05
ENSG00000099957	P2RX6	162.606	1.72124	0.229617	7.49611	6.5739e-14	1.36162e-12	56.0713	81.0476	89.8233	187.762	302.304	258.63
ENSG00000099958	DERL3	84.9202	2.84429	0.319386	8.90551	5.31408e-19	1.74584e-17	17.3311	26.6864	18.1665	106.299	194.047	146.991
ENSG00000099960	SLC7A4	41.2635	1.51074	0.362279	4.1701	3.04468e-05	0.000192761	22.4285	24.7096	17.1573	50.666	68.427	64.1923
ENSG00000099968	BCL2L13	681.267	0.649	0.114173	5.68435	1.31313e-08	1.45108e-07	518.915	538.67	533.893	755.023	924.275	816.824
ENSG00000099991	CABIN1	953.741	0.536735	0.128217	4.18614	2.83737e-05	0.000180635	718.733	952.803	663.077	1097.76	1207.18	1082.9
ENSG00000099998	GGT5	653.888	1.66519	0.153982	10.8142	2.94943e-27	1.70218e-25	225.305	369.656	345.164	922.916	1113.22	947.069
ENSG00000100034	PPM1F	1482.33	0.964163	0.102956	9.36477	7.62185e-21	2.90093e-19	884.908	1087.22	1041.55	1811.06	2078.34	1990.89
ENSG00000100058	CRYBB2P1	145.837	-0.592138	0.19465	-3.04206	0.00234963	0.00946791	171.272	175.933	178.637	130.142	119.492	99.5446
ENSG00000100068	LRP5L	90.0678	-0.932019	0.241005	-3.86722	0.000110082	0.000617535	112.143	129.478	113.036	65.5678	54.1288	66.0529
ENSG00000100077	ADRBK2	1027.51	-0.699611	0.113666	-6.15497	7.50897e-10	9.90115e-09	1320.23	1339.26	1155.59	716.278	898.743	734.955
ENSG00000100092	SH3BP1	35.0776	-1.0458	0.371943	-2.81172	0.00492773	0.0180319	43.8376	46.4541	51.4718	24.8363	22.4686	21.3974
ENSG00000100100	PIK3IP1	134.232	-0.938154	0.208124	-4.50767	6.55447e-06	4.71442e-05	154.961	200.642	173.591	80.4695	98.0447	97.6839
ENSG00000100105	PATZ1	440.787	-1.41475	0.157298	-8.9941	2.38175e-19	8.01364e-18	527.071	765.01	630.781	221.54	279.836	220.487
ENSG00000100129	EIF3L	3284.23	-1.17229	0.093774	-12.5012	7.3488e-36	7.36736e-34	4166.61	5154.43	4327.66	2077.31	2020.13	1959.26
ENSG00000100151	PICK1	109.64	-0.593068	0.222462	-2.66593	0.00767763	0.0264861	123.357	154.188	118.082	85.4368	83.7465	93.0323
ENSG00000100167	SEPT3	4.87148	4.70818	1.48321	3.17432	0.00150187	0.00641131	0	0	1.00925	10.928	6.12779	11.1639
ENSG00000100191	SLC5A4	10.523	-2.4555	0.786314	-3.1228	0.00179141	0.00750239	28.5454	14.8258	10.0925	2.98035	2.0426	4.65162
ENSG00000100216	TOMM22	386.732	1.59393	0.133714	11.9204	9.26169e-33	7.83176e-31	205.935	179.886	191.758	579.182	561.714	601.919
ENSG00000100221	JOSD1	667.152	0.658717	0.112371	5.86201	4.57291e-09	5.40003e-08	477.116	509.018	566.189	777.872	835.422	837.291
ENSG00000100226	GTPBP1	636.469	0.594792	0.127142	4.67816	2.89461e-06	2.23579e-05	486.291	565.356	469.301	681.507	871.168	745.189
ENSG00000100227	POLDIP3	625.463	-1.50707	0.117218	-12.8569	7.86221e-38	8.59057e-36	932.823	981.466	861.9	349.695	301.283	325.613
ENSG00000100228	RAB36	46.8037	1.58277	0.341443	4.63554	3.56012e-06	2.70366e-05	18.3506	27.6748	24.222	61.594	74.5548	74.4258
ENSG00000100234	TIMP3	1063.11	-0.710569	0.141569	-5.01925	5.18737e-07	4.55687e-06	1552.67	1049.66	1357.44	900.067	663.844	854.967
ENSG00000100239	PPP6R2	729.443	0.737858	0.112307	6.57003	5.03056e-11	7.74658e-10	580.084	516.925	543.986	837.479	901.807	996.376
ENSG00000100241	SBF1	2878.59	1.04455	0.0810903	12.8814	5.73067e-38	6.40551e-36	1796.32	1941.19	1901.43	3734.38	4081.11	3817.12
ENSG00000100242	SUN2	1182.15	1.26375	0.0913949	13.8273	1.74329e-43	2.53024e-41	694.265	704.718	686.29	1643.17	1728.04	1636.44
ENSG00000100246	DNAL4	79.3598	-0.838307	0.270311	-3.10127	0.00192692	0.00799417	75.4414	108.722	121.11	61.594	57.1927	52.0981
ENSG00000100258	LMF2	570.635	0.752776	0.117428	6.41053	1.45016e-10	2.10166e-09	402.694	460.587	411.774	761.977	675.079	711.697
ENSG00000100263	RHBDD3	231.391	1.05183	0.171875	6.11973	9.37326e-10	1.21453e-08	122.337	175.933	153.406	297.042	308.432	331.195
ENSG00000100271	TTLL1	95.5557	-0.758055	0.247349	-3.06472	0.00217875	0.00888725	98.8895	150.235	111.018	73.5154	74.5548	65.1226
ENSG00000100276	RASL10A	36.4651	2.10403	0.492059	4.27597	1.9031e-05	0.000124709	24.4675	14.8258	2.0185	45.6988	69.4483	62.3316
ENSG00000100280	AP1B1	1085.87	0.845573	0.120646	7.00874	2.4047e-12	4.27114e-11	630.038	884.604	814.465	1306.39	1445.14	1434.56
ENSG00000100290	BIK	20.5103	1.4985	0.514626	2.91182	0.00359325	0.0137056	8.15583	12.849	11.1018	35.7642	34.7242	20.4671
ENSG00000100304	TTLL12	401.844	1.4768	0.133581	11.0555	2.06196e-28	1.24932e-26	215.11	229.305	192.767	563.287	618.907	591.685
ENSG00000100307	CBX7	97.5573	0.8667	0.240479	3.60405	0.000313296	0.00159011	71.3635	67.2102	68.629	147.031	129.705	101.405
ENSG00000100325	ASCC2	329.685	0.526353	0.137997	3.81424	0.000136602	0.000750291	278.318	261.922	270.479	355.656	402.392	409.342
ENSG00000100336	APOL4	11.1952	-3.39605	0.842803	-4.02947	5.59025e-05	0.000333103	20.3896	15.8142	25.2313	0.993451	1.0213	3.72129
ENSG00000100350	FOXRED2	203.886	0.910012	0.182226	4.99388	5.91789e-07	5.14056e-06	173.311	118.606	133.221	256.31	255.325	286.54
ENSG00000100353	EIF3D	1182.43	-0.618656	0.113037	-5.47304	4.42372e-08	4.5426e-07	1272.31	1637.75	1385.7	964.641	987.596	846.594
ENSG00000100362	PVALB	241.209	-1.20843	0.176776	-6.83595	8.14622e-12	1.36113e-10	296.668	327.155	386.543	164.913	118.471	153.503
ENSG00000100376	FAM118A	796.547	1.25142	0.108268	11.5585	6.68833e-31	4.74749e-29	518.915	447.738	447.098	1086.84	1173.47	1105.22
ENSG00000100379	KCTD17	612.856	-0.502335	0.124222	-4.04386	5.25792e-05	0.000315426	611.687	736.347	807.4	511.627	498.394	511.678
ENSG00000100395	L3MBTL2	118.735	-0.634289	0.233916	-2.71161	0.00669579	0.0235193	107.045	182.851	143.314	92.391	91.9169	94.893
ENSG00000100410	PHF5A	124.791	0.885821	0.224713	3.94201	8.08022e-05	0.000467437	76.4609	104.769	81.7493	168.887	131.748	185.134
ENSG00000100412	ACO2	768.166	1.00975	0.108298	9.32373	1.12318e-20	4.23346e-19	478.136	555.472	495.542	984.51	1078.49	1016.84
ENSG00000100418	DESI1	371.001	0.602152	0.128783	4.67572	2.92928e-06	2.26168e-05	308.902	291.574	283.599	448.046	447.329	446.555
ENSG00000100439	ABHD4	613.05	0.535887	0.123336	4.34494	1.39316e-05	9.36592e-05	423.084	555.472	522.792	719.259	708.781	748.91
ENSG00000100442	FKBP3	611.333	-0.730416	0.1166	-6.26426	3.74596e-10	5.15606e-09	804.369	784.778	699.41	497.719	436.095	445.625
ENSG00000100483	VCPKMT	72.0249	-0.967857	0.286261	-3.38102	0.000722162	0.00335291	123.357	90.9314	71.6568	50.666	49.0223	46.5162
ENSG00000100523	DDHD1	98.8851	0.768933	0.242364	3.17264	0.00151062	0.006443	83.5973	58.3147	77.7123	120.208	109.279	144.2
ENSG00000100526	CDKN3	68.7175	-1.67266	0.290493	-5.75802	8.51075e-09	9.65036e-08	108.065	109.711	95.8788	39.738	34.7242	24.1884
ENSG00000100532	CGRRF1	87.4121	-0.717317	0.242668	-2.95596	0.00311694	0.0121291	118.26	100.815	106.981	60.6005	74.5548	63.262
ENSG00000100554	ATP6V1D	725.977	-0.56875	0.102503	-5.54864	2.87901e-08	3.04149e-07	835.973	878.674	887.131	577.195	585.204	591.685
ENSG00000100567	PSMA3	380.98	-0.831354	0.131794	-6.30799	2.82679e-10	3.96097e-09	524.012	476.402	463.246	263.265	269.623	289.33
ENSG00000100568	VTI1B	216.88	-1.27462	0.171263	-7.44245	9.88343e-14	2.0128e-12	329.292	303.434	287.636	128.155	142.982	109.778
ENSG00000100592	DAAM1	231.2	-0.991375	0.16766	-5.91301	3.35913e-09	4.03916e-08	339.486	285.643	297.729	136.103	175.663	152.573
ENSG00000100596	SPTLC2	456.574	-0.63548	0.139943	-4.54101	5.59867e-06	4.08281e-05	548.48	476.402	641.883	388.439	328.858	355.383
ENSG00000100600	LGMN	372.391	0.587846	0.129699	4.53238	5.83237e-06	4.23735e-05	294.629	309.364	288.646	468.909	429.967	442.834
ENSG00000100605	ITPK1	540.832	0.748319	0.157799	4.74224	2.11369e-06	1.66975e-05	311.961	509.018	389.571	604.018	757.804	672.624
ENSG00000100612	DHRS7	413.872	0.808554	0.127655	6.33391	2.39023e-10	3.38091e-09	295.649	327.155	279.562	537.457	528.012	515.399
ENSG00000100626	GALNT16	31.4854	2.52172	0.498051	5.06317	4.12337e-07	3.68545e-06	5.09739	18.7793	4.037	46.6922	61.2779	53.0284
ENSG00000100628	ASB2	129.301	1.60749	0.23907	6.72395	1.76867e-11	2.84995e-10	39.7597	76.1056	75.6938	180.808	205.281	198.159
ENSG00000100647	KIAA0247	911.037	1.42272	0.110596	12.8642	7.16186e-38	7.86955e-36	519.934	468.494	496.551	1214	1477.82	1289.43
ENSG00000100678	SLC8A3	238.552	-1.24108	0.188682	-6.57763	4.78014e-11	7.38435e-10	246.714	381.517	377.46	132.129	151.152	142.339
ENSG00000100744	GSKIP	114.501	-0.879875	0.220953	-3.98219	6.82842e-05	0.000399536	165.156	131.455	148.36	78.4826	91.9169	71.6349
ENSG00000100784	RPS6KA5	105.003	-1.13352	0.228652	-4.95739	7.14455e-07	6.11057e-06	163.117	137.386	132.212	60.6005	72.5122	64.1923
ENSG00000100796	SMEK1	569.813	-1.09832	0.125278	-8.76707	1.83378e-18	5.70644e-17	886.947	744.254	699.41	366.583	352.348	369.338
ENSG00000100804	PSMB5	503.988	-0.52865	0.126516	-4.17852	2.93407e-05	0.000186304	535.226	606.868	643.902	446.06	377.881	413.994
ENSG00000100813	ACIN1	1379.59	-0.516489	0.0884266	-5.84088	5.19255e-09	6.08594e-08	1687.24	1589.32	1595.62	1132.53	1096.87	1175.93
ENSG00000100815	TRIP11	617.443	0.524685	0.125856	4.16893	3.06027e-05	0.000193433	591.298	449.715	478.385	771.912	691.419	721.931
ENSG00000100888	CHD8	852.739	-0.78112	0.0989991	-7.89017	3.01774e-15	7.27287e-14	1042.93	1087.22	1104.12	605.012	645.461	631.689
ENSG00000100889	PCK2	182.671	1.37929	0.191809	7.19098	6.43256e-13	1.21228e-11	76.4609	110.699	117.073	267.238	259.41	265.142
ENSG00000100906	NFKBIA	133.787	-0.580938	0.212338	-2.73591	0.00622077	0.0220861	152.922	134.42	193.776	117.227	101.109	103.266
ENSG00000100911	PSME2	348.754	-1.10099	0.144755	-7.60587	2.82989e-14	6.14269e-13	439.395	479.367	508.662	243.396	190.983	230.72
ENSG00000100934	SEC23A	1059.29	-1.29943	0.10202	-12.737	3.68164e-37	3.91279e-35	1620.97	1442.05	1456.35	659.652	593.375	583.313
ENSG00000100968	NFATC4	364.121	0.663282	0.13338	4.97289	6.59625e-07	5.66404e-06	290.551	282.678	272.498	412.282	450.393	476.325
ENSG00000100983	GSS	516.847	0.555734	0.139434	3.98565	6.72963e-05	0.000394468	358.857	478.378	417.83	584.149	703.675	558.194
ENSG00000100985	MMP9	15.0618	-1.97188	0.647148	-3.04703	0.00231116	0.00933343	16.3117	32.6167	23.2128	2.98035	4.0852	11.1639
ENSG00000101019	UQCC1	497.352	1.0783	0.141345	7.62885	2.36854e-14	5.17593e-13	322.155	276.748	360.302	573.221	735.335	716.349
ENSG00000101040	ZMYND8	420.023	-0.766716	0.128148	-5.98306	2.18978e-09	2.70235e-08	572.947	521.867	492.514	323.865	298.219	310.728
ENSG00000101098	RIMS4	842.606	0.941952	0.123711	7.61415	2.65439e-14	5.77464e-13	473.038	618.729	638.855	1020.27	1131.6	1173.14
ENSG00000101132	PFDN4	162.631	-0.541043	0.214105	-2.527	0.0115041	0.0373902	239.578	145.293	193.776	122.194	120.513	154.434
ENSG00000101134	DOK5	223.407	-1.00702	0.18926	-5.3208	1.03312e-07	1.00066e-06	272.201	350.877	271.488	165.906	166.472	113.499
ENSG00000101138	CSTF1	285.196	-0.508987	0.151105	-3.36843	0.000755971	0.00349154	300.746	360.76	343.145	251.343	243.069	212.114
ENSG00000101180	HRH3	51.048	-2.88645	0.381527	-7.56551	3.8635e-14	8.23918e-13	101.948	90.9314	76.703	15.8952	14.2982	6.51226
ENSG00000101182	PSMA7	1249.27	-0.530157	0.108034	-4.9073	9.23372e-07	7.74414e-06	1326.34	1671.36	1431.12	1082.86	945.723	1038.24
ENSG00000101189	MRGBP	132.577	-0.962388	0.214375	-4.48926	7.14697e-06	5.07675e-05	206.954	152.211	166.526	103.319	82.7252	83.7291
ENSG00000101198	NKAIN4	190.315	-1.45275	0.181565	-8.00126	1.23152e-15	3.03958e-14	251.811	291.574	292.683	96.3648	116.428	93.0323
ENSG00000101210	EEF1A2	2819.55	0.515366	0.127436	4.04412	5.25208e-05	0.000315173	2071.58	2779.34	2112.36	2761.79	3873.79	3318.46
ENSG00000101224	CDC25B	1386.14	0.654099	0.10065	6.49872	8.10061e-11	1.21005e-09	1184.63	1018.04	1029.44	1631.25	1609.57	1843.9
ENSG00000101255	TRIB3	207.943	1.52405	0.243975	6.24672	4.19174e-10	5.73313e-09	56.0713	129.478	136.249	350.688	253.282	321.892
ENSG00000101265	RASSF2	59.641	-2.11157	0.373436	-5.65444	1.5636e-08	1.70558e-07	70.344	96.8617	123.129	13.9083	37.7881	15.8155
ENSG00000101337	TM9SF4	972.75	0.538997	0.0954655	5.64599	1.64236e-08	1.78748e-07	788.057	824.313	767.03	1173.27	1116.28	1167.56
ENSG00000101346	POFUT1	799.359	1.01477	0.113266	8.95923	3.26956e-19	1.087e-17	455.707	547.565	584.356	1066.97	1085.64	1055.92
ENSG00000101350	KIF3B	502.454	-0.650141	0.126498	-5.13952	2.75438e-07	2.52927e-06	613.726	624.659	603.532	399.367	338.05	435.391
ENSG00000101367	MAPRE1	1842.94	0.512281	0.0861656	5.94531	2.75941e-09	3.36475e-08	1598.54	1449.96	1508.83	2121.02	2269.33	2109.97
ENSG00000101384	JAG1	297.082	0.583033	0.141649	4.11605	3.85426e-05	0.000238503	234.48	255.003	224.054	349.695	356.433	362.826
ENSG00000101412	E2F1	101.644	1.15164	0.233726	4.9273	8.33742e-07	7.02881e-06	75.4414	52.3844	61.5643	140.077	139.918	140.479
ENSG00000101413	RPRD1B	335.465	-0.753097	0.142773	-5.27478	1.32917e-07	1.2766e-06	436.337	451.692	375.441	255.317	229.792	264.212
ENSG00000101439	CST3	1069.3	0.944587	0.109491	8.62707	6.29457e-18	1.88054e-16	644.311	749.196	800.335	1329.24	1361.39	1531.31
ENSG00000101442	ACTR5	64.5918	0.681439	0.281823	2.41797	0.0156074	0.0484281	51.9934	52.3844	44.407	69.5416	92.9382	76.2865
ENSG00000101464	PIGU	156.664	0.545071	0.191253	2.85	0.00437196	0.0162236	129.474	125.525	127.166	161.933	214.473	181.413
ENSG00000101470	TNNC2	5257.48	-0.556473	0.112264	-4.95684	7.16499e-07	6.11998e-06	5484.8	7080.79	6210.93	3704.58	4946.15	4117.61
ENSG00000101474	APMAP	763.314	0.647426	0.107049	6.04795	1.46705e-09	1.85277e-08	602.512	562.391	619.68	1004.38	898.743	892.18
ENSG00000101557	USP14	766.036	-0.81869	0.111778	-7.32428	2.40181e-13	4.74723e-12	1060.26	873.732	999.158	577.195	555.587	530.284
ENSG00000101574	METTL4	81.661	-0.780699	0.244891	-3.18795	0.00143286	0.0061518	103.987	102.792	102.944	59.6071	59.2353	61.4013
ENSG00000101608	MYL12A	1860.63	-1.14632	0.0984885	-11.6391	2.60672e-31	1.96504e-29	2283.63	2713.12	2692.68	1249.76	1119.34	1105.22
ENSG00000101638	ST8SIA5	542.715	1.24818	0.130236	9.58405	9.33167e-22	3.77321e-20	284.435	340.993	339.108	676.54	837.465	777.75
ENSG00000101665	SMAD7	120.777	0.669595	0.209191	3.20088	0.00137009	0.00591364	95.831	83.0243	100.925	138.09	154.216	152.573
ENSG00000101670	LIPG	180.275	2.46636	0.202832	12.1596	5.09983e-34	4.63489e-32	40.7792	62.2682	62.5735	312.937	295.155	307.937
ENSG00000101695	RNF125	78.1387	1.56194	0.297869	5.24372	1.57374e-07	1.49088e-06	24.4675	35.5819	58.5365	116.234	120.513	113.499
ENSG00000101811	CSTF2	140.78	-0.568103	0.200028	-2.84011	0.00450978	0.016675	159.039	172.967	172.582	95.3713	115.407	129.315
ENSG00000101825	MXRA5	1069.38	0.813015	0.123073	6.60595	3.94972e-11	6.17014e-10	807.427	848.034	672.161	1465.34	1146.92	1476.42
ENSG00000101871	MID1	405.702	-1.20508	0.132758	-9.07721	1.11392e-19	3.85491e-18	617.804	520.879	559.125	234.454	256.346	245.605
ENSG00000101892	ATP1B4	246.237	-1.9851	0.206848	-9.5969	8.23854e-22	3.35212e-20	387.402	453.669	338.099	68.5481	134.811	94.893
ENSG00000101928	MOSPD1	387.691	-0.865899	0.133358	-6.49306	8.41109e-11	1.25162e-09	519.934	502.1	480.403	264.258	254.303	305.146
ENSG00000101958	GLRA2	8.05764	-6.48042	1.38009	-4.69566	2.65752e-06	2.06579e-05	21.4091	14.8258	12.111	0	0	0
ENSG00000102038	SMARCA1	961.217	-0.570174	0.14569	-3.91362	9.0922e-05	0.0005201	1400.76	961.699	1083.93	925.896	652.61	742.398
ENSG00000102057	KCND1	25.1569	-1.45089	0.459925	-3.15463	0.00160703	0.00680942	31.6038	44.4773	34.3145	14.9018	16.3408	9.30323
ENSG00000102100	SLC35A2	250.169	0.53437	0.150453	3.55174	0.000382689	0.00190002	197.779	212.503	202.859	294.062	284.942	308.867
ENSG00000102125	TAZ	100.232	-0.67402	0.242512	-2.77933	0.00544716	0.0196662	123.357	124.536	122.119	66.5612	64.3418	100.475
ENSG00000102144	PGK1	7557.31	-0.974814	0.0992601	-9.8208	9.16141e-23	3.95956e-21	8539.16	11054.1	10458.9	4951.36	5523.18	4817.21
ENSG00000102158	MAGT1	988.918	0.552155	0.10827	5.09982	3.39983e-07	3.07264e-06	905.297	709.66	791.252	1149.42	1169.39	1208.49
ENSG00000102174	PHEX	48.0926	-3.93816	0.466315	-8.44527	3.03336e-17	8.59997e-16	69.3246	112.676	88.814	9.93451	4.0852	3.72129
ENSG00000102221	JADE3	63.5156	1.18398	0.294378	4.02197	5.77145e-05	0.000343164	37.7207	49.4192	29.2683	86.4303	89.8743	88.3807
ENSG00000102225	CDK16	1629.83	0.793139	0.097745	8.11437	4.88308e-16	1.24634e-14	1141.82	1142.57	1293.86	1892.52	2233.58	2074.62
ENSG00000102226	USP11	1779.49	-0.63017	0.09872	-6.38342	1.73181e-10	2.48026e-09	1933.95	2286.13	2265.77	1299.43	1506.42	1385.25
ENSG00000102241	HTATSF1	393.254	-1.69156	0.1339	-12.633	1.38835e-36	1.43628e-34	630.038	575.24	596.467	199.684	176.685	181.413
ENSG00000102265	TIMP1	1364.47	0.888587	0.126579	7.02002	2.21838e-12	3.95827e-11	752.375	983.443	1135.41	1771.32	1657.57	1886.7
ENSG00000102385	DRP2	580.371	0.515474	0.125929	4.09337	4.25154e-05	0.000261341	445.512	513.96	473.338	674.553	771.081	603.78
ENSG00000102390	PBDC1	124.324	0.73084	0.210918	3.46504	0.000530152	0.00253839	84.6168	92.9082	102.944	174.847	139.918	150.712
ENSG00000102409	BEX4	435.796	-1.11699	0.125497	-8.90052	5.55836e-19	1.81994e-17	581.103	609.833	598.485	259.291	297.198	268.863
ENSG00000102452	NALCN	27.5276	-1.13547	0.457038	-2.4844	0.0129769	0.0414157	43.8376	42.5006	27.2498	22.8494	9.19169	19.5368
ENSG00000102471	NDFIP2	493.261	-0.614282	0.14127	-4.34827	1.37218e-05	9.23492e-05	659.603	500.123	630.781	428.177	338.05	402.83
ENSG00000102531	FNDC3A	557.96	-0.618233	0.118137	-5.23317	1.66624e-07	1.57314e-06	708.538	635.531	683.262	475.863	405.456	439.112
ENSG00000102547	CAB39L	86.9875	-1.37877	0.273291	-5.04506	4.53369e-07	4.01346e-06	155.98	92.9082	128.175	55.6333	40.852	48.3768
ENSG00000102580	DNAJC3	631.393	1.28236	0.155639	8.23932	1.73186e-16	4.59521e-15	474.058	276.748	353.238	971.595	835.422	877.295
ENSG00000102606	ARHGEF7	707.802	-0.545825	0.105869	-5.15566	2.52734e-07	2.3329e-06	887.966	795.65	836.668	584.149	584.183	558.194
ENSG00000102678	FGF9	54.092	-2.72633	0.400339	-6.81006	9.75607e-12	1.61486e-10	97.87	107.734	76.703	14.9018	4.0852	23.2581
ENSG00000102699	PARP4	553.077	-1.03953	0.119574	-8.69363	3.51052e-18	1.06681e-16	770.726	731.405	730.697	326.845	361.54	397.248
ENSG00000102760	RGCC	15.4799	-2.20733	0.6103	-3.6168	0.000298272	0.00151941	26.5065	24.7096	25.2313	3.9738	4.0852	8.37291
ENSG00000102780	DGKH	292.908	0.62061	0.163053	3.80618	0.000141129	0.000772971	285.454	208.549	198.822	352.675	337.029	374.92
ENSG00000102781	KATNAL1	503.754	-1.08602	0.133216	-8.15228	3.57131e-16	9.3358e-15	749.317	618.729	686.29	361.616	323.752	282.818
ENSG00000102804	TSC22D1	775.098	0.65389	0.100642	6.49718	8.18383e-11	1.22061e-09	610.668	587.101	609.587	939.805	929.382	974.048
ENSG00000102805	CLN5	167.219	0.763171	0.184678	4.13245	3.58918e-05	0.000223307	133.552	123.548	115.055	205.644	192.004	233.511
ENSG00000102870	ZNF629	216.914	0.816952	0.184294	4.43287	9.29884e-06	6.44983e-05	126.415	170.991	173.591	311.944	285.964	232.581
ENSG00000102893	PHKB	461.22	-0.909713	0.139852	-6.50482	7.77872e-11	1.16645e-09	625.96	638.497	540.958	352.675	343.156	266.072
ENSG00000102921	N4BP1	321.854	-0.927031	0.140541	-6.59616	4.21955e-11	6.56528e-10	444.493	392.389	428.931	219.553	210.388	235.372
ENSG00000102935	ZNF423	47.5979	1.40323	0.337311	4.16003	3.18201e-05	0.000200411	20.3896	30.6399	27.2498	61.594	79.6613	66.0529
ENSG00000102978	POLR2C	319.309	0.754075	0.147466	5.11356	3.1614e-07	2.86648e-06	222.246	215.468	275.525	381.485	403.413	417.715
ENSG00000103005	USB1	436.572	-0.546103	0.121006	-4.51304	6.39055e-06	4.60845e-05	534.207	512.972	507.653	352.675	347.242	364.687
ENSG00000103043	VAC14	1520.14	-0.740089	0.104893	-7.05564	1.71804e-12	3.1054e-11	1665.83	2155.67	1883.26	1118.63	1185.73	1111.74
ENSG00000103051	COG4	408.655	0.783078	0.139811	5.60097	2.13154e-08	2.28409e-07	260.987	323.202	316.905	457.981	550.48	542.378
ENSG00000103066	PLA2G15	684.327	0.801948	0.116062	6.90968	4.85759e-12	8.36804e-11	453.668	563.379	479.394	828.538	891.594	889.389
ENSG00000103111	MON1B	302.473	0.773928	0.144149	5.36894	7.92021e-08	7.84319e-07	227.344	217.445	225.063	346.714	387.072	411.203
ENSG00000103126	AXIN1	233.961	0.608036	0.187825	3.23725	0.00120687	0.00529256	155.98	222.387	177.628	223.527	323.752	300.494
ENSG00000103145	HCFC1R1	309.703	-0.601184	0.145037	-4.14505	3.3974e-05	0.000212669	345.603	417.098	357.275	252.337	232.856	253.048
ENSG00000103150	MLYCD	122.326	2.19383	0.238543	9.19678	3.68851e-20	1.34341e-18	38.7402	44.4773	48.444	161.933	212.43	227.929
ENSG00000103174	NAGPA	68.3345	-0.806972	0.296973	-2.71732	0.00658127	0.0231589	61.1687	104.769	94.8695	59.6071	44.9371	44.6555
ENSG00000103196	CRISPLD2	110.042	1.18965	0.220486	5.39561	6.82895e-08	6.80411e-07	74.422	63.2566	63.5828	160.939	150.131	147.921
ENSG00000103202	NME4	652.798	-0.84601	0.131877	-6.41516	1.40679e-10	2.04185e-09	730.966	985.42	800.335	505.667	421.796	472.604
ENSG00000103241	FOXF1	35.2216	-1.02793	0.375851	-2.73493	0.0062394	0.0221401	42.8181	43.4889	55.5088	25.8297	20.426	23.2581
ENSG00000103248	MTHFSD	101.401	0.623159	0.229228	2.71852	0.00655756	0.0230963	93.7921	77.094	68.629	127.162	123.577	118.151
ENSG00000103249	CLCN7	646.043	0.901784	0.115375	7.81611	5.44807e-15	1.27816e-13	422.064	481.343	448.107	843.44	775.166	906.135
ENSG00000103254	FAM173A	123.897	-0.775093	0.223367	-3.47005	0.000520365	0.00249706	124.376	158.142	186.711	80.4695	96.0021	97.6839
ENSG00000103257	SLC7A5	5258.62	0.887858	0.106963	8.30062	1.03571e-16	2.78224e-15	3010.52	4144.3	3913.87	6439.55	7229.77	6813.69
ENSG00000103264	FBXO31	250.272	-0.583273	0.157338	-3.70713	0.000209625	0.0011069	273.22	301.457	325.988	181.802	204.26	214.905
ENSG00000103335	PIEZO1	2857.94	0.921664	0.0840244	10.969	5.38617e-28	3.19377e-26	1818.75	2099.33	2006.39	3635.04	3754.29	3833.86
ENSG00000103353	UBFD1	1044.66	-0.995534	0.0950908	-10.4693	1.19521e-25	6.23206e-24	1419.11	1330.37	1425.06	673.56	701.632	718.209
ENSG00000103404	USP31	302.611	2.1484	0.163495	13.1404	1.93218e-39	2.34869e-37	124.376	89.943	120.101	455.994	491.245	534.005
ENSG00000103479	RBL2	432.582	0.860279	0.155853	5.51981	3.39376e-08	3.53915e-07	342.545	226.34	353.238	536.464	574.991	561.915
ENSG00000103490	PYCARD	5.15233	-3.25626	1.23001	-2.64733	0.00811296	0.02777	7.13635	15.8142	5.04625	1.9869	0	0.930323
ENSG00000103495	MAZ	100.284	0.866899	0.235671	3.67844	0.000234669	0.00122198	70.344	78.0824	64.592	152.991	118.471	117.221
ENSG00000103502	CDIPT	361.977	0.504163	0.148203	3.40184	0.000669347	0.0031369	249.772	310.353	338.099	408.308	398.307	467.022
ENSG00000103512	NOMO1	1285.84	0.540062	0.0896976	6.02092	1.73423e-09	2.16907e-08	1010.3	1067.46	1065.77	1513.03	1583.01	1475.49
ENSG00000103522	IL21R	134.712	5.0833	0.359812	14.1277	2.56496e-45	4.41468e-43	8.15583	1.97677	13.1203	252.337	288.006	244.675
ENSG00000103549	RNF40	498.032	-0.762755	0.122072	-6.24841	4.14645e-10	5.67517e-09	602.512	674.079	603.532	395.394	345.199	367.478
ENSG00000103550	KNOP1	124.7	-1.26532	0.220615	-5.73542	9.72696e-09	1.09037e-07	205.935	170.002	152.397	64.5743	82.7252	72.5652
ENSG00000103591	AAGAB	331.57	-0.816379	0.145738	-5.60168	2.1229e-08	2.27609e-07	432.259	433.901	402.691	278.166	214.473	227.929
ENSG00000103647	CORO2B	117.026	-0.516893	0.208412	-2.48015	0.0131326	0.0418145	143.747	135.409	134.23	89.4106	97.0234	102.336
ENSG00000103653	CSK	327.473	0.641418	0.141264	4.54057	5.61027e-06	4.08834e-05	239.578	288.608	239.192	404.335	402.392	390.736
ENSG00000103657	HERC1	1462.85	0.959662	0.0955757	10.0409	1.00793e-23	4.63435e-22	940.979	1035.83	1003.19	1893.52	2098.77	1804.83
ENSG00000103707	MTFMT	69.2287	1.07459	0.293511	3.66117	0.000251069	0.00129903	39.7597	36.5702	57.5273	87.4237	79.6613	114.43
ENSG00000103811	CTSH	377.718	1.00041	0.147387	6.78763	1.13991e-11	1.87564e-10	215.11	285.643	254.331	448.046	551.501	511.678
ENSG00000103855	CD276	1249.27	0.756159	0.118395	6.38675	1.69444e-10	2.433e-09	777.862	998.269	1011.27	1745.49	1416.54	1546.2
ENSG00000103876	FAH	125.34	-0.562599	0.227483	-2.47314	0.013393	0.0425229	131.513	193.723	123.129	94.3779	104.172	105.127
ENSG00000103888	KIAA1199	1645.79	-1.71006	0.112968	-15.1375	9.1572e-52	1.89466e-49	2173.53	2518.4	2871.32	839.466	702.654	769.377
ENSG00000103942	HOMER2	202.57	1.98222	0.179105	11.0673	1.80728e-28	1.10534e-26	82.5778	78.0824	84.777	334.793	342.135	293.052
ENSG00000103978	TMEM87A	334.177	0.501937	0.135376	3.70773	0.000209123	0.00110463	280.357	260.934	288.646	373.538	403.413	398.178
ENSG00000103994	ZNF106	7808.05	-1.50094	0.0812383	-18.4757	3.23847e-76	1.8525e-73	12171.6	10594.5	11850.6	4112.89	4248.6	3870.14
ENSG00000104131	EIF3J	535.492	-0.771255	0.142688	-5.40518	6.47448e-08	6.48415e-07	825.778	563.379	636.837	404.335	399.328	383.293
ENSG00000104154	SLC30A4	139.31	0.701249	0.213035	3.2917	0.000995827	0.0044575	129.474	92.9082	95.8788	189.749	181.791	146.061
ENSG00000104213	PDGFRL	40.7186	1.10328	0.362866	3.04047	0.00236211	0.00951151	35.6818	19.7677	22.2035	53.6464	57.1927	55.8194
ENSG00000104219	ZDHHC2	351.806	0.704105	0.146241	4.81468	1.47433e-06	1.19376e-05	296.668	248.085	258.368	379.498	446.308	481.907
ENSG00000104313	EYA1	61.2102	-0.837078	0.339198	-2.46782	0.013594	0.0430393	79.5194	85.0011	70.6475	32.7839	70.4696	28.84
ENSG00000104320	NBN	270.015	-0.681874	0.161621	-4.21896	2.45432e-05	0.000157955	390.46	288.608	318.923	221.54	204.26	196.298
ENSG00000104341	LAPTM4B	1047.24	-0.535724	0.0979606	-5.46877	4.53169e-08	4.64014e-07	1296.78	1158.39	1263.58	812.643	858.912	893.11
ENSG00000104361	NIPAL2	73.2457	1.02328	0.2708	3.77873	0.000157628	0.000853717	48.935	38.547	57.5273	98.3517	91.9169	104.196
ENSG00000104381	GDAP1	44.5622	-1.69215	0.367452	-4.60509	4.12279e-06	3.08045e-05	69.3246	76.1056	58.5365	17.8821	30.639	14.8852
ENSG00000104388	RAB2A	1343.98	0.72341	0.101037	7.15982	8.07814e-13	1.50924e-11	1113.27	911.291	1017.32	1782.25	1633.06	1606.67
ENSG00000104408	EIF3E	1738.41	-0.991407	0.0946784	-10.4713	1.17003e-25	6.1172e-24	2575.2	2168.52	2196.13	1166.31	1173.47	1150.81
ENSG00000104412	EMC2	154.055	-0.73686	0.19515	-3.77586	0.000159454	0.00086265	226.324	177.909	173.591	111.267	113.364	121.872
ENSG00000104413	ESRP1	12.3748	-2.56832	0.739832	-3.47149	0.000517588	0.00248557	27.5259	11.8606	24.222	4.96726	1.0213	4.65162
ENSG00000104415	WISP1	260.467	-0.756338	0.227323	-3.32715	0.000877402	0.00398612	307.883	291.574	382.506	260.284	110.3	210.253
ENSG00000104447	TRPS1	217.995	0.610614	0.170818	3.57465	0.000350692	0.00176061	189.623	142.327	185.702	272.206	270.644	247.466
ENSG00000104490	NCALD	185.714	-1.32396	0.210252	-6.297	3.03458e-10	4.23079e-09	277.298	295.527	223.044	84.4433	140.939	93.0323
ENSG00000104549	SQLE	793.42	0.803342	0.113998	7.04701	1.82804e-12	3.29505e-11	617.804	504.076	612.615	1060.01	942.659	1023.36
ENSG00000104626	ERI1	137.483	-0.800334	0.201432	-3.97322	7.09071e-05	0.000413831	195.74	177.909	150.378	101.332	99.066	100.475
ENSG00000104660	LEPROTL1	351.591	-0.931316	0.141457	-6.58376	4.58704e-11	7.09168e-10	483.233	421.052	479.394	267.238	240.005	218.626
ENSG00000104679	R3HCC1	214.993	1.05775	0.163567	6.46674	1.00142e-10	1.47886e-09	147.824	129.478	141.295	288.101	302.304	280.958
ENSG00000104689	TNFRSF10A	61.281	2.21115	0.318744	6.93705	4.00376e-12	6.98378e-11	15.2922	24.7096	25.2313	94.3779	111.322	96.7536
ENSG00000104695	PPP2CB	862.819	-0.698608	0.106036	-6.58842	4.44538e-11	6.88362e-10	1044.97	993.327	1164.67	678.527	673.036	622.386
ENSG00000104756	KCTD9	182.596	-0.615109	0.199868	-3.07758	0.00208688	0.00856571	248.753	169.014	245.248	162.926	123.577	146.061
ENSG00000104763	ASAH1	1682.01	-0.69937	0.0936121	-7.47093	7.96271e-14	1.6388e-12	2282.61	2062.76	1900.42	1297.45	1271.52	1277.33
ENSG00000104812	GYS1	1547.98	-1.69331	0.110332	-15.3474	3.68702e-53	7.96765e-51	1993.08	2585.61	2515.05	748.069	755.761	690.3
ENSG00000104848	KCNA7	39.9799	-1.85249	0.384652	-4.81602	1.46451e-06	1.1868e-05	54.0324	69.1869	64.592	24.8363	13.2769	13.9548
ENSG00000104853	CLPTM1	2588.39	0.515982	0.0829059	6.22371	4.85548e-10	6.57162e-09	2021.63	2279.22	2090.16	2949.56	3095.56	3094.25
ENSG00000104863	LIN7B	70.8265	-0.793137	0.281214	-2.8204	0.00479637	0.0176009	83.5973	84.0127	101.934	37.7511	57.1927	60.471
ENSG00000104866	PPP1R37	427.43	0.54888	0.129685	4.23239	2.3122e-05	0.0001498	335.409	360.76	345.164	452.02	526.99	544.239
ENSG00000104880	ARHGEF18	122.845	-0.773056	0.214607	-3.60219	0.000315551	0.0016003	140.688	173.956	150.378	102.325	77.6187	92.102
ENSG00000104881	PPP1R13L	267.354	-0.716422	0.15703	-4.56233	5.05893e-06	3.72835e-05	289.532	328.144	379.478	201.671	205.281	200.019
ENSG00000104885	DOT1L	548.435	1.17379	0.122066	9.61599	6.84459e-22	2.81439e-20	311.961	322.213	376.45	718.265	790.485	771.238
ENSG00000104894	CD37	67.5889	-1.20113	0.290129	-4.13999	3.4732e-05	0.000216716	105.006	102.792	74.6845	47.6857	41.8733	33.4916
ENSG00000104960	PTOV1	269.034	-0.635647	0.157135	-4.04523	5.22716e-05	0.000313969	289.532	377.563	314.886	202.664	216.515	213.044
ENSG00000104964	AES	783.427	-0.524161	0.0995864	-5.26338	1.41431e-07	1.34771e-06	904.278	948.85	919.427	639.783	644.44	643.784
ENSG00000104967	NOVA2	8.39878	3.16853	0.946403	3.34797	0.000814053	0.00373233	3.05844	0.988385	1.00925	9.93451	21.4473	13.9548
ENSG00000104973	MED25	293.327	-0.564744	0.159205	-3.54728	0.000389237	0.00192824	323.175	347.911	378.469	234.454	277.793	198.159
ENSG00000105053	VRK3	175.206	0.679914	0.188605	3.60496	0.000312199	0.00158495	131.513	143.316	129.184	175.841	236.941	234.441
ENSG00000105058	FAM32A	405.313	0.896647	0.135226	6.63073	3.34026e-11	5.2603e-10	246.714	317.272	285.618	550.372	513.713	518.19
ENSG00000105063	PPP6R1	1048.53	0.703465	0.0940464	7.47998	7.43337e-14	1.5331e-12	777.862	812.452	803.363	1265.66	1273.56	1358.27
ENSG00000105088	OLFM2	1089.48	1.1534	0.104663	11.0202	3.05548e-28	1.84553e-26	685.09	713.614	628.763	1589.52	1353.22	1566.66
ENSG00000105127	AKAP8	224.161	-0.615475	0.174211	-3.53292	0.000410997	0.00202572	290.551	246.108	277.544	187.762	142.982	200.019
ENSG00000105176	URI1	292.021	-0.964785	0.152463	-6.328	2.48352e-10	3.49761e-09	423.084	379.54	356.265	205.644	173.621	213.974
ENSG00000105204	DYRK1B	278.586	-1.22687	0.15646	-7.84147	4.45319e-15	1.05109e-13	342.545	426.982	401.682	152.991	170.557	176.761
ENSG00000105223	PLD3	6097.11	1.17532	0.0812115	14.4723	1.81282e-47	3.32617e-45	3639.54	4022.73	3564.67	7935.69	8644.27	8775.74
ENSG00000105227	PRX	83.7428	-2.15209	0.278082	-7.73907	1.00148e-14	2.27544e-13	125.396	140.351	144.323	21.8559	39.8307	30.7007
ENSG00000105245	NUMBL	807.237	0.500776	0.111776	4.48017	7.45824e-06	5.27282e-05	605.57	722.509	677.207	874.237	1023.34	940.557
ENSG00000105255	FSD1	273.221	-0.933868	0.150112	-6.22114	4.93552e-10	6.66037e-09	325.214	383.493	367.367	190.743	181.791	190.716
ENSG00000105278	ZFR2	2.6034	4.81581	1.72519	2.79147	0.00524695	0.0190352	0	0	0	2.98035	6.12779	6.51226
ENSG00000105281	SLC1A5	1079.8	1.31065	0.105562	12.416	2.14079e-35	2.10284e-33	564.791	693.846	602.522	1626.28	1476.8	1514.57
ENSG00000105298	CACTIN	152.076	0.660991	0.197019	3.35496	0.000793751	0.00364914	94.8115	129.478	129.184	177.828	184.855	196.298
ENSG00000105321	CCDC9	157.608	0.747789	0.193532	3.8639	0.000111591	0.000625457	118.26	124.536	110.008	226.507	196.089	170.249
ENSG00000105323	HNRNPUL1	1204.35	-0.871628	0.0935142	-9.32081	1.15451e-20	4.34314e-19	1495.58	1618.97	1558.28	829.532	823.167	900.553
ENSG00000105327	BBC3	229.111	0.500547	0.173509	2.88485	0.00391603	0.014766	157	212.503	199.832	240.415	263.495	301.425
ENSG00000105329	TGFB1	1670.33	0.856794	0.111886	7.65775	1.89215e-14	4.17239e-13	986.856	1356.06	1222.2	2181.62	2020.13	2255.1
ENSG00000105339	DENND3	89.0294	-0.842506	0.253523	-3.3232	0.00088991	0.00403708	101.948	107.734	133.221	50.666	74.5548	66.0529
ENSG00000105376	ICAM5	196.065	1.05343	0.195187	5.39706	6.77426e-08	6.75469e-07	103.987	157.153	121.11	235.448	308.432	250.257
ENSG00000105404	RABAC1	868.282	0.655411	0.124809	5.25131	1.5102e-07	1.43277e-06	546.441	760.068	716.568	1074.91	990.66	1121.04
ENSG00000105409	ATP1A3	120.486	2.51851	0.251077	10.0308	1.11586e-23	5.09444e-22	31.6038	46.4541	29.2683	170.874	219.579	225.138
ENSG00000105419	MEIS3	224.207	0.781392	0.184548	4.23408	2.29489e-05	0.000148827	126.415	188.782	179.647	267.238	259.41	323.752
ENSG00000105472	CLEC11A	298.415	0.625202	0.144181	4.33623	1.44947e-05	9.70755e-05	258.948	221.398	224.054	348.701	361.54	375.851
ENSG00000105483	CARD8	176.307	-1.13659	0.17925	-6.34084	2.2851e-10	3.24401e-09	257.928	234.247	235.155	105.306	105.194	120.012
ENSG00000105516	DBP	45.4246	-1.22742	0.335688	-3.65642	0.000255762	0.0013205	63.2077	71.1637	56.518	29.8035	28.5964	23.2581
ENSG00000105520	DKFZP761J1410	1633.17	1.45047	0.0895591	16.1957	5.41037e-59	1.46148e-56	870.635	901.407	852.816	2247.19	2516.48	2410.47
ENSG00000105538	RASIP1	20.8788	1.24337	0.488873	2.54334	0.0109799	0.0359266	14.2727	12.849	10.0925	33.7773	24.5112	29.7703
ENSG00000105605	CACNG7	127.721	0.640029	0.235917	2.71294	0.00666888	0.0234333	112.143	97.8501	89.8233	157.959	111.322	197.228
ENSG00000105612	DNASE2	163.41	0.543193	0.180152	3.0152	0.00256814	0.0102101	133.552	139.362	126.156	193.723	184.855	202.81
ENSG00000105617	LENG1	58.3073	-0.808134	0.33106	-2.44105	0.0146446	0.0458431	51.9934	89.943	80.74	27.8166	50.0436	49.3071
ENSG00000105619	TFPT	84.3679	-0.850768	0.293467	-2.89903	0.0037432	0.0141939	86.6557	159.13	79.7308	56.6267	66.3844	57.68
ENSG00000105649	RAB3A	67.8829	-1.34155	0.289995	-4.62613	3.7256e-06	2.81395e-05	77.4804	108.722	105.971	39.738	31.6603	43.7252
ENSG00000105655	ISYNA1	3614.73	-1.25493	0.0975212	-12.8683	6.79138e-38	7.50486e-36	4613.14	5842.34	4828.25	2047.5	2239.71	2117.42
ENSG00000105664	COMP	6.63548	3.1586	1.09933	2.8732	0.00406336	0.0152241	0	2.96515	1.00925	16.8887	14.2982	4.65162
ENSG00000105700	KXD1	139.479	-1.25466	0.236943	-5.2952	1.18889e-07	1.14582e-06	154.961	232.27	202.859	80.4695	60.2566	106.057
ENSG00000105707	HPN	3.17564	4.05568	1.65314	2.45333	0.0141542	0.0445445	1.01948	0	0	5.96071	10.213	1.86065
ENSG00000105711	SCN1B	425.439	0.508406	0.122438	4.15236	3.29063e-05	0.00020645	359.876	355.819	338.099	508.647	484.096	506.096
ENSG00000105767	CADM4	244.819	-0.915474	0.163847	-5.58738	2.30519e-08	2.46007e-07	276.279	318.26	365.349	165.906	175.663	167.458
ENSG00000105778	AVL9	757.248	-0.611306	0.106882	-5.71942	1.06886e-08	1.19267e-07	989.914	855.941	900.251	577.195	611.758	608.431
ENSG00000105829	BET1	139.253	0.541023	0.203547	2.65798	0.00786105	0.0270457	134.571	102.792	102.944	173.854	171.578	149.782
ENSG00000105849	TWISTNB	108.269	-0.569738	0.227473	-2.50463	0.0122578	0.0394836	143.747	134.42	110.008	99.3451	75.5761	86.52
ENSG00000105866	SP4	128.566	0.921011	0.215516	4.27351	1.9242e-05	0.000126006	103.987	91.9198	70.6475	181.802	169.536	153.503
ENSG00000105887	MTPN	1413.28	0.942782	0.0916807	10.2833	8.37857e-25	4.11502e-23	1014.38	900.419	987.047	1821	1934.34	1822.5
ENSG00000105939	ZC3HAV1	380.247	-1.51109	0.360306	-4.19391	2.74191e-05	0.000174901	540.324	554.484	594.448	151.998	137.875	302.355
ENSG00000105968	H2AFV	972.539	-0.557951	0.100759	-5.53746	3.06883e-08	3.228e-07	1228.47	1125.77	1120.27	770.918	844.614	745.189
ENSG00000105983	LMBR1	461.988	0.926766	0.14272	6.49359	8.38155e-11	1.24818e-09	389.441	283.666	282.59	571.234	629.12	615.874
ENSG00000106003	LFNG	96.9231	-0.642245	0.252153	-2.54705	0.0108639	0.0356191	89.7141	138.374	126.156	67.5547	90.8956	68.8439
ENSG00000106012	IQCE	416.551	0.77001	0.132393	5.81608	6.02427e-09	6.98069e-08	320.116	331.109	272.498	497.719	559.672	518.19
ENSG00000106025	TSPAN12	91.3837	1.36841	0.247808	5.52207	3.35033e-08	3.49574e-07	59.1298	43.4889	50.4625	135.109	141.961	118.151
ENSG00000106034	CPED1	154.926	-0.700941	0.228893	-3.06231	0.00219636	0.00894411	206.954	174.944	193.776	158.952	78.64	116.29
ENSG00000106069	CHN2	169.531	-2.36525	0.208039	-11.3693	5.94805e-30	3.93482e-28	295.649	252.038	303.784	56.6267	65.3631	43.7252
ENSG00000106086	PLEKHA8	448.492	0.656834	0.126734	5.18278	2.18604e-07	2.03038e-06	346.623	315.295	382.506	571.234	541.288	534.005
ENSG00000106261	ZKSCAN1	708.261	0.74056	0.113354	6.53315	6.43996e-11	9.77758e-10	571.928	492.216	526.829	926.89	923.254	808.451
ENSG00000106346	USP42	164.548	0.744632	0.187415	3.97318	7.09188e-05	0.000413831	131.513	127.502	110.008	229.487	186.898	201.88
ENSG00000106397	PLOD3	1057.8	0.763863	0.0989616	7.71878	1.17448e-14	2.64381e-13	719.752	791.696	840.705	1366	1341.99	1286.64
ENSG00000106459	NRF1	215.664	0.656769	0.172964	3.79714	0.000146377	0.000799236	200.837	156.165	145.332	272.206	254.303	265.142
ENSG00000106462	EZH2	82.7299	-1.17329	0.257758	-4.5519	5.3163e-06	3.89359e-05	115.201	124.536	103.953	47.6857	61.2779	43.7252
ENSG00000106538	RARRES2	633.782	-0.545293	0.13389	-4.0727	4.64707e-05	0.000282971	624.941	788.731	842.724	454.007	554.565	537.727
ENSG00000106603	COA1	490.996	-0.956225	0.12467	-7.67005	1.71935e-14	3.79996e-13	654.505	656.288	632.8	312.937	376.859	312.589
ENSG00000106605	BLVRA	151.245	-0.735744	0.190535	-3.86146	0.000112712	0.00063101	170.253	191.747	204.878	109.28	121.535	109.778
ENSG00000106617	PRKAG2	343.845	-0.571766	0.139511	-4.09835	4.16106e-05	0.000256103	452.649	391.4	389.571	264.258	266.559	298.634
ENSG00000106624	AEBP1	1808.93	0.544742	0.124787	4.36538	1.26903e-05	8.5968e-05	1523.1	1330.37	1561.31	2444.88	1682.08	2311.85
ENSG00000106635	BCL7B	227.984	1.0809	0.166254	6.50148	7.95312e-11	1.19076e-09	149.863	160.118	129.184	299.029	291.07	338.638
ENSG00000106638	TBL2	380.091	0.837619	0.129173	6.48447	8.90447e-11	1.31999e-09	256.909	283.666	277.544	493.745	493.287	475.395
ENSG00000106665	CLIP2	788.262	1.29072	0.108252	11.9233	8.95097e-33	7.60207e-31	423.084	451.692	497.56	1153.4	1064.19	1139.65
ENSG00000106701	FSD1L	541.587	1.24235	0.126802	9.79757	1.15332e-22	4.96257e-21	348.662	273.783	343.145	738.134	799.677	746.119
ENSG00000106780	MEGF9	253.942	-1.45462	0.157379	-9.2428	2.40123e-20	8.84499e-19	376.188	372.621	367.367	151.998	131.748	123.733
ENSG00000106789	CORO2A	132.699	-1.04605	0.20437	-5.11843	3.08092e-07	2.80062e-06	158.019	197.677	180.656	83.4499	89.8743	86.52
ENSG00000106799	TGFBR1	1251.36	0.639345	0.106402	6.00878	1.86929e-09	2.32752e-08	1091.86	902.395	941.63	1661.05	1402.24	1508.98
ENSG00000106804	C5	44.5415	-2.15196	0.393011	-5.47559	4.36065e-08	4.48495e-07	66.2661	74.1289	77.7123	6.95416	24.5112	17.6761
ENSG00000106852	LHX6	147.32	1.09988	0.23266	4.72741	2.27399e-06	1.78478e-05	84.6168	114.653	81.7493	151.005	258.389	193.507
ENSG00000106948	AKNA	107.998	0.658324	0.227089	2.89897	0.00374388	0.0141939	76.4609	86.9779	87.8048	156.965	122.556	117.221
ENSG00000107021	TBC1D13	824.195	-0.564319	0.109091	-5.17294	2.30436e-07	2.13519e-06	888.986	1049.66	1011.27	620.907	702.654	671.693
ENSG00000107104	KANK1	498.123	-1.40273	0.133148	-10.5351	5.95073e-26	3.15356e-24	630.038	766.987	771.067	270.219	299.241	251.187
ENSG00000107140	TESK1	260.572	0.670969	0.166613	4.02712	5.64654e-05	0.000336251	213.071	201.631	188.73	273.199	305.368	381.432
ENSG00000107262	BAG1	200.64	-1.02186	0.179873	-5.68097	1.33929e-08	1.47832e-07	278.318	280.701	247.266	118.221	159.323	120.012
ENSG00000107263	RAPGEF1	6702.41	1.59858	0.0937299	17.0551	3.2009e-65	1.03757e-62	3044.16	3410.92	3527.33	8930.13	11032.1	10269.8
ENSG00000107282	APBA1	394.12	0.964802	0.140157	6.88372	5.83112e-12	9.91342e-11	281.376	294.539	225.063	495.732	553.544	514.469
ENSG00000107338	SHB	123.933	1.08532	0.218456	4.96816	6.75921e-07	5.79374e-06	66.2661	86.9779	84.777	184.782	175.663	145.13
ENSG00000107438	PDLIM1	369.653	-0.673553	0.139731	-4.82036	1.43299e-06	1.16271e-05	433.279	450.704	479.394	244.389	301.283	308.867
ENSG00000107521	HPS1	258.864	0.862229	0.168116	5.12877	2.91635e-07	2.66167e-06	143.747	207.561	199.832	337.773	313.539	350.732
ENSG00000107537	PHYH	185.339	-0.722302	0.173419	-4.16507	3.11261e-05	0.000196421	216.13	249.073	227.081	149.018	135.833	134.897
ENSG00000107554	DNMBP	236.936	-1.11125	0.158065	-7.03034	2.06036e-12	3.69327e-11	342.545	309.364	319.932	139.083	156.259	154.434
ENSG00000107560	RAB11FIP2	201.239	-0.557061	0.203922	-2.73174	0.00630015	0.0223394	303.805	182.851	232.128	188.756	160.344	139.548
ENSG00000107562	CXCL12	545.346	-1.46163	0.162513	-8.99392	2.38567e-19	8.01364e-18	961.369	765.998	673.17	363.603	240.005	267.933
ENSG00000107581	EIF3A	2819.08	-0.644158	0.0825447	-7.80375	6.00938e-15	1.39972e-13	3671.14	3278.47	3364.84	2281.96	2187.62	2130.44
ENSG00000107731	UNC5B	641.644	0.723411	0.136153	5.31321	1.07708e-07	1.04168e-06	391.48	589.077	471.32	799.728	803.762	794.496
ENSG00000107736	CDH23	18.0965	1.81005	0.549111	3.29633	0.000979559	0.00439784	6.11687	10.8722	7.06475	23.8428	33.7029	26.9794
ENSG00000107738	C10orf54	345.04	-1.58172	0.148637	-10.6415	1.91039e-26	1.04369e-24	451.629	521.867	578.3	161.933	179.749	176.761
ENSG00000107742	SPOCK2	305.241	2.5405	0.166297	15.2769	1.09014e-52	2.32992e-50	88.6947	84.0127	95.8788	478.843	597.46	486.559
ENSG00000107771	CCSER2	697.194	-0.787264	0.124235	-6.33692	2.34407e-10	3.32287e-09	1007.25	755.126	886.122	540.437	508.607	485.629
ENSG00000107796	ACTA2	559.582	0.845114	0.113826	7.42459	1.1313e-13	2.29433e-12	383.324	388.435	428.931	714.291	715.93	726.582
ENSG00000107798	LIPA	229.086	0.778449	0.178128	4.37017	1.2415e-05	8.41905e-05	179.428	145.293	181.665	337.773	241.027	289.33
ENSG00000107821	KAZALD1	103.154	1.29611	0.256295	5.0571	4.25684e-07	3.78561e-06	74.422	64.245	40.37	139.083	170.557	130.245
ENSG00000107831	FGF8	20.383	-4.30692	0.745495	-5.77726	7.5926e-09	8.64569e-08	39.7597	50.4076	26.2405	1.9869	2.0426	1.86065
ENSG00000107833	NPM3	120.914	0.578985	0.238098	2.43171	0.0150278	0.0468315	64.2272	117.618	108.999	151.998	133.79	148.852
ENSG00000107854	TNKS2	947.822	0.523635	0.114876	4.55826	5.15794e-06	3.78983e-05	901.219	676.055	755.928	1158.36	1115.26	1080.11
ENSG00000107859	PITX3	83.5973	-1.20596	0.266511	-4.52499	6.03996e-06	4.38162e-05	135.591	122.56	91.8418	57.6202	41.8733	52.0981
ENSG00000107862	GBF1	1522.22	-0.546118	0.084352	-6.47427	9.52716e-11	1.41122e-09	1756.56	1838.4	1825.73	1237.84	1243.94	1230.82
ENSG00000107872	FBXL15	68.8574	-0.650669	0.265069	-2.45472	0.0140996	0.0444159	86.6557	85.9895	79.7308	51.6595	55.1501	53.9587
ENSG00000107874	CUEDC2	352.143	-0.602533	0.131845	-4.57	4.87716e-06	3.60943e-05	414.928	435.878	422.876	289.094	284.942	265.142
ENSG00000107929	LARP4B	1276.5	-0.516129	0.100603	-5.13034	2.89213e-07	2.64328e-06	1623.01	1456.88	1427.08	991.464	1153.05	1007.54
ENSG00000107949	BCCIP	403.559	-0.560893	0.128441	-4.36693	1.26006e-05	8.54194e-05	487.311	493.204	462.237	325.852	351.327	301.425
ENSG00000107957	SH3PXD2A	4120.58	0.754786	0.0831952	9.07248	1.16342e-19	4.01195e-18	2978.92	3270.57	2950.04	4845.06	5490.5	5188.41
ENSG00000107959	PITRM1	418.106	-0.747414	0.136575	-5.47257	4.43555e-08	4.55235e-07	582.122	494.192	495.542	338.767	321.709	276.306
ENSG00000107984	DKK1	76.2885	-0.803449	0.264698	-3.03534	0.00240268	0.00965092	111.123	84.0127	95.8788	64.5743	50.0436	52.0981
ENSG00000108176	DNAJC12	32.0601	-1.47552	0.413017	-3.57255	0.000353523	0.00177208	40.7792	57.3263	43.3978	21.8559	12.2556	16.7458
ENSG00000108179	PPIF	452.16	0.653149	0.127418	5.12603	2.95917e-07	2.69822e-06	349.681	353.842	351.219	493.745	560.693	603.78
ENSG00000108187	PBLD	83.3683	1.10563	0.259057	4.26791	1.97312e-05	0.000128948	54.0324	62.2682	42.3885	100.339	117.449	123.733
ENSG00000108231	LGI1	40.5175	-2.46813	0.406821	-6.06686	1.30434e-09	1.66567e-08	74.422	82.0359	49.4533	8.94106	14.2982	13.9548
ENSG00000108239	TBC1D12	190.035	1.2892	0.181953	7.08538	1.38666e-12	2.52283e-11	108.065	97.8501	125.147	250.35	299.241	259.56
ENSG00000108244	KRT23	19.7889	7.74096	1.26098	6.13883	8.31315e-10	1.08735e-08	0	0	0	39.738	40.852	38.1432
ENSG00000108262	GIT1	933.676	1.20426	0.0994929	12.104	1.00587e-33	8.77274e-32	579.064	557.449	559.125	1232.87	1303.18	1370.37
ENSG00000108264	TADA2A	114.853	0.586236	0.224963	2.60593	0.00916258	0.030815	93.7921	98.8385	82.7585	115.24	165.45	133.036
ENSG00000108306	FBXL20	88.2361	0.697209	0.258485	2.69729	0.0069907	0.0244185	55.0519	66.2218	80.74	87.4237	114.385	125.594
ENSG00000108349	CASC3	680.016	0.539839	0.123725	4.3632	1.28175e-05	8.6799e-05	484.252	612.799	565.18	820.591	876.274	721
ENSG00000108384	RAD51C	107.165	-1.08681	0.226444	-4.79946	1.59091e-06	1.2807e-05	150.883	160.118	126.156	74.5088	64.3418	66.9833
ENSG00000108389	MTMR4	381.358	-0.724294	0.138077	-5.24556	1.55806e-07	1.47674e-06	442.454	485.297	497.56	326.845	262.474	273.515
ENSG00000108448	TRIM16L	114.576	0.557187	0.216155	2.57772	0.00994555	0.0330651	79.5194	105.757	92.851	140.077	129.705	139.548
ENSG00000108479	GALK1	495.388	1.22386	0.134818	9.07787	1.10718e-19	3.83842e-18	268.123	339.016	283.599	637.796	772.102	671.693
ENSG00000108510	MED13	888.688	0.709522	0.121151	5.85649	4.72749e-09	5.56567e-08	788.057	558.437	677.207	1100.74	1096.87	1110.81
ENSG00000108515	ENO3	6344.49	-0.810858	0.0880105	-9.2132	3.16553e-20	1.15726e-18	7662.4	8700.75	7882.24	4194.35	5015.6	4611.61
ENSG00000108582	CPD	1272.5	0.630105	0.0960703	6.55879	5.42455e-11	8.32035e-10	1074.53	907.337	1015.31	1559.72	1510.5	1567.59
ENSG00000108599	AKAP10	231.784	-0.562831	0.166171	-3.38707	0.000706442	0.0032862	281.376	272.794	275.525	192.73	155.237	213.044
ENSG00000108639	SYNGR2	1086.61	0.568077	0.10954	5.18605	2.14804e-07	1.997e-06	835.973	971.582	818.502	1156.38	1380.8	1356.41
ENSG00000108679	LGALS3BP	1150.07	-0.574283	0.136574	-4.20493	2.61167e-05	0.000167307	1262.11	1562.64	1303.95	933.844	726.143	1111.74
ENSG00000108684	ASIC2	27.2995	5.73604	0.925121	6.20031	5.63517e-10	7.55851e-09	1.01948	0	2.0185	39.738	53.1075	67.9136
ENSG00000108691	CCL2	97.7472	-1.05827	0.32795	-3.22693	0.00125124	0.0054674	148.844	88.9546	158.452	103.319	35.7455	51.1678
ENSG00000108784	NAGLU	299.872	0.942686	0.156993	6.00464	1.91757e-09	2.38458e-08	175.35	218.433	222.035	411.289	344.178	427.949
ENSG00000108798	ABI3	8.13761	-2.1796	0.903462	-2.41249	0.0158438	0.0490544	5.09739	20.7561	14.1295	5.96071	1.0213	1.86065
ENSG00000108819	PPP1R9B	437.71	0.610999	0.132798	4.60096	4.20541e-06	3.13857e-05	357.837	318.26	363.33	572.228	465.712	548.891
ENSG00000108821	COL1A1	169989	0.742317	0.0857016	8.66165	4.64999e-18	1.3978e-16	117430	134396	129764	230578	192136	215632
ENSG00000108823	SGCA	1034.86	1.68721	0.136922	12.3225	6.85469e-35	6.56733e-33	401.675	603.903	465.264	1386.86	1759.7	1591.78
ENSG00000108829	LRRC59	806.446	-0.576019	0.114833	-5.01616	5.27133e-07	4.62228e-06	888.986	1021	986.037	726.213	580.098	636.341
ENSG00000108852	MPP2	168.452	0.703456	0.18406	3.82188	0.000132436	0.000730919	139.669	117.618	127.166	211.605	226.728	187.925
ENSG00000108854	SMURF2	710.682	-1.02125	0.124699	-8.18977	2.6172e-16	6.92543e-15	1036.81	846.057	973.926	534.477	419.754	453.067
ENSG00000108861	DUSP3	1755.89	0.833096	0.0833573	9.99427	1.61469e-23	7.30328e-22	1209.1	1299.73	1278.72	2258.11	2234.6	2255.1
ENSG00000108946	PRKAR1A	3080.01	-1.01211	0.0821448	-12.3211	6.97355e-35	6.64846e-33	4318.51	3813.19	4222.7	2074.33	2054.85	1996.47
ENSG00000108950	FAM20A	91.587	2.56559	0.292941	8.75806	1.98642e-18	6.14212e-17	27.5259	28.6632	23.2128	110.273	185.876	173.97
ENSG00000108984	MAP2K6	59.7817	-3.70608	0.388072	-9.54996	1.29741e-21	5.18139e-20	127.435	106.746	98.9065	7.94761	10.213	7.44258
ENSG00000109046	WSB1	2526.59	0.67727	0.103087	6.56988	5.03556e-11	7.74815e-10	2255.09	1785.02	1792.43	3158.18	3277.35	2891.44
ENSG00000109063	MYH3	213493	-1.80519	0.0928009	-19.4523	2.78624e-84	2.00702e-81	330260	343827	321880	82867.7	108650	93472.4
ENSG00000109084	TMEM97	292.535	0.948343	0.162366	5.84077	5.19588e-09	6.08594e-08	225.305	169.014	204.878	335.786	435.073	385.154
ENSG00000109103	UNC119	457.267	-1.21729	0.135662	-8.97298	2.88607e-19	9.61149e-18	545.421	696.811	676.198	289.094	263.495	272.585
ENSG00000109111	SUPT6H	1331.84	-0.899124	0.0930225	-9.66566	4.21888e-22	1.74953e-20	1598.54	1815.66	1787.38	933.844	935.51	920.09
ENSG00000109133	TMEM33	525.556	0.980733	0.125131	7.83767	4.5898e-15	1.08202e-13	401.675	341.981	316.905	726.213	688.355	678.206
ENSG00000109184	DCUN1D4	259.95	-0.707816	0.172247	-4.10931	3.9684e-05	0.00024502	357.837	277.736	332.043	232.468	162.387	197.228
ENSG00000109189	USP46	797.815	-0.587862	0.126687	-4.64026	3.47965e-06	2.64772e-05	1146.91	814.429	913.371	641.769	621.971	648.435
ENSG00000109339	MAPK10	36.147	-1.60125	0.401736	-3.98584	6.72428e-05	0.000394392	54.0324	39.5354	69.6383	20.8625	13.2769	19.5368
ENSG00000109390	NDUFC1	284.312	-0.808319	0.175074	-4.61703	3.89274e-06	2.92316e-05	298.707	452.68	334.062	207.631	226.728	186.065
ENSG00000109466	KLHL2	476.571	-0.794536	0.1288	-6.16876	6.88258e-10	9.1434e-09	672.856	537.681	603.532	343.734	336.007	365.617
ENSG00000109519	GRPEL1	322.464	-0.673268	0.149213	-4.51212	6.4184e-06	4.62682e-05	352.74	396.342	440.033	219.553	266.559	259.56
ENSG00000109586	GALNT7	779.033	0.951117	0.120713	7.87919	3.29519e-15	7.90236e-14	601.493	471.46	520.773	1130.55	939.595	1010.33
ENSG00000109606	DHX15	1087.49	-0.735292	0.102806	-7.15221	8.53941e-13	1.59083e-11	1430.33	1283.91	1362.49	881.191	735.335	831.709
ENSG00000109610	SOD3	201.695	-0.931457	0.185138	-5.03116	4.87521e-07	4.30404e-06	219.188	304.423	270.479	142.064	120.513	153.503
ENSG00000109667	SLC2A9	3.13432	4.03933	1.62228	2.48991	0.0127775	0.0408934	0	0	1.00925	7.94761	6.12779	3.72129
ENSG00000109670	FBXW7	458.982	-0.994214	0.132441	-7.50685	6.05659e-14	1.26254e-12	670.817	528.786	633.809	308.963	316.603	294.912
ENSG00000109680	TBC1D19	162.943	-0.623228	0.183153	-3.40277	0.00066706	0.00312769	214.091	183.84	194.785	134.116	131.748	119.081
ENSG00000109684	CLNK	4.67974	4.64153	1.54827	2.99787	0.00271873	0.010756	1.01948	0	0	11.9214	13.2769	1.86065
ENSG00000109689	STIM2	394.361	-1.1065	0.136006	-8.13565	4.09731e-16	1.05688e-14	600.473	518.902	496.551	235.448	254.303	260.49
ENSG00000109705	NKX3-2	86.1809	-0.709031	0.252192	-2.81147	0.00493159	0.0180426	108.065	94.885	118.082	69.5416	52.0862	74.4258
ENSG00000109787	KLF3	370.425	0.842715	0.134171	6.2809	3.36628e-10	4.65321e-09	288.513	253.027	254.331	475.863	449.371	501.444
ENSG00000109814	UGDH	357.124	0.780326	0.173962	4.48561	7.27049e-06	5.1532e-05	293.61	212.503	282.59	555.339	360.518	438.182
ENSG00000109819	PPARGC1A	63.8038	-1.4162	0.304518	-4.65064	3.30903e-06	2.53375e-05	92.7726	103.78	81.7493	45.6988	33.7029	25.1187
ENSG00000109832	DDX25	2.6198	4.82356	1.70991	2.82093	0.0047884	0.0175749	0	0	0	5.96071	5.10649	4.65162
ENSG00000109854	HTATIP2	105.812	0.560166	0.218721	2.56109	0.0104344	0.0344137	88.6947	77.094	90.8325	125.175	125.62	127.454
ENSG00000109861	CTSC	559.579	-0.89941	0.131334	-6.84827	7.47473e-12	1.25541e-10	793.155	707.684	685.281	436.125	326.816	408.412
ENSG00000109927	TECTA	48.3796	1.33615	0.358037	3.73188	0.000190058	0.00101162	17.3311	29.6515	35.3238	51.6595	83.7465	72.5652
ENSG00000110042	DTX4	255.396	0.693458	0.178832	3.8777	0.000105449	0.000594631	151.902	223.375	209.924	290.088	368.689	288.4
ENSG00000110048	OSBP	521.749	0.908393	0.118176	7.68678	1.50879e-14	3.36134e-13	353.759	352.853	381.497	639.783	716.952	685.648
ENSG00000110090	CPT1A	72.8705	0.939586	0.275484	3.41067	0.000648024	0.00304651	45.8766	43.4889	60.555	105.306	79.6613	102.336
ENSG00000110092	CCND1	1468.18	-1.86419	0.131993	-14.1234	2.72483e-45	4.6487e-43	2025.7	2236.72	2648.27	776.879	548.437	573.079
ENSG00000110108	TMEM109	1343.04	-0.585837	0.0931898	-6.28649	3.24729e-10	4.50796e-09	1527.18	1749.44	1559.29	1079.88	1074.41	1068.01
ENSG00000110172	CHORDC1	366.181	-1.28953	0.166233	-7.75734	8.67286e-15	1.98212e-13	623.921	426.982	508.662	239.422	176.685	221.417
ENSG00000110367	DDX6	764.536	-0.842864	0.111202	-7.57958	3.46675e-14	7.46675e-13	1049.04	943.908	951.723	571.234	580.098	491.211
ENSG00000110395	CBL	791.503	0.76024	0.108317	7.01867	2.23989e-12	3.993e-11	622.902	551.519	588.393	1045.11	1028.45	912.647
ENSG00000110400	PVRL1	212.096	1.20616	0.169776	7.10444	1.2081e-12	2.20829e-11	120.299	141.339	123.129	270.219	301.283	316.31
ENSG00000110427	KIAA1549L	252.664	-1.12201	0.190632	-5.88575	3.96255e-09	4.72228e-08	293.61	419.075	325.988	199.684	129.705	147.921
ENSG00000110435	PDHX	401.654	-0.950828	0.13522	-7.03171	2.04014e-12	3.66188e-11	551.538	525.821	510.681	311.944	262.474	247.466
ENSG00000110455	ACCS	38.0949	1.01763	0.371655	2.73811	0.00617925	0.0219708	27.5259	16.8025	31.2868	48.6791	53.1075	51.1678
ENSG00000110492	MDK	691.663	-0.658302	0.113164	-5.81726	5.98188e-09	6.93748e-08	779.901	936.989	823.548	534.477	517.799	557.264
ENSG00000110514	MADD	586.127	0.786847	0.112599	6.98806	2.78723e-12	4.91467e-11	408.811	460.587	420.857	761.977	733.293	731.234
ENSG00000110583	NAA40	277.144	-1.00088	0.151782	-6.59417	4.27633e-11	6.63769e-10	361.915	384.482	362.321	209.618	170.557	173.97
ENSG00000110675	ELMOD1	194.407	2.29757	0.221716	10.3627	3.66523e-25	1.83724e-23	66.2661	62.2682	68.629	227.5	400.349	341.429
ENSG00000110711	AIP	384.774	-0.53134	0.132625	-4.00632	6.16727e-05	0.000364581	435.317	499.134	429.941	332.806	305.368	306.076
ENSG00000110756	HPS5	191.925	-0.684856	0.17164	-3.99007	6.60541e-05	0.00038871	225.305	225.352	259.377	139.083	147.067	155.364
ENSG00000110768	GTF2H1	284.609	0.506001	0.150834	3.35468	0.000794557	0.00365071	262.006	203.607	240.202	324.859	330.901	346.08
ENSG00000110786	PTPN5	60.1721	1.60633	0.322147	4.98632	6.15418e-07	5.32204e-06	23.448	43.4889	22.2035	97.3582	89.8743	84.6594
ENSG00000110811	LEPREL2	477.26	0.82595	0.14786	5.58604	2.32308e-08	2.47707e-07	297.688	358.784	376.45	679.521	494.309	656.808
ENSG00000110841	PPFIBP1	1038.37	-0.900517	0.111302	-8.09077	5.92884e-16	1.49365e-14	1494.56	1252.28	1310.01	811.65	686.313	675.415
ENSG00000110844	PRPF40B	79.7487	0.864589	0.274811	3.14612	0.00165451	0.00698926	42.8181	73.1405	53.4903	97.3582	120.513	91.1717
ENSG00000110876	SELPLG	39.3756	-1.58154	0.374011	-4.22859	2.35157e-05	0.000151996	56.0713	60.2915	60.555	23.8428	22.4686	13.0245
ENSG00000110917	MLEC	1648.52	0.740296	0.0826319	8.95896	3.27745e-19	1.08777e-17	1238.67	1216.7	1248.44	2051.48	2084.47	2051.36
ENSG00000110921	MVK	738.053	0.871967	0.120432	7.24033	4.4761e-13	8.57692e-12	465.902	486.285	612.615	958.68	924.275	980.561
ENSG00000110925	CSRNP2	1407.48	-0.640258	0.0914596	-7.00045	2.55146e-12	4.52354e-11	1757.58	1593.28	1793.44	1071.93	1133.64	1094.99
ENSG00000110958	PTGES3	1010.45	-0.856316	0.104993	-8.15595	3.46444e-16	9.06863e-15	1419.11	1219.67	1266.61	778.866	696.526	681.927
ENSG00000111046	MYF6	23.158	1.39241	0.498929	2.7908	0.00525783	0.0190676	16.3117	8.89546	13.1203	22.8494	48.001	29.7703
ENSG00000111110	PPM1H	46.4337	2.65304	0.377896	7.02054	2.21007e-12	3.94707e-11	15.2922	13.8374	9.08325	71.5285	88.853	80.0078
ENSG00000111142	METAP2	623.775	-0.880381	0.108389	-8.12243	4.56947e-16	1.17245e-14	825.778	824.313	775.104	446.06	435.073	436.322
ENSG00000111231	GPN3	106.022	-0.803199	0.222485	-3.61013	0.000306044	0.00155475	145.785	137.386	121.11	77.4892	82.7252	71.6349
ENSG00000111241	FGF6	12.6871	-3.58841	0.817037	-4.39199	1.1232e-05	7.68384e-05	20.3896	23.7212	26.2405	2.98035	0	2.79097
ENSG00000111249	CUX2	39.8529	-3.20072	0.474335	-6.74781	1.50089e-11	2.44274e-10	41.7986	80.0592	93.8603	3.9738	9.19169	10.2336
ENSG00000111271	ACAD10	168.048	0.856371	0.18131	4.72324	2.32121e-06	1.81817e-05	110.104	131.455	117.073	219.553	222.643	207.462
ENSG00000111305	GSG1	134.264	-2.46405	0.228494	-10.7839	4.10336e-27	2.34724e-25	216.13	214.48	251.303	32.7839	49.0223	41.8645
ENSG00000111348	ARHGDIB	100.993	-1.11277	0.232427	-4.78764	1.68756e-06	1.35514e-05	143.747	144.304	126.156	72.5219	64.3418	54.8891
ENSG00000111358	GTF2H3	186.146	0.999018	0.180145	5.54564	2.92875e-08	3.09068e-07	128.454	106.746	137.258	239.422	269.623	235.372
ENSG00000111364	DDX55	107.713	-0.55581	0.224253	-2.4785	0.0131937	0.0419838	139.669	116.629	128.175	95.3713	92.9382	73.4955
ENSG00000111371	SLC38A1	2265.9	0.52607	0.106279	4.94991	7.42472e-07	6.31962e-06	2056.29	1584.38	1931.7	2857.17	2430.69	2735.15
ENSG00000111412	C12orf49	428.317	-0.826895	0.122235	-6.76479	1.335e-11	2.18005e-10	565.811	538.67	538.94	310.95	309.454	306.076
ENSG00000111450	STX2	369.087	0.635697	0.141343	4.49753	6.87472e-06	4.91026e-05	316.038	269.829	281.581	487.785	393.2	466.092
ENSG00000111452	GPR133	38.8048	-1.14504	0.386676	-2.96123	0.00306414	0.0119428	35.6818	73.1405	51.4718	20.8625	26.5538	25.1187
ENSG00000111641	NOP2	279.484	-0.591103	0.155733	-3.79563	0.000147272	0.000803898	310.941	364.714	332.043	257.304	206.302	205.601
ENSG00000111652	COPS7A	425.199	-0.787001	0.126076	-6.24228	4.3125e-10	5.88175e-09	495.467	556.461	563.162	318.898	307.411	309.798
ENSG00000111664	GNB3	55.5372	-0.826552	0.307959	-2.68396	0.00727549	0.0252861	62.1882	80.0592	70.6475	38.7446	49.0223	32.5613
ENSG00000111670	GNPTAB	1069.68	1.24523	0.107267	11.6087	3.7206e-31	2.72037e-29	728.927	590.066	585.365	1530.91	1506.42	1476.42
ENSG00000111679	PTPN6	14.6391	-2.44112	0.64491	-3.7852	0.000153582	0.000835064	18.3506	30.6399	25.2313	4.96726	3.0639	5.58194
ENSG00000111684	LPCAT3	295.455	1.00513	0.151881	6.6179	3.6434e-11	5.70996e-10	202.876	187.793	198.822	345.721	441.201	396.318
ENSG00000111696	NT5DC3	181.005	1.31309	0.180565	7.27208	3.53981e-13	6.86398e-12	93.7921	106.746	111.018	277.173	256.346	240.954
ENSG00000111707	SUDS3	416.55	-1.30696	0.137791	-9.48502	2.42327e-21	9.52126e-20	651.447	537.681	590.411	246.376	259.41	213.974
ENSG00000111716	LDHB	4600.56	-0.545014	0.0795408	-6.85201	7.28213e-12	1.2273e-10	5150.41	5760.31	5467.11	3560.53	3896.26	3768.74
ENSG00000111737	RAB35	439.917	0.617813	0.133432	4.63016	3.65384e-06	2.76727e-05	312.98	337.039	391.589	507.654	510.649	579.591
ENSG00000111788	RP11-22B23.1	80.1607	0.70142	0.254892	2.75184	0.00592619	0.0211833	63.2077	58.3147	61.5643	88.4172	116.428	93.0323
ENSG00000111845	PAK1IP1	177.071	-0.814408	0.179363	-4.54056	5.61045e-06	4.08834e-05	229.383	237.212	210.933	124.181	117.449	143.27
ENSG00000111846	GCNT2	157.559	1.00255	0.195556	5.12664	2.94958e-07	2.69073e-06	102.967	96.8617	115.055	180.808	212.43	237.232
ENSG00000111859	NEDD9	232.556	-1.08698	0.166156	-6.5419	6.07418e-11	9.25836e-10	299.727	290.585	358.284	159.946	149.11	137.688
ENSG00000111860	CEP85L	1430.57	1.23194	0.126177	9.76354	1.6142e-22	6.82492e-21	1054.14	698.788	810.428	1967.03	2136.56	1916.47
ENSG00000111879	FAM184A	23.4174	2.19594	0.497167	4.41691	1.00121e-05	6.90268e-05	9.17531	7.90708	8.074	40.7315	43.9159	30.7007
ENSG00000111906	HDDC2	283.142	-0.538496	0.15711	-3.42752	0.000609127	0.00287826	321.136	362.737	321.951	268.232	225.707	199.089
ENSG00000111907	TPD52L1	295.87	-0.680729	0.150603	-4.52003	6.18297e-06	4.47868e-05	416.967	325.179	351.219	228.494	222.643	230.72
ENSG00000111912	NCOA7	120.019	0.706017	0.213539	3.30626	0.000945494	0.00426558	92.7726	79.0708	101.934	158.952	134.811	152.573
ENSG00000111961	SASH1	3994.72	0.558546	0.0886122	6.30326	2.91445e-10	4.07793e-09	3449.92	3227.08	3015.64	4439.73	5197.39	4638.59
ENSG00000111962	UST	91.5063	0.736137	0.238659	3.08447	0.00203912	0.00839518	68.3051	79.0708	58.5365	115.24	114.385	113.499
ENSG00000111981	ULBP1	76.455	1.17795	0.271694	4.33557	1.45385e-05	9.72685e-05	34.6623	54.3612	51.4718	101.332	116.428	100.475
ENSG00000112096	SOD2	816.199	0.581711	0.106098	5.48279	4.18667e-08	4.32201e-07	681.012	689.893	590.411	984.51	1008.02	943.348
ENSG00000112139	MDGA1	99.9428	0.940464	0.252229	3.72862	0.000192532	0.00102283	85.6362	52.3844	67.6198	134.116	108.258	151.643
ENSG00000112144	ICK	186.439	-1.09992	0.179391	-6.13143	8.70936e-10	1.13531e-08	285.454	240.178	237.174	129.149	111.322	115.36
ENSG00000112167	SAYSD1	102.132	0.802599	0.227735	3.52427	0.000424651	0.00208299	79.5194	74.1289	69.6383	147.031	121.535	120.942
ENSG00000112183	RBM24	2498.16	0.523272	0.0961119	5.4444	5.19797e-08	5.28161e-07	2268.34	2001.48	1880.23	2723.05	3174.2	2941.68
ENSG00000112208	BAG2	253.164	-0.543979	0.173811	-3.12972	0.00174974	0.00735004	361.915	278.725	260.387	236.441	188.94	192.577
ENSG00000112212	TSPO2	7.84899	-2.11122	0.843853	-2.50189	0.0123533	0.0397189	14.2727	12.849	11.1018	4.96726	2.0426	1.86065
ENSG00000112242	E2F3	278.892	-0.588587	0.150354	-3.91467	9.05265e-05	0.000518143	370.071	315.295	319.932	224.52	206.302	237.232
ENSG00000112249	ASCC3	1199.1	-0.501998	0.100137	-5.01313	5.3551e-07	4.68939e-06	1539.41	1304.67	1372.58	1014.31	1030.49	933.114
ENSG00000112294	ALDH5A1	146.736	1.92846	0.210918	9.14317	6.06477e-20	2.14267e-18	64.2272	56.3379	62.5735	213.592	270.644	213.044
ENSG00000112305	SMAP1	123.011	0.647684	0.211375	3.06415	0.00218292	0.00890055	88.6947	91.9198	106.981	131.136	159.323	160.016
ENSG00000112308	C6orf62	1467.46	0.745512	0.0911702	8.17714	2.90651e-16	7.65973e-15	1067.39	1110.94	1111.18	1702.78	1932.3	1880.18
ENSG00000112319	EYA4	160.516	-0.529107	0.190508	-2.77735	0.00548049	0.0197792	215.11	173.956	179.647	135.109	142.982	116.29
ENSG00000112357	PEX7	67.4239	-0.956585	0.286601	-3.33769	0.000844765	0.00384683	76.4609	99.8269	90.8325	36.7577	43.9159	56.7497
ENSG00000112367	FIG4	158.656	-0.881967	0.19052	-4.62926	3.66973e-06	2.77822e-05	179.428	217.445	220.017	111.267	120.513	103.266
ENSG00000112378	PERP	256.145	0.511906	0.155475	3.29253	0.000992888	0.00444639	231.422	212.503	189.739	281.147	299.241	322.822
ENSG00000112379	KIAA1244	99.9099	1.33646	0.232696	5.74338	9.28038e-09	1.04332e-07	58.1103	50.4076	61.5643	134.116	150.131	145.13
ENSG00000112414	GPR126	164.529	-0.925181	0.202951	-4.55864	5.14847e-06	3.7843e-05	221.227	167.037	258.368	114.247	117.449	108.848
ENSG00000112419	PHACTR2	204.283	0.994529	0.174255	5.70731	1.14777e-08	1.27852e-07	132.532	119.595	157.443	279.16	283.921	253.048
ENSG00000112425	EPM2A	145.273	-1.42252	0.239577	-5.93763	2.89179e-09	3.51296e-08	225.305	235.236	174.6	95.3713	49.0223	92.102
ENSG00000112473	SLC39A7	1670.6	0.875924	0.0925234	9.46705	2.87852e-21	1.12872e-19	1079.63	1289.84	1165.68	2200.49	2131.45	2156.49
ENSG00000112559	MDFI	300.254	-0.573692	0.185913	-3.08581	0.00202997	0.00836283	332.35	394.366	351.219	280.153	163.408	280.027
ENSG00000112576	CCND3	1286.7	-0.528036	0.0953955	-5.53523	3.10824e-08	3.26592e-07	1492.52	1546.82	1519.93	1086.84	954.914	1119.18
ENSG00000112578	BYSL	240.421	-0.726576	0.160235	-4.53445	5.77529e-06	4.20058e-05	293.61	322.213	283.599	171.867	167.493	203.741
ENSG00000112624	GLTSCR1L	177.218	0.747994	0.18576	4.02666	5.65745e-05	0.000336798	128.454	155.176	113.036	213.592	240.005	213.044
ENSG00000112655	PTK7	5236.59	-0.742107	0.0837808	-8.85772	8.16661e-19	2.62533e-17	6106.68	6871.25	6685.27	4235.08	3745.1	3776.18
ENSG00000112667	DNPH1	116.686	0.73458	0.257402	2.85382	0.00431973	0.0160639	53.0129	100.815	108.999	148.024	124.598	164.667
ENSG00000112685	EXOC2	601.682	0.501015	0.118693	4.22112	2.43096e-05	0.000156664	503.623	531.751	459.209	642.763	762.91	709.837
ENSG00000112697	TMEM30A	2464.46	0.585181	0.136808	4.27737	1.89115e-05	0.000123967	2398.83	1600.2	1915.56	3463.17	2444.99	2964.01
ENSG00000112759	SLC29A1	4152.24	1.92128	0.0868218	22.129	1.66385e-108	2.94183e-105	1719.86	1825.55	1658.2	5968.65	6969.34	6771.82
ENSG00000112769	LAMA4	1853.78	1.80936	0.100885	17.9348	6.30512e-72	2.99093e-69	900.2	831.232	737.762	3110.5	2654.36	2888.65
ENSG00000112773	FAM46A	192.161	0.711825	0.208193	3.41905	0.000628391	0.00296209	194.72	129.478	113.036	269.225	208.345	238.163
ENSG00000112787	FBRSL1	402.534	0.584882	0.12816	4.5637	5.02608e-06	3.70835e-05	298.707	320.237	347.182	467.915	487.16	494.002
ENSG00000112902	SEMA5A	925.797	1.19427	0.129999	9.18678	4.04788e-20	1.46333e-18	543.382	665.183	480.403	1126.57	1434.92	1304.31
ENSG00000112941	PAPD7	477.92	1.02511	0.127494	8.04047	8.94932e-16	2.23434e-14	322.155	286.632	336.08	586.136	685.292	651.226
ENSG00000112972	HMGCS1	1365.05	1.25686	0.0903461	13.9116	5.38606e-44	8.12042e-42	809.466	759.08	847.77	1909.41	1942.51	1922.05
ENSG00000112983	BRD8	322.771	-0.878285	0.14243	-6.16644	6.98435e-10	9.26594e-09	448.571	415.122	390.58	207.631	243.069	231.65
ENSG00000113068	PFDN1	322.885	-0.927098	0.144093	-6.43401	1.24282e-10	1.80925e-09	378.227	464.541	426.913	219.553	215.494	232.581
ENSG00000113140	SPARC	46945.6	0.855455	0.0661072	12.9404	2.66144e-38	3.09954e-36	32504	34299.9	33459.7	60774.4	59149.5	61486
ENSG00000113141	IK	538.41	-0.626796	0.115824	-5.41162	6.24584e-08	6.2778e-07	675.915	657.276	627.754	398.374	421.796	449.346
ENSG00000113161	HMGCR	1388.88	0.579693	0.0942307	6.15185	7.65836e-10	1.00913e-08	1147.93	1011.12	1181.83	1618.33	1679.02	1695.05
ENSG00000113163	COL4A3BP	866.426	0.502268	0.101754	4.93611	7.96945e-07	6.75078e-06	768.687	667.16	715.558	1036.17	1019.26	991.724
ENSG00000113248	PCDHB15	91.6084	-0.945204	0.261725	-3.61145	0.000304494	0.00154786	108.065	110.699	143.314	54.6398	51.0649	81.8684
ENSG00000113269	RNF130	380.704	0.563008	0.130802	4.30429	1.67524e-05	0.000110785	299.727	313.318	308.831	428.177	492.266	441.903
ENSG00000113272	THG1L	89.2385	0.900056	0.250215	3.59713	0.000321746	0.00162747	59.1298	68.1986	59.5458	95.3713	116.428	136.757
ENSG00000113273	ARSB	485.071	0.837651	0.12056	6.948	3.70508e-12	6.4744e-11	335.409	364.714	344.154	646.737	582.14	637.271
ENSG00000113296	THBS4	14.0757	1.67141	0.626153	2.66934	0.00760004	0.0262686	7.13635	3.95354	9.08325	19.869	28.5964	15.8155
ENSG00000113300	CNOT6	444.361	-1.17982	0.134597	-8.76556	1.85852e-18	5.77417e-17	647.369	625.648	576.282	307.97	271.665	237.232
ENSG00000113302	IL12B	4.55596	4.60701	1.50052	3.07028	0.0021386	0.00874365	1.01948	0	0	5.96071	9.19169	11.1639
ENSG00000113360	DROSHA	282.095	0.548712	0.148266	3.70085	0.000214876	0.00113133	215.11	251.05	221.026	310.95	349.284	345.15
ENSG00000113361	CDH6	180.158	-0.812511	0.269842	-3.01106	0.00260336	0.0103353	318.077	124.536	246.257	167.893	104.172	120.012
ENSG00000113368	LMNB1	79.3302	-0.853258	0.279461	-3.05323	0.00226391	0.00918074	81.5583	96.8617	128.175	56.6267	43.9159	68.8439
ENSG00000113384	GOLPH3	559.388	-0.500821	0.144776	-3.45929	0.000541595	0.00258554	750.336	554.484	662.068	533.483	387.072	468.883
ENSG00000113387	SUB1	663.243	-1.02854	0.120129	-8.56197	1.10958e-17	3.24027e-16	990.934	806.522	873.001	474.87	413.626	420.506
ENSG00000113389	NPR3	55.4485	-0.796953	0.311089	-2.56182	0.0104125	0.0343592	57.0908	64.245	89.8233	42.7184	38.8094	40.0039
ENSG00000113441	LNPEP	620.921	1.13054	0.115669	9.77394	1.45668e-22	6.20667e-21	432.259	371.633	364.339	821.584	874.232	861.479
ENSG00000113456	RAD1	127.871	-0.810752	0.218704	-3.70707	0.000209668	0.0011069	195.74	130.467	162.489	99.3451	89.8743	89.311
ENSG00000113522	RAD50	314.504	0.753547	0.15916	4.73451	2.19581e-06	1.7283e-05	286.474	221.398	194.785	417.249	381.966	385.154
ENSG00000113552	GNPDA1	244.033	1.39528	0.159878	8.72719	2.61075e-18	8.0089e-17	135.591	123.548	144.323	335.786	347.242	377.711
ENSG00000113558	SKP1	721.808	-0.654326	0.108091	-6.05345	1.41774e-09	1.79867e-08	835.973	906.349	906.307	548.385	530.054	603.78
ENSG00000113578	FGF1	142.501	-0.921612	0.210359	-4.38115	1.18055e-05	8.04219e-05	173.311	186.805	199.832	101.332	75.5761	118.151
ENSG00000113580	NR3C1	396.711	-0.599245	0.150849	-3.97249	7.11242e-05	0.000414905	568.869	421.052	444.07	353.669	281.878	310.728
ENSG00000113594	LIFR	299.456	-0.794608	0.180152	-4.41076	1.03011e-05	7.07684e-05	491.389	319.248	329.016	245.382	214.473	197.228
ENSG00000113621	TXNDC15	563.512	0.912069	0.118381	7.70454	1.31319e-14	2.94242e-13	380.266	386.458	406.728	778.866	665.887	762.865
ENSG00000113645	WWC1	101.155	0.652976	0.246073	2.65359	0.00796399	0.0273327	71.3635	85.0011	79.7308	100.339	112.343	158.155
ENSG00000113657	DPYSL3	836.779	-0.656101	0.117965	-5.56184	2.6694e-08	2.83391e-07	912.434	1066.47	1092.01	709.324	672.015	568.427
ENSG00000113719	ERGIC1	1340.04	-0.642408	0.0973716	-6.59749	4.18182e-11	6.51348e-10	1617.91	1790.95	1491.67	1020.27	1067.26	1052.2
ENSG00000113721	PDGFRB	4270.26	0.681586	0.0988501	6.89514	5.38116e-12	9.18054e-11	3003.38	3700.51	3135.74	5639.82	4717.38	5424.71
ENSG00000113732	ATP6V0E1	962.023	-0.535396	0.107985	-4.95807	7.11956e-07	6.09188e-06	1027.63	1164.32	1223.21	850.394	777.208	729.373
ENSG00000113734	BNIP1	44.5394	-1.48304	0.343256	-4.32049	1.55681e-05	0.000103551	59.1298	72.1521	65.6013	25.8297	19.4047	25.1187
ENSG00000113742	CPEB4	1056.07	-0.509068	0.104253	-4.88301	1.04478e-06	8.69783e-06	1378.34	1175.19	1167.7	858.342	923.254	833.569
ENSG00000113758	DBN1	4396.6	0.65763	0.093739	7.01554	2.2906e-12	4.07965e-11	2991.15	3687.66	3555.59	4992.09	5581.4	5571.7
ENSG00000113763	UNC5A	16.2989	2.24035	0.620242	3.61206	0.000303773	0.00154459	2.03896	5.93031	9.08325	22.8494	33.7029	24.1884
ENSG00000113838	TBCCD1	136.905	0.530601	0.206021	2.57547	0.0100105	0.0332583	109.084	111.687	115.055	180.808	173.621	131.176
ENSG00000113851	CRBN	196.907	-0.504348	0.175523	-2.87341	0.0040607	0.01522	247.733	217.445	228.091	168.887	137.875	181.413
ENSG00000113916	BCL6	426.632	-0.70059	0.155332	-4.51028	6.47419e-06	4.6653e-05	655.525	477.39	452.144	334.793	291.07	348.871
ENSG00000114019	AMOTL2	1521.06	-0.709837	0.107481	-6.60431	3.99386e-11	6.22908e-10	1599.56	1981.71	2082.08	1204.06	1149.98	1108.95
ENSG00000114021	NIT2	219.068	-0.935219	0.176389	-5.30203	1.14523e-07	1.10484e-06	241.617	295.527	325.988	164.913	133.79	152.573
ENSG00000114023	FAM162A	662.634	-0.633432	0.140566	-4.5063	6.59682e-06	4.74076e-05	635.135	867.802	914.381	462.948	559.672	535.866
ENSG00000114098	ARMC8	352.535	-0.717477	0.130574	-5.49481	3.91121e-08	4.05485e-07	433.279	433.901	448.107	265.251	268.602	266.072
ENSG00000114124	GRK7	40.5274	-4.1792	0.57188	-7.30782	2.7151e-13	5.3384e-12	76.4609	114.653	39.3608	7.94761	1.0213	3.72129
ENSG00000114126	TFDP2	397.162	-1.27915	0.133684	-9.56844	1.08528e-21	4.37009e-20	620.863	528.786	537.93	235.448	233.877	226.069
ENSG00000114200	BCHE	38.3909	-1.28163	0.404042	-3.17202	0.00151383	0.00645526	77.4804	41.5122	44.407	21.8559	15.3195	29.7703
ENSG00000114209	PDCD10	217.917	-0.888622	0.187188	-4.7472	2.06249e-06	1.63063e-05	352.74	240.178	256.35	152.991	136.854	168.388
ENSG00000114251	WNT5A	1104.7	0.54739	0.128041	4.27511	1.91039e-05	0.000125144	969.524	772.917	950.714	1530.91	1098.92	1305.24
ENSG00000114302	PRKAR2A	735.466	0.60619	0.10962	5.52992	3.20374e-08	3.35359e-07	634.116	545.588	570.226	899.073	834.401	929.393
ENSG00000114346	ECT2	142.83	-0.65198	0.205331	-3.17527	0.00149699	0.00639185	206.954	147.269	169.554	121.201	103.151	108.848
ENSG00000114383	TUSC2	387.307	-0.797888	0.148039	-5.38971	7.05696e-08	7.01692e-07	412.889	538.67	523.801	248.363	293.113	307.007
ENSG00000114388	NPRL2	187.372	0.728337	0.175323	4.15426	3.26342e-05	0.000204941	146.805	150.235	126.156	214.585	238.984	247.466
ENSG00000114554	PLXNA1	5074.86	0.850876	0.0930347	9.14579	5.91971e-20	2.10096e-18	3120.62	3881.39	3858.36	6309.41	6777.34	6502.03
ENSG00000114626	ABTB1	219.664	0.742594	0.175596	4.22899	2.3474e-05	0.00015181	135.591	180.874	176.619	248.363	268.602	307.937
ENSG00000114648	KLHL18	403.585	0.519203	0.12689	4.09176	4.28116e-05	0.000262829	321.136	346.923	326.997	503.68	468.776	453.998
ENSG00000114650	SCAP	2594.23	0.897234	0.114064	7.86607	3.65944e-15	8.70078e-14	1582.23	1978.75	1876.2	2979.36	3950.38	3198.45
ENSG00000114670	NEK11	33.8717	1.24468	0.382376	3.25512	0.00113345	0.00500101	20.3896	20.7561	19.1758	42.7184	49.0223	51.1678
ENSG00000114686	MRPL3	447.762	-0.80423	0.124718	-6.44836	1.13064e-10	1.65961e-09	531.149	567.333	609.587	326.845	339.071	312.589
ENSG00000114698	PLSCR4	39.1295	-1.39693	0.374618	-3.72896	0.000192273	0.00102173	69.3246	49.4192	51.4718	26.8232	16.3408	21.3974
ENSG00000114744	COMMD2	286.724	-0.916359	0.164198	-5.58081	2.39399e-08	2.54988e-07	448.571	332.097	344.154	180.808	196.089	218.626
ENSG00000114841	DNAH1	176.035	1.08915	0.207159	5.25756	1.45983e-07	1.38769e-06	106.026	123.548	107.99	184.782	301.283	232.581
ENSG00000114853	ZBTB47	809.351	0.671513	0.107626	6.2393	4.39531e-10	5.98211e-09	555.616	666.171	650.966	1019.28	983.511	980.561
ENSG00000114854	TNNC1	8120.19	-0.563371	0.105394	-5.34536	9.02373e-08	8.82809e-07	8105.88	10941.4	10009.7	5993.49	7117.43	6553.2
ENSG00000114902	SPCS1	369.57	-0.812654	0.132815	-6.11868	9.4352e-10	1.22174e-08	464.882	507.041	441.042	276.179	259.41	268.863
ENSG00000114923	SLC4A3	538.739	-0.580582	0.136648	-4.24875	2.14966e-05	0.000139829	654.505	671.113	611.606	344.728	476.947	473.534
ENSG00000114933	INO80D	360.122	0.63444	0.144535	4.38953	1.13597e-05	7.75753e-05	314	262.91	269.47	447.053	483.074	384.223
ENSG00000114948	ADAM23	420.603	0.759274	0.132127	5.74654	9.10906e-09	1.02643e-07	294.629	291.574	351.219	532.49	497.373	556.333
ENSG00000115053	NCL	2750.59	-1.18521	0.0890138	-13.3149	1.89606e-40	2.44215e-38	3989.22	3635.28	3838.18	1847.82	1578.93	1614.11
ENSG00000115073	ACTR1B	633.691	0.520901	0.110017	4.73473	2.19347e-06	1.72716e-05	539.304	531.751	490.496	708.331	773.123	759.144
ENSG00000115107	STEAP3	708.338	1.05525	0.121126	8.71201	2.98536e-18	9.1293e-17	414.928	540.647	424.894	927.883	972.277	969.397
ENSG00000115129	TP53I3	322.222	-0.78231	0.157895	-4.95462	7.24734e-07	6.17946e-06	339.486	438.843	444.07	205.644	262.474	242.814
ENSG00000115155	OTOF	55.5805	1.65315	0.33212	4.97756	6.43905e-07	5.54129e-06	18.3506	25.698	36.333	84.4433	97.0234	71.6349
ENSG00000115183	TANC1	1632.97	0.66749	0.0863984	7.72572	1.11221e-14	2.51528e-13	1221.34	1275.02	1288.81	1937.23	2105.92	1969.49
ENSG00000115221	ITGB6	9.75564	-2.66392	0.859782	-3.09836	0.00194592	0.00806438	25.487	12.849	12.111	2.98035	5.10649	0
ENSG00000115232	ITGA4	2582.74	-0.611954	0.0919971	-6.65188	2.89377e-11	4.57569e-10	3114.51	2843.58	3409.25	2176.65	1968.04	1984.38
ENSG00000115241	PPM1G	725.005	-0.631124	0.112111	-5.62944	1.80791e-08	1.95453e-07	940.979	923.151	779.141	571.234	569.885	565.636
ENSG00000115266	APC2	213.727	0.953018	0.165514	5.75794	8.51459e-09	9.65036e-08	157	130.467	149.369	272.206	295.155	278.167
ENSG00000115310	RTN4	11009.5	-0.859749	0.0695377	-12.3638	4.10366e-35	3.99061e-33	14615.2	14115.1	13858	7695.27	8092.77	7680.75
ENSG00000115350	POLE4	170.607	-1.17413	0.211335	-5.55581	2.76333e-08	2.92883e-07	213.071	291.574	204.878	84.4433	103.151	126.524
ENSG00000115355	CCDC88A	989.284	-1.2869	0.149463	-8.61018	7.29463e-18	2.15613e-16	1835.06	1133.68	1241.38	608.986	587.247	529.354
ENSG00000115364	MRPL19	186.463	-0.790181	0.209786	-3.7666	0.000165483	0.000892267	299.727	175.933	233.137	154.978	136.854	118.151
ENSG00000115380	EFEMP1	21.9412	-1.29677	0.476951	-2.71889	0.00655021	0.0230746	35.6818	27.6748	30.2775	12.9149	10.213	14.8852
ENSG00000115468	EFHD1	168.015	-1.99775	0.192047	-10.4024	2.41674e-25	1.23368e-23	248.753	268.841	288.646	67.5547	66.3844	67.9136
ENSG00000115484	CCT4	1247.46	-0.56892	0.0929137	-6.1231	9.17713e-10	1.1915e-08	1418.1	1558.68	1493.69	1051.07	1004.96	958.233
ENSG00000115514	TXNDC9	141.288	-0.606249	0.214228	-2.82992	0.00465593	0.0171437	178.409	130.467	202.859	121.201	103.151	111.639
ENSG00000115523	GNLY	6.28985	3.52009	1.18368	2.97386	0.00294079	0.0115267	0	0	3.02775	10.928	16.3408	7.44258
ENSG00000115525	ST3GAL5	508.521	-0.665043	0.120205	-5.53257	3.15574e-08	3.31046e-07	640.233	606.868	623.717	369.564	433.031	377.711
ENSG00000115541	HSPE1	25.5697	-1.13711	0.436193	-2.60689	0.00913692	0.0307659	30.5844	37.5586	37.3423	16.8887	14.2982	16.7458
ENSG00000115556	PLCD4	49.9449	-1.11484	0.331782	-3.36015	0.000779006	0.00358856	79.5194	73.1405	52.481	28.8101	27.5751	38.1432
ENSG00000115561	CHMP3	295.148	-0.534931	0.164119	-3.25941	0.00111646	0.00493612	362.934	310.353	374.432	294.062	211.409	217.696
ENSG00000115592	PRKAG3	210.885	-3.17183	0.218582	-14.5109	1.03317e-47	1.93214e-45	339.486	472.448	326.997	35.7642	45.9584	44.6555
ENSG00000115593	SMYD1	4012.9	1.0286	0.100586	10.2261	1.5156e-24	7.29626e-23	2710.79	2810.97	2397.98	4775.52	6105.32	5276.79
ENSG00000115594	IL1R1	231.997	1.3147	0.215462	6.10177	1.04898e-09	1.34932e-08	191.662	107.734	99.9158	378.505	294.134	320.031
ENSG00000115596	WNT6	49.6132	2.00932	0.355937	5.64517	1.65021e-08	1.79401e-07	20.3896	25.698	13.1203	64.5743	82.7252	91.1717
ENSG00000115641	FHL2	928.228	1.28482	0.131474	9.77246	1.47824e-22	6.27736e-21	496.486	647.392	476.366	1167.31	1495.18	1286.64
ENSG00000115677	HDLBP	7555.81	1.03406	0.0739929	13.9751	2.21246e-44	3.41508e-42	4781.36	5137.62	4955.42	9758.67	10634.8	10067
ENSG00000115687	PASK	53.3863	-0.811244	0.315763	-2.56915	0.0101948	0.0337724	77.4804	72.1521	54.4995	31.7904	38.8094	45.5858
ENSG00000115694	STK25	3689.24	0.668132	0.0900477	7.41976	1.17332e-13	2.37707e-12	2659.82	3129.23	2760.3	4218.19	4840.96	4526.95
ENSG00000115738	ID2	123.23	-0.844866	0.222732	-3.79319	0.000148727	0.00081082	180.448	137.386	157.443	88.4172	71.4909	104.196
ENSG00000115760	BIRC6	2072.45	0.652815	0.082128	7.94876	1.88395e-15	4.5916e-14	1653.59	1563.62	1616.82	2572.05	2603.29	2425.35
ENSG00000115761	NOL10	128.963	0.678849	0.228505	2.97082	0.00297001	0.0116248	85.6362	111.687	99.9158	143.057	203.238	130.245
ENSG00000115762	PLEKHB2	833.815	0.692182	0.107482	6.43996	1.19501e-10	1.75013e-09	633.096	578.205	701.429	1069.95	1008.02	1012.19
ENSG00000115816	CEBPZ	150.586	-1.27256	0.203783	-6.24469	4.2465e-10	5.79987e-09	247.733	201.631	189.739	99.3451	77.6187	87.4504
ENSG00000115825	PRKD3	318.602	-0.541943	0.168164	-3.2227	0.00126989	0.00554016	460.804	315.295	357.275	299.029	230.814	248.396
ENSG00000115839	RAB3GAP1	559.07	0.705928	0.117025	6.03228	1.61667e-09	2.03118e-08	463.863	404.249	406.728	715.285	704.696	659.599
ENSG00000115840	SLC25A12	441.543	-0.538053	0.138178	-3.89391	9.86405e-05	0.000558991	542.363	582.159	444.07	390.426	354.391	335.847
ENSG00000115884	SDC1	427.539	0.719247	0.147639	4.87167	1.10661e-06	9.17408e-06	323.175	309.364	337.09	607.992	423.839	563.776
ENSG00000115896	PLCL1	144.537	2.54461	0.243455	10.4521	1.4336e-25	7.41544e-24	53.0129	31.6283	42.3885	190.743	277.793	271.654
ENSG00000115902	SLC1A4	567.063	1.24837	0.142958	8.73245	2.4921e-18	7.66912e-17	290.551	406.226	310.849	695.416	873.211	826.127
ENSG00000115947	ORC4	253.197	-0.587673	0.155348	-3.78295	0.000154981	0.000841727	327.253	308.376	276.535	219.553	193.025	194.438
ENSG00000115963	RND3	646.119	-0.503195	0.146476	-3.43534	0.000591816	0.00280464	830.875	654.311	788.224	633.822	418.733	550.751
ENSG00000115966	ATF2	314.886	-0.611124	0.143084	-4.27108	1.94529e-05	0.000127259	423.084	370.644	348.191	250.35	243.069	253.978
ENSG00000115993	TRAK2	977.76	-0.834713	0.116717	-7.15158	8.57836e-13	1.59656e-11	1448.68	1155.42	1154.58	748.069	716.952	642.853
ENSG00000116035	VAX2	106.366	-1.27418	0.261223	-4.87773	1.07316e-06	8.92345e-06	145.785	190.758	115.055	45.6988	67.4057	73.4955
ENSG00000116039	ATP6V1B1	22.3212	-2.02392	0.497216	-4.07051	4.69111e-05	0.000285206	37.7207	40.5238	29.2683	8.94106	8.17039	9.30323
ENSG00000116044	NFE2L2	545.142	-0.663386	0.131122	-5.05931	4.20777e-07	3.7454e-06	762.57	563.379	679.225	431.158	407.498	427.018
ENSG00000116062	MSH6	398.745	-0.737153	0.132694	-5.55527	2.77183e-08	2.93464e-07	508.72	480.355	506.644	318.898	262.474	315.38
ENSG00000116127	ALMS1	265.541	0.557548	0.156788	3.55606	0.00037646	0.00187353	210.013	210.526	224.054	270.219	347.242	331.195
ENSG00000116128	BCL9	235.756	-0.865969	0.166075	-5.21434	1.84476e-07	1.72993e-06	269.142	335.062	308.831	164.913	185.876	150.712
ENSG00000116133	DHCR24	1835.98	1.08805	0.0943479	11.5323	9.06632e-31	6.34283e-29	1199.93	1083.27	1241.38	2574.03	2292.82	2624.44
ENSG00000116138	DNAJC16	381.92	0.54691	0.134171	4.07623	4.57716e-05	0.000279063	333.37	311.341	286.627	419.236	453.457	487.489
ENSG00000116147	TNR	2.76898	4.90457	1.68992	2.90224	0.00370504	0.0140713	0	0	0	3.9738	6.12779	6.51226
ENSG00000116151	MORN1	58.8173	-0.938414	0.353445	-2.65505	0.0079297	0.0272264	100.928	71.1637	59.5458	37.7511	60.2566	23.2581
ENSG00000116157	GPX7	267.724	-0.515076	0.160847	-3.20227	0.00136351	0.00589177	264.045	340.993	340.117	204.651	216.515	240.023
ENSG00000116183	PAPPA2	10.7909	2.617	0.798045	3.27926	0.0010408	0.00464172	2.03896	1.97677	5.04625	14.9018	29.6177	11.1639
ENSG00000116191	RALGPS2	485.816	-0.504948	0.149333	-3.38135	0.00072131	0.00334975	700.382	465.529	543.986	422.217	411.583	371.199
ENSG00000116198	CEP104	386.59	0.721842	0.130967	5.51163	3.55527e-08	3.70163e-07	265.065	300.469	309.84	478.843	497.373	467.953
ENSG00000116199	FAM20B	577.768	-1.26444	0.122699	-10.3053	6.67048e-25	3.29274e-23	887.966	763.033	796.298	357.642	357.455	304.216
ENSG00000116237	ICMT	842.914	0.694884	0.10429	6.66298	2.68331e-11	4.25328e-10	644.311	660.241	626.744	1124.59	966.149	1035.45
ENSG00000116285	ERRFI1	1699.68	-0.537428	0.0887752	-6.0538	1.41465e-09	1.79592e-08	2022.65	2010.37	2005.38	1456.4	1271.52	1431.77
ENSG00000116329	OPRD1	3.58045	5.27555	1.58566	3.32704	0.000877751	0.00398678	0	0	0	5.96071	7.14909	8.37291
ENSG00000116396	KCNC4	85.2818	-1.20232	0.271515	-4.42821	9.50195e-06	6.58132e-05	89.7141	121.571	145.332	42.7184	60.2566	52.0981
ENSG00000116406	EDEM3	831.365	0.908897	0.111337	8.16351	3.25436e-16	8.56482e-15	647.369	515.937	570.226	1095.78	1123.43	1035.45
ENSG00000116455	WDR77	192.393	-0.516469	0.183445	-2.81539	0.00487178	0.017854	222.246	230.294	227.081	125.175	164.429	185.134
ENSG00000116539	ASH1L	1403.3	0.824185	0.0925639	8.90396	5.38899e-19	1.76746e-17	1095.94	985.42	957.778	1742.51	1844.47	1793.66
ENSG00000116574	RHOU	93.5175	0.869195	0.257106	3.38068	0.000723061	0.00335628	73.4025	48.4309	76.703	143.057	114.385	105.127
ENSG00000116580	GON4L	396.602	-0.666686	0.126095	-5.28718	1.24216e-07	1.19421e-06	474.058	479.367	506.644	303.996	299.241	316.31
ENSG00000116649	SRM	465.228	-0.586692	0.119855	-4.895	9.83064e-07	8.20232e-06	532.168	580.182	563.162	359.629	385.03	371.199
ENSG00000116652	DLEU2L	3.01571	-4.01764	1.63276	-2.46065	0.0138687	0.0438091	4.07792	5.93031	7.06475	0	1.0213	0
ENSG00000116661	FBXO2	55.1243	1.85717	0.353048	5.26039	1.4375e-07	1.36713e-06	30.5844	12.849	28.259	86.4303	68.427	104.196
ENSG00000116675	DNAJC6	41.546	1.03951	0.361388	2.87642	0.00402209	0.0150986	28.5454	19.7677	33.3053	44.7053	64.3418	58.6104
ENSG00000116678	LEPR	66.6617	1.47452	0.327217	4.50625	6.59841e-06	4.74076e-05	54.0324	27.6748	24.222	119.214	82.7252	92.102
ENSG00000116679	IVNS1ABP	575.137	-1.34798	0.114101	-11.8139	3.30801e-32	2.68073e-30	871.654	801.58	804.372	330.819	318.645	323.752
ENSG00000116701	NCF2	39.8736	1.90974	0.442333	4.31742	1.57862e-05	0.000104858	25.487	17.7909	7.06475	79.4761	37.7881	71.6349
ENSG00000116717	GADD45A	717.861	-0.903367	0.13396	-6.74356	1.54553e-11	2.50909e-10	746.259	1078.33	982	473.876	507.586	519.12
ENSG00000116741	RGS2	253.093	-1.40768	0.156134	-9.01582	1.95405e-19	6.60945e-18	385.363	337.039	380.487	139.083	138.897	137.688
ENSG00000116750	UCHL5	237.413	-0.609658	0.179263	-3.40092	0.000671595	0.00314668	335.409	235.236	289.655	191.736	212.43	160.016
ENSG00000116752	BCAS2	261.923	-0.748189	0.14796	-5.05671	4.26555e-07	3.79162e-06	320.116	335.062	330.025	189.749	190.983	205.601
ENSG00000116874	WARS2	110.325	-0.561655	0.222072	-2.52916	0.0114335	0.0371982	122.337	155.176	117.073	90.4041	85.7891	91.1717
ENSG00000116906	GNPAT	642.85	0.593665	0.108798	5.4566	4.85343e-08	4.94989e-07	522.993	479.367	534.903	785.82	782.315	751.701
ENSG00000116983	HPCAL4	14.9736	3.16278	0.709662	4.45674	8.32159e-06	5.82602e-05	3.05844	4.94192	1.00925	26.8232	21.4473	32.5613
ENSG00000116984	MTR	742.718	-0.606225	0.102426	-5.91864	3.2461e-09	3.91161e-08	936.901	882.628	869.974	593.09	591.332	582.382
ENSG00000116985	BMP8B	125.083	3.07787	0.261505	11.7698	5.58329e-32	4.39633e-30	26.5065	22.7329	30.2775	176.834	252.261	241.884
ENSG00000116990	MYCL	721.06	0.558306	0.126233	4.42281	9.74245e-06	6.73351e-05	564.791	668.148	516.736	753.036	910.999	912.647
ENSG00000116991	SIPA1L2	210.137	-1.57479	0.187708	-8.38954	4.8804e-17	1.3502e-15	292.59	337.039	313.877	90.4041	134.811	92.102
ENSG00000117013	KCNQ4	112.642	1.31354	0.223833	5.86839	4.40045e-09	5.22174e-08	60.1493	76.1056	57.5273	165.906	165.45	150.712
ENSG00000117036	ETV3	364.606	0.718623	0.134067	5.36016	8.31465e-08	8.19208e-07	300.746	272.794	253.322	451.027	468.776	440.973
ENSG00000117069	ST6GALNAC5	16.1461	1.84914	0.592641	3.12017	0.00180745	0.00755979	4.07792	8.89546	8.074	19.869	22.4686	33.4916
ENSG00000117114	LPHN2	982.174	-0.575016	0.11877	-4.84143	1.28911e-06	1.05833e-05	1357.95	984.431	1183.85	810.656	780.272	775.889
ENSG00000117115	PADI2	5302.24	0.687377	0.0907943	7.57071	3.71204e-14	7.94229e-13	3898.49	4559.42	3729.18	6143.5	6826.36	6656.46
ENSG00000117153	KLHL12	563.872	0.781267	0.12578	6.2114	5.25162e-10	7.06354e-09	364.973	473.436	405.719	684.488	757.804	696.812
ENSG00000117155	SSX2IP	277.716	-2.28887	0.197339	-11.5987	4.18624e-31	3.02919e-29	559.694	344.946	478.385	82.4564	113.364	87.4504
ENSG00000117222	RBBP5	147.164	0.522829	0.205156	2.54845	0.0108202	0.0354936	140.688	119.595	101.934	182.795	190.983	146.991
ENSG00000117228	GBP1	185.729	0.548492	0.192991	2.84206	0.00448236	0.0165926	154.961	135.409	162.489	224.52	174.642	262.351
ENSG00000117266	CDK18	487.747	-0.759342	0.133876	-5.67196	1.41173e-08	1.55035e-07	538.285	643.439	658.031	316.911	380.944	388.875
ENSG00000117298	ECE1	3066.25	1.43734	0.11065	12.9899	1.39589e-38	1.64537e-36	1336.54	1858.16	1766.19	4213.23	4722.49	4500.9
ENSG00000117360	PRPF3	260.782	-0.711801	0.155838	-4.56756	4.93433e-06	3.64758e-05	323.175	306.399	342.136	171.867	205.281	215.835
ENSG00000117385	LEPRE1	1252.26	0.583133	0.101584	5.74038	9.44628e-09	1.06013e-07	1020.5	1045.71	941.63	1635.22	1352.2	1518.29
ENSG00000117395	EBNA1BP2	243.26	-0.831022	0.175837	-4.72609	2.28879e-06	1.79494e-05	283.415	277.736	373.423	190.743	149.11	185.134
ENSG00000117407	ARTN	80.2076	-1.07412	0.263029	-4.08366	4.43324e-05	0.000271053	93.7921	130.467	101.934	46.6922	57.1927	51.1678
ENSG00000117411	B4GALT2	666.785	0.615676	0.122888	5.01006	5.44141e-07	4.76069e-06	451.629	595.008	532.884	772.905	864.019	784.262
ENSG00000117461	PIK3R3	307.229	-1.35038	0.155123	-8.7052	3.17004e-18	9.66366e-17	464.882	446.75	412.783	193.723	141.961	183.274
ENSG00000117481	NSUN4	124.284	0.881754	0.204753	4.30643	1.65907e-05	0.000109828	84.6168	88.9546	88.814	155.972	155.237	172.11
ENSG00000117505	DR1	639.197	-1.05276	0.124822	-8.43408	3.33825e-17	9.4095e-16	962.388	739.312	886.122	440.099	404.434	402.83
ENSG00000117525	F3	213.73	0.633861	0.174388	3.63477	0.000278228	0.00142589	196.759	138.374	167.536	273.199	255.325	251.187
ENSG00000117569	PTBP2	200.275	-0.61371	0.174879	-3.50933	0.000449233	0.00218866	280.357	217.445	229.1	162.926	148.088	163.737
ENSG00000117594	HSD11B1	141.628	-1.84253	0.215637	-8.54459	1.28994e-17	3.73889e-16	187.584	214.48	262.405	64.5743	60.2566	60.471
ENSG00000117595	IRF6	86.9842	1.91133	0.259985	7.35168	1.95731e-13	3.88445e-12	39.7597	39.5354	30.2775	148.024	136.854	127.454
ENSG00000117614	SYF2	288.922	0.567256	0.152499	3.71974	0.000199431	0.0010563	238.558	196.689	263.414	348.701	340.093	346.08
ENSG00000117620	SLC35A3	144.658	0.781547	0.2073	3.77012	0.000163167	0.000880532	117.24	95.8733	105.971	200.677	201.196	146.991
ENSG00000117632	STMN1	2692.37	-1.03502	0.0831441	-12.4485	1.42566e-35	1.4075e-33	3858.73	3428.71	3568.71	1723.64	1829.15	1745.29
ENSG00000117707	PROX1	156.33	1.06748	0.200576	5.32205	1.02603e-07	9.94282e-07	122.337	90.9314	89.8233	187.762	225.707	221.417
ENSG00000117758	STX12	476.339	1.41285	0.121467	11.6315	2.84998e-31	2.14012e-29	253.85	252.038	274.516	695.416	676.1	706.115
ENSG00000117859	OSBPL9	612.224	-0.769908	0.115086	-6.68985	2.23404e-11	3.57024e-10	786.018	765.998	764.002	449.04	410.562	497.723
ENSG00000117899	MESDC2	487.867	0.622559	0.128743	4.83566	1.32707e-06	1.08575e-05	338.467	391.4	422.876	559.313	576.013	639.132
ENSG00000117906	RCN2	640.594	-1.02479	0.11872	-8.63198	6.03003e-18	1.80428e-16	907.336	809.487	860.89	408.308	384.008	473.534
ENSG00000118046	STK11	730.186	0.738263	0.101908	7.24442	4.34306e-13	8.33841e-12	540.324	551.519	550.041	914.969	928.361	895.901
ENSG00000118058	KMT2A	1368.8	1.09587	0.0903011	12.1357	6.8301e-34	6.1216e-32	915.492	831.232	870.983	1896.5	1896.55	1802.04
ENSG00000118162	KPTN	120.031	-0.954289	0.22013	-4.33512	1.45683e-05	9.73337e-05	143.747	183.84	147.351	70.535	91.9169	82.7988
ENSG00000118246	FASTKD2	237.697	-0.598791	0.156025	-3.83779	0.000124148	0.000689479	281.376	266.864	310.849	189.749	183.834	193.507
ENSG00000118257	NRP2	531.597	0.764619	0.123126	6.21005	5.29693e-10	7.11956e-09	404.733	377.563	399.663	739.128	600.524	667.972
ENSG00000118292	C1orf54	55.1552	-1.27175	0.316407	-4.01934	5.83623e-05	0.000346592	61.1687	82.0359	90.8325	36.7577	27.5751	32.5613
ENSG00000118298	CA14	10.9775	-2.38022	0.778691	-3.05669	0.00223797	0.0090888	22.4285	16.8025	16.148	3.9738	0	6.51226
ENSG00000118308	LRMP	40.7024	-1.3049	0.351165	-3.7159	0.000202481	0.00107187	56.0713	58.3147	59.5458	21.8559	21.4473	26.9794
ENSG00000118363	SPCS2	298.309	0.577058	0.154421	3.73692	0.000186291	0.000993196	268.123	219.421	231.118	332.806	330.901	407.482
ENSG00000118402	ELOVL4	137.14	1.53259	0.222984	6.87308	6.28296e-12	1.06629e-10	70.344	54.3612	86.7955	225.513	174.642	211.183
ENSG00000118407	FILIP1	1526.27	-0.519151	0.104618	-4.96233	6.96518e-07	5.96503e-06	2011.43	1766.24	1615.81	1217.97	1366.5	1179.65
ENSG00000118418	HMGN3	172.982	-0.808538	0.185679	-4.3545	1.33369e-05	9.00656e-05	244.675	228.317	187.721	117.227	129.705	130.245
ENSG00000118482	PHF3	480.35	0.521018	0.128028	4.06957	4.71004e-05	0.000286057	435.317	351.865	396.635	607.992	532.097	558.194
ENSG00000118495	PLAGL1	679.575	-0.76164	0.105993	-7.18573	6.68471e-13	1.25614e-11	844.129	830.243	890.159	511.627	514.735	486.559
ENSG00000118503	TNFAIP3	99.1983	-0.769853	0.252564	-3.04815	0.00230257	0.00930648	88.6947	149.246	137.258	70.535	69.4483	80.0078
ENSG00000118507	AKAP7	56.7011	-0.783192	0.318746	-2.4571	0.0140063	0.0441576	76.4609	81.0476	57.5273	54.6398	39.8307	30.7007
ENSG00000118514	ALDH8A1	8.36073	2.87416	0.905168	3.17528	0.00149691	0.00639185	1.01948	2.96515	2.0185	8.94106	19.4047	15.8155
ENSG00000118523	CTGF	3500.36	-0.715214	0.0946904	-7.55318	4.24764e-14	8.99916e-13	3853.63	4466.51	4731.36	2840.28	2632.91	2477.45
ENSG00000118596	SLC16A7	118.493	1.17023	0.232476	5.03376	4.80962e-07	4.24999e-06	91.7531	53.3728	73.6753	163.919	175.663	152.573
ENSG00000118690	ARMC2	47.8308	-0.86877	0.351692	-2.47026	0.0135015	0.042795	82.5778	57.3263	45.4163	31.7904	42.8946	26.9794
ENSG00000118729	CASQ2	6235.62	-1.63828	0.0930277	-17.6106	2.04132e-69	7.94031e-67	9146.76	10192.2	8977.28	2787.62	3419.31	2890.51
ENSG00000118785	SPP1	144.624	2.85016	0.249274	11.4338	2.83309e-30	1.91989e-28	33.6428	22.7329	49.4533	264.258	218.558	279.097
ENSG00000118804	FAM47E-STBD1	47.3752	1.57704	0.33314	4.73387	2.20284e-06	1.73313e-05	22.4285	26.6864	22.2035	66.5612	76.5974	69.7742
ENSG00000118816	CCNI	3253.53	0.808146	0.093127	8.67788	4.03198e-18	1.22337e-16	2677.15	2170.49	2248.61	4102.95	4316.01	4005.97
ENSG00000118961	C2orf43	143.733	-1.15403	0.193199	-5.97328	2.32526e-09	2.85865e-08	188.604	203.607	202.859	88.4172	86.8104	92.102
ENSG00000118965	WDR35	144.649	-0.502308	0.196935	-2.55062	0.010753	0.0353031	181.467	182.851	144.323	126.168	120.513	112.569
ENSG00000118985	ELL2	611.426	-1.20452	0.152987	-7.87334	3.45302e-15	8.26048e-14	1018.46	710.649	829.604	438.112	303.326	368.408
ENSG00000119013	NDUFB3	299.58	-0.621363	0.143363	-4.33421	1.46286e-05	9.77029e-05	369.051	361.749	358.284	254.323	241.027	213.044
ENSG00000119139	TJP2	203.935	-0.794552	0.194173	-4.09198	4.277e-05	0.000262657	241.617	261.922	272.498	108.286	184.855	154.434
ENSG00000119203	CPSF3	321.963	0.618033	0.142456	4.33842	1.43511e-05	9.62465e-05	243.655	259.945	258.368	353.669	430.988	385.154
ENSG00000119285	HEATR1	329.206	-0.590715	0.14447	-4.08884	4.3354e-05	0.000265823	444.493	394.366	348.191	253.33	270.644	264.212
ENSG00000119321	FKBP15	408.64	-0.652767	0.138771	-4.7039	2.55237e-06	1.99282e-05	431.24	561.403	505.634	327.839	329.88	295.843
ENSG00000119335	SET	1242.18	-1.35963	0.110971	-12.2521	1.63605e-34	1.52979e-32	2012.45	1609.09	1741.97	756.016	631.163	702.394
ENSG00000119383	PPP2R4	758.328	-0.532016	0.122051	-4.35895	1.30689e-05	8.84708e-05	760.531	997.28	931.538	660.645	625.035	574.94
ENSG00000119392	GLE1	244.573	1.17425	0.155341	7.55917	4.05656e-14	8.63195e-13	149.863	141.339	159.462	328.832	339.071	348.871
ENSG00000119408	NEK6	1107.77	-1.07579	0.096499	-11.1482	7.30762e-29	4.59954e-27	1401.78	1559.67	1546.17	727.206	726.143	685.648
ENSG00000119537	KDSR	291.726	0.88903	0.151994	5.84913	4.94157e-09	5.80717e-08	223.266	186.805	203.869	412.282	338.05	386.084
ENSG00000119630	PGF	457.619	-0.8417	0.124038	-6.78584	1.1541e-11	1.89579e-10	547.46	630.59	584.356	335.786	313.539	333.986
ENSG00000119638	NEK9	46.7984	1.44633	0.339195	4.26401	2.00792e-05	0.000131003	24.4675	25.698	25.2313	80.4695	55.1501	69.7742
ENSG00000119661	DNAL1	193.835	0.586956	0.171691	3.41868	0.000629265	0.00296549	174.331	145.293	145.332	224.52	229.792	243.745
ENSG00000119682	AREL1	414.522	-1.36259	0.130266	-10.46	1.31788e-25	6.83506e-24	598.434	559.426	632.8	246.376	227.75	222.347
ENSG00000119685	TTLL5	188.101	-0.822464	0.183143	-4.49083	7.09474e-06	5.04758e-05	221.227	221.398	278.553	126.168	128.684	152.573
ENSG00000119705	SLIRP	260.943	-0.622416	0.149223	-4.17104	3.03213e-05	0.000192216	307.883	328.144	312.868	212.599	213.451	190.716
ENSG00000119729	RHOQ	828.413	-1.30403	0.115773	-11.2637	1.98277e-29	1.27216e-27	1310.03	1135.65	1092.01	529.509	448.35	454.928
ENSG00000119760	SUPT7L	449.391	-0.602433	0.134534	-4.47792	7.53725e-06	5.32288e-05	540.324	553.496	531.875	297.042	392.179	381.432
ENSG00000119771	KLHL29	311.087	0.87639	0.162549	5.39153	6.98599e-08	6.9499e-07	268.123	214.48	175.61	391.42	428.946	387.945
ENSG00000119862	LGALSL	58.9708	0.775792	0.311034	2.49424	0.0126228	0.0404716	28.5454	51.396	50.4625	83.4499	67.4057	72.5652
ENSG00000119866	BCL11A	41.61	0.991275	0.367544	2.69702	0.00699624	0.024431	33.6428	26.6864	23.2128	39.738	71.4909	54.8891
ENSG00000119878	CRIPT	138.483	-0.663978	0.208225	-3.18875	0.00142887	0.00614254	178.409	142.327	188.73	123.188	94.9808	103.266
ENSG00000119888	EPCAM	60.7736	2.27493	0.328599	6.92312	4.41815e-12	7.66535e-11	28.5454	14.8258	19.1758	88.4172	101.109	112.569
ENSG00000119906	FAM178A	1837.45	0.841975	0.095963	8.77395	1.72506e-18	5.394e-17	1425.23	1268.1	1254.5	2231.29	2584.91	2260.69
ENSG00000119938	PPP1R3C	629.776	0.928295	0.135516	6.85007	7.38156e-12	1.2419e-10	469.98	475.413	356.265	720.252	870.147	886.598
ENSG00000119943	PYROXD2	62.7389	-0.796884	0.302428	-2.63495	0.00841493	0.0286674	76.4609	102.792	59.5458	44.7053	51.0649	41.8645
ENSG00000119953	SMNDC1	218.21	-0.58291	0.188305	-3.09555	0.00196445	0.00813079	317.058	208.549	259.377	193.723	180.77	149.782
ENSG00000120053	GOT1	714.578	-0.540745	0.13281	-4.07156	4.66997e-05	0.000284164	745.239	1021	774.095	576.202	633.205	537.727
ENSG00000120057	SFRP5	44.5115	1.71154	0.410085	4.17363	2.99784e-05	0.000190144	33.6428	15.8142	13.1203	83.4499	42.8946	78.1471
ENSG00000120093	HOXB3	37.6899	-0.915312	0.356567	-2.56701	0.0102578	0.0339409	45.8766	48.4309	53.4903	25.8297	25.5325	26.9794
ENSG00000120129	DUSP1	302.228	-0.659402	0.152105	-4.33517	1.45649e-05	9.73337e-05	356.818	336.051	417.83	236.441	210.388	255.839
ENSG00000120137	PANK3	2132.51	0.567923	0.117171	4.84696	1.2537e-06	1.03144e-05	2084.83	1448.97	1620.86	2705.17	2431.71	2503.5
ENSG00000120215	MLANA	15.9938	1.49505	0.583213	2.56347	0.010363	0.0342134	6.11687	8.89546	10.0925	33.7773	19.4047	17.6761
ENSG00000120217	CD274	93.7195	-1.56349	0.263029	-5.9442	2.77815e-09	3.38548e-08	182.487	117.618	120.101	47.6857	46.9797	47.4465
ENSG00000120256	LRP11	358.788	0.865357	0.139603	6.19869	5.69363e-10	7.6264e-09	282.396	237.212	243.229	452.02	502.479	435.391
ENSG00000120265	PCMT1	707.361	-0.722413	0.107943	-6.69255	2.19316e-11	3.50779e-10	892.044	929.082	821.53	551.365	509.628	540.518
ENSG00000120324	PCDHB10	79.1871	-0.727224	0.260492	-2.79174	0.00524261	0.0190231	113.162	82.0359	100.925	63.5809	63.3205	52.0981
ENSG00000120327	PCDHB14	71.9571	-1.03062	0.309255	-3.3326	0.000860382	0.00391429	111.123	86.9779	91.8418	68.5481	28.5964	44.6555
ENSG00000120333	MRPS14	142.539	-0.631368	0.195346	-3.23205	0.00122907	0.0053802	176.37	173.956	169.554	121.201	96.0021	118.151
ENSG00000120370	GORAB	93.2508	-0.697882	0.236583	-2.94983	0.00317945	0.0123378	122.337	115.641	107.99	77.4892	75.5761	60.471
ENSG00000120438	TCP1	1277.71	-1.18659	0.102964	-11.5243	9.95232e-31	6.93773e-29	1774.91	1809.73	1740.96	876.224	774.145	690.3
ENSG00000120451	SNX19	1056.45	0.628074	0.102489	6.12819	8.88821e-10	1.15707e-08	776.843	842.104	870.983	1183.2	1391.01	1274.54
ENSG00000120509	PDZD11	258.948	-0.618078	0.178134	-3.46974	0.000520969	0.00249934	241.617	361.749	337.09	189.749	231.835	191.647
ENSG00000120533	ENY2	311.978	-0.531478	0.13707	-3.87744	0.000105563	0.000595102	382.305	357.795	366.358	260.284	250.218	254.909
ENSG00000120616	EPC1	181.4	-1.08474	0.187994	-5.77009	7.92302e-09	9.00087e-08	251.811	254.015	234.146	129.149	90.8956	128.385
ENSG00000120656	TAF12	157.281	0.766018	0.195312	3.92203	8.78077e-05	0.000504363	95.831	132.444	121.11	180.808	203.238	210.253
ENSG00000120658	ENOX1	85.6702	-1.54379	0.265231	-5.82055	5.8654e-09	6.81052e-08	99.9089	131.455	151.388	46.6922	40.852	43.7252
ENSG00000120669	SOHLH2	643.113	-2.67506	0.135806	-19.6977	2.25555e-86	1.82784e-83	1231.53	1150.48	954.751	164.913	164.429	192.577
ENSG00000120675	DNAJC15	142.553	-0.691878	0.200048	-3.45855	0.000543088	0.00259139	169.234	160.118	198.822	121.201	108.258	97.6839
ENSG00000120690	ELF1	323.766	0.664182	0.162716	4.08184	4.46802e-05	0.000273008	305.844	194.712	251.303	400.361	381.966	408.412
ENSG00000120693	SMAD9	57.4066	0.81536	0.329907	2.47148	0.0134554	0.0426767	40.7792	42.5006	41.3793	59.6071	106.215	53.9587
ENSG00000120697	ALG5	135.613	0.558494	0.204489	2.73118	0.00631087	0.0223652	120.299	96.8617	112.027	179.815	140.939	163.737
ENSG00000120725	SIL1	181.699	1.32253	0.187251	7.06287	1.63101e-12	2.95634e-11	85.6362	114.653	111.018	234.454	273.708	270.724
ENSG00000120727	PAIP2	335.951	-0.871912	0.151027	-5.77323	7.77648e-09	8.8499e-08	388.421	472.448	442.052	239.422	269.623	203.741
ENSG00000120784	ZFP30	86.0092	-1.00819	0.265693	-3.79457	0.000147897	0.000807083	144.766	85.9895	114.045	55.6333	55.1501	60.471
ENSG00000120802	TMPO	258.722	-0.967688	0.161009	-6.01014	1.85366e-09	2.31102e-08	376.188	291.574	359.293	178.821	181.791	164.667
ENSG00000120820	GLT8D2	88.6717	0.873764	0.241298	3.6211	0.000293348	0.00149628	57.0908	68.1986	62.5735	115.24	105.194	123.733
ENSG00000120832	MTERFD3	148.347	-0.784299	0.216076	-3.62973	0.000283718	0.00145135	240.597	166.049	156.434	100.339	121.535	105.127
ENSG00000120833	SOCS2	129.715	-1.24542	0.209608	-5.94164	2.82191e-09	3.43235e-08	193.701	160.118	193.776	76.4957	70.4696	83.7291
ENSG00000120860	CCDC53	156.603	0.616053	0.188809	3.26284	0.00110302	0.00488669	116.221	128.49	126.156	211.605	186.898	170.249
ENSG00000120868	APAF1	469.226	-0.981304	0.134584	-7.2914	3.06755e-13	5.99606e-12	606.59	554.484	707.484	336.78	320.688	289.33
ENSG00000120875	DUSP4	1439.46	-0.535806	0.0957503	-5.59586	2.19525e-08	2.34978e-07	1600.58	1644.67	1866.1	1219.96	1118.32	1187.09
ENSG00000120885	CLU	615.355	2.05417	0.130964	15.685	1.91589e-55	4.48941e-53	214.091	250.061	252.313	860.329	1031.51	1083.83
ENSG00000120899	PTK2B	100.624	1.47584	0.250853	5.88329	4.02183e-09	4.78913e-08	42.8181	63.2566	53.4903	120.208	169.536	154.434
ENSG00000120913	PDLIM2	185.308	-0.752534	0.18434	-4.08232	4.45878e-05	0.000272529	198.798	228.317	270.479	149.018	136.854	128.385
ENSG00000120925	RNF170	197.747	0.865349	0.166498	5.19735	2.02147e-07	1.88473e-06	141.708	133.432	145.332	258.297	258.389	249.327
ENSG00000121039	RDH10	79.6098	0.763897	0.24959	3.0606	0.00220893	0.00898398	61.1687	54.3612	61.5643	99.3451	97.0234	104.196
ENSG00000121057	AKAP1	386.395	-0.66305	0.142825	-4.64239	3.444e-06	2.62779e-05	491.389	522.856	406.728	269.225	315.581	312.589
ENSG00000121067	SPOP	301.039	0.710048	0.145881	4.8673	1.13132e-06	9.35902e-06	200.837	248.085	236.165	385.459	373.795	361.896
ENSG00000121101	TEX14	76.2845	-1.58167	0.266114	-5.94357	2.78875e-09	3.39414e-08	116.221	103.78	123.129	35.7642	38.8094	40.0039
ENSG00000121281	ADCY7	71.1503	1.2787	0.273805	4.67013	3.01014e-06	2.31767e-05	33.6428	45.4657	45.4163	100.339	106.215	95.8233
ENSG00000121297	TSHZ3	310.327	1.76784	0.155349	11.3798	5.27108e-30	3.51086e-28	149.863	122.56	150.378	428.177	508.607	502.374
ENSG00000121361	KCNJ8	9.65906	-1.82241	0.735099	-2.47914	0.0131701	0.0419153	13.2532	18.7793	13.1203	3.9738	5.10649	3.72129
ENSG00000121440	PDZRN3	1325.03	-0.745388	0.0882795	-8.44351	3.07961e-17	8.71838e-16	1617.91	1727.7	1633.98	981.53	1002.92	986.142
ENSG00000121577	POPDC2	39.0182	3.85993	0.497382	7.76051	8.45907e-15	1.93781e-13	7.13635	4.94192	3.02775	59.6071	76.5974	82.7988
ENSG00000121579	NAA50	992.017	-0.596568	0.121538	-4.9085	9.17774e-07	7.70051e-06	1413	1079.32	1091	772.905	735.335	860.549
ENSG00000121653	MAPK8IP1	434.203	-0.698283	0.130135	-5.36585	8.05711e-08	7.96253e-07	478.136	558.437	575.273	311.944	339.071	342.359
ENSG00000121671	CRY2	424.579	0.803095	0.141168	5.68894	1.27828e-08	1.41499e-07	292.59	308.376	326.997	458.974	620.95	539.587
ENSG00000121690	DEPDC7	47.6196	-0.831911	0.33687	-2.46953	0.0135289	0.0428681	67.2856	65.2334	50.4625	43.7119	25.5325	33.4916
ENSG00000121753	BAI2	574.604	-0.863562	0.121074	-7.13249	9.85664e-13	1.82399e-11	699.363	721.521	804.372	423.21	365.625	433.531
ENSG00000121766	ZCCHC17	102.936	-0.842421	0.232577	-3.62213	0.000292192	0.00149117	138.649	113.664	144.323	81.463	62.2992	77.2168
ENSG00000121851	POLR3GL	115.957	-1.15735	0.215976	-5.3587	8.38241e-08	8.24344e-07	163.117	170.991	146.341	75.5023	65.3631	74.4258
ENSG00000121879	PIK3CA	356.593	-0.52223	0.157061	-3.32501	0.000884155	0.00401212	492.408	340.004	428.931	266.245	321.709	290.261
ENSG00000121903	ZSCAN20	59.8651	1.26695	0.311236	4.07072	4.68677e-05	0.000285031	25.487	35.5819	44.407	74.5088	79.6613	99.5446
ENSG00000121940	CLCC1	114.494	-0.669004	0.2307	-2.89989	0.00373293	0.0141634	135.591	155.176	131.203	96.3648	65.3631	103.266
ENSG00000121988	ZRANB3	46.0921	0.943003	0.337189	2.79666	0.00516338	0.0187811	33.6428	23.7212	37.3423	65.5678	52.0862	64.1923
ENSG00000122033	MTIF3	253.119	0.684016	0.154752	4.42007	9.86685e-06	6.81464e-05	206.954	174.944	200.841	291.081	325.794	319.101
ENSG00000122034	GTF3A	831.073	1.31668	0.116898	11.2634	1.98846e-29	1.27216e-27	429.201	528.786	470.311	1063.99	1221.47	1272.68
ENSG00000122068	FYTTD1	768.318	-0.626034	0.107224	-5.83858	5.26475e-09	6.1609e-08	1017.44	868.79	911.353	610.972	588.268	613.083
ENSG00000122180	MYOG	7817.76	-0.514322	0.111498	-4.61284	3.97209e-06	2.97471e-05	8153.79	10622.2	8813.78	5498.75	7268.58	6549.47
ENSG00000122367	LDB3	3366.99	-0.644204	0.110633	-5.82292	5.783e-09	6.72608e-08	3788.38	4723.49	3806.89	2351.5	3017.94	2513.73
ENSG00000122378	FAM213A	784.35	0.633117	0.117475	5.38936	7.07071e-08	7.027e-07	710.577	569.31	565.18	1014.31	908.956	937.766
ENSG00000122417	ODF2L	223.344	-0.617982	0.187763	-3.29129	0.000997281	0.00446298	326.233	208.549	276.535	193.723	178.727	156.294
ENSG00000122477	LRRC39	305.027	-1.40764	0.161711	-8.70465	3.18569e-18	9.69617e-17	499.545	379.54	450.126	143.057	184.855	173.04
ENSG00000122490	PQLC1	677.24	-0.683584	0.110708	-6.17466	6.6308e-10	8.83304e-09	793.155	861.872	848.779	501.693	565.8	492.141
ENSG00000122547	EEPD1	78.9992	-0.819906	0.259364	-3.16122	0.00157111	0.00667173	112.143	108.722	81.7493	57.6202	55.1501	58.6104
ENSG00000122550	KLHL7	419.729	-0.592117	0.126117	-4.69498	2.66637e-06	2.07101e-05	470.999	502.1	540.958	341.747	325.794	336.777
ENSG00000122557	HERPUD2	351.729	0.967871	0.140164	6.90527	5.01077e-12	8.60738e-11	224.285	223.375	266.442	444.073	454.478	497.723
ENSG00000122574	WIPF3	668.415	-1.76868	0.133584	-13.2402	5.13991e-40	6.44943e-38	1075.55	1044.72	979.982	244.389	362.561	303.285
ENSG00000122641	INHBA	1603.57	-0.543237	0.117785	-4.6121	3.98629e-06	2.98419e-05	1909.48	1792.93	2003.36	1583.56	1145.9	1186.16
ENSG00000122642	FKBP9	1363.79	0.747693	0.0969625	7.71115	1.24685e-14	2.80022e-13	932.823	1051.64	1069.81	1807.09	1599.35	1722.03
ENSG00000122644	ARL4A	424.701	-1.52558	0.1346	-11.3341	8.8902e-30	5.8414e-28	585.181	603.903	702.438	215.579	210.388	230.72
ENSG00000122687	FTSJ2	125.313	-0.797726	0.215914	-3.69465	0.000220186	0.00115522	145.785	159.13	172.582	102.325	72.5122	99.5446
ENSG00000122694	GLIPR2	606.47	0.710751	0.11357	6.25825	3.89333e-10	5.34379e-09	426.142	483.32	470.311	758.997	787.421	712.627
ENSG00000122707	RECK	188.972	-0.596083	0.189391	-3.14736	0.00164753	0.00696432	242.636	214.48	225.063	185.775	144.003	121.872
ENSG00000122741	DCAF10	415.966	0.564562	0.136783	4.12743	3.6684e-05	0.000227872	346.623	316.283	344.154	548.385	425.882	514.469
ENSG00000122778	KIAA1549	884.947	-1.82763	0.100336	-18.215	3.92602e-74	2.18163e-71	1399.74	1361.01	1381.66	397.38	392.179	377.711
ENSG00000122779	TRIM24	321.231	-0.76071	0.137305	-5.5403	3.01961e-08	3.17794e-07	413.908	387.447	410.765	249.356	227.75	238.163
ENSG00000122861	PLAU	516.023	-0.634186	0.175164	-3.62052	0.000294007	0.00149886	415.947	694.835	772.076	417.249	393.2	402.83
ENSG00000122862	SRGN	191.89	-1.1371	0.187084	-6.07802	1.21677e-09	1.55793e-08	320.116	235.236	236.165	116.234	123.577	120.012
ENSG00000122870	BICC1	102.327	-0.693876	0.242703	-2.85895	0.00425042	0.0158274	130.493	103.78	145.332	88.4172	61.2779	84.6594
ENSG00000122882	ECD	274.411	-0.674318	0.149911	-4.49811	6.85587e-06	4.9004e-05	323.175	340.993	348.191	228.494	187.919	217.696
ENSG00000122912	SLC25A16	181.996	0.598648	0.196014	3.0541	0.00225735	0.00915986	174.331	118.606	141.295	227.5	245.112	185.134
ENSG00000122966	CIT	617.995	2.6221	0.129788	20.2029	9.22401e-91	9.44199e-88	188.604	167.037	162.489	1004.38	1181.64	1003.82
ENSG00000122970	IFT81	138.527	-0.591857	0.209184	-2.82936	0.00466418	0.0171676	196.759	135.409	167.536	120.208	105.194	106.057
ENSG00000122971	ACADS	83.8911	0.636399	0.252465	2.52074	0.0117108	0.0379544	58.1103	67.2102	71.6568	87.4237	118.471	100.475
ENSG00000123091	RNF11	1299.69	-0.700056	0.115771	-6.0469	1.47664e-09	1.86367e-08	1852.39	1426.24	1548.19	1106.7	952.872	911.717
ENSG00000123094	RASSF8	497.353	0.721276	0.159665	4.51745	6.25897e-06	4.52531e-05	473.038	292.562	361.312	701.377	557.629	598.198
ENSG00000123095	BHLHE41	107.497	-1.24169	0.251719	-4.93285	8.10391e-07	6.84976e-06	147.824	116.629	188.73	54.6398	77.6187	59.5407
ENSG00000123096	SSPN	172.557	-1.17763	0.187258	-6.2888	3.19923e-10	4.45077e-09	262.006	210.526	245.248	108.286	114.385	94.893
ENSG00000123131	PRDX4	720.097	1.36779	0.112703	12.1362	6.79226e-34	6.11586e-32	386.383	392.389	427.922	1119.62	956.957	1037.31
ENSG00000123143	PKN1	866.661	0.595907	0.105296	5.65937	1.51932e-08	1.65914e-07	631.057	762.045	677.207	1054.05	1034.58	1041.03
ENSG00000123178	SPRYD7	143.661	-0.587974	0.223065	-2.63589	0.0083918	0.0286038	127.435	166.049	224.054	118.221	116.428	109.778
ENSG00000123179	EBPL	49.4434	-1.21246	0.366267	-3.31032	0.000931907	0.00420819	82.5778	60.2915	64.592	36.7577	14.2982	38.1432
ENSG00000123200	ZC3H13	632.163	-0.697484	0.117046	-5.95904	2.53724e-09	3.11337e-08	875.732	717.567	752.901	491.758	486.138	468.883
ENSG00000123201	GUCY1B2	6.73033	4.25541	1.26915	3.35295	0.00079954	0.00367011	0	0.988385	1.00925	15.8952	12.2556	10.2336
ENSG00000123213	NLN	326.073	-0.5275	0.141207	-3.73565	0.000187234	0.000997675	415.947	374.598	364.339	285.12	272.687	243.745
ENSG00000123374	CDK2	60.9718	-0.930718	0.311625	-2.98667	0.00282038	0.011113	107.045	65.2334	67.6198	47.6857	42.8946	35.3523
ENSG00000123416	TUBA1B	989.362	-0.677751	0.115692	-5.85822	4.67865e-09	5.5182e-08	1043.95	1405.48	1203.03	753.036	776.187	754.492
ENSG00000123453	SARDH	152.471	1.27696	0.192571	6.63113	3.33126e-11	5.25077e-10	83.5973	100.815	82.7585	215.579	213.451	218.626
ENSG00000123472	ATPAF1	232.973	-1.44795	0.160308	-9.03228	1.68133e-19	5.72684e-18	343.564	338.028	341.127	120.208	135.833	119.081
ENSG00000123562	MORF4L2	5540.91	-0.569997	0.0799613	-7.12841	1.01538e-12	1.87542e-11	7022.17	6116.13	6726.65	4517.22	4293.54	4569.75
ENSG00000123572	NRK	1045.05	-0.801987	0.0950962	-8.43343	3.35672e-17	9.44788e-16	1370.18	1324.44	1289.82	752.043	800.698	733.095
ENSG00000123600	METTL8	203.208	-1.06794	0.177194	-6.02694	1.67091e-09	2.09398e-08	318.077	255.992	251.303	140.077	133.79	120.012
ENSG00000123636	BAZ2B	296.072	-0.625033	0.162641	-3.84302	0.000121529	0.000676285	436.337	313.318	328.006	250.35	229.792	218.626
ENSG00000123643	SLC36A1	1829.6	0.77947	0.099987	7.79572	6.40436e-15	1.48638e-13	1319.21	1412.4	1309	2124.99	2625.76	2186.26
ENSG00000123684	LPGAT1	509.758	-0.591169	0.140217	-4.21611	2.48551e-05	0.000159699	718.733	569.31	550.041	455.994	404.434	360.035
ENSG00000123700	KCNJ2	286.367	0.760795	0.146231	5.20269	1.9643e-07	1.83407e-06	216.13	196.689	225.063	362.61	339.071	378.641
ENSG00000123737	EXOSC9	142.803	-0.701613	0.205885	-3.40778	0.000654929	0.00307674	172.292	149.246	208.915	109.28	118.471	98.6142
ENSG00000124006	OBSL1	3398.44	-0.579134	0.0973149	-5.95113	2.6629e-09	3.25319e-08	3649.73	4396.34	4168.2	2456.8	2976.06	2743.52
ENSG00000124019	FAM124B	24.6032	-3.80935	0.621148	-6.13275	8.63713e-10	1.12665e-08	55.0519	51.396	31.2868	1.9869	5.10649	2.79097
ENSG00000124098	FAM210B	602.234	0.606977	0.113856	5.33112	9.76099e-08	9.51109e-07	508.72	465.529	458.2	694.422	708.781	777.75
ENSG00000124104	SNX21	300.178	-0.512843	0.164257	-3.1222	0.00179503	0.00751593	332.35	428.959	297.729	234.454	235.92	271.654
ENSG00000124126	PREX1	327.666	0.701947	0.137462	5.1065	3.28186e-07	2.97016e-06	266.084	242.154	240.202	393.407	426.903	397.248
ENSG00000124134	KCNS1	45.6204	-1.78445	0.347258	-5.13869	2.76659e-07	2.53928e-06	66.2661	65.2334	80.74	20.8625	17.3621	23.2581
ENSG00000124145	SDC4	175.03	-1.02148	0.211315	-4.83392	1.33868e-06	1.09349e-05	223.266	249.073	231.118	157.959	92.9382	95.8233
ENSG00000124164	VAPB	763.979	-0.577997	0.105516	-5.47784	4.30552e-08	4.43058e-07	864.518	960.71	919.427	594.084	651.589	593.546
ENSG00000124172	ATP5E	1160.77	-0.648722	0.124518	-5.20988	1.88965e-07	1.77032e-06	1140.8	1679.27	1432.13	903.047	886.487	922.88
ENSG00000124222	STX16	540.321	-0.980354	0.150544	-6.51209	7.4111e-11	1.11735e-09	890.005	673.09	588.393	400.361	342.135	347.941
ENSG00000124228	DDX27	309.284	-0.560301	0.146617	-3.82153	0.000132626	0.000731547	363.954	330.121	411.774	235.448	260.431	253.978
ENSG00000124249	KCNK15	6.20351	3.50175	1.17338	2.98433	0.00284202	0.0111892	0	0	3.02775	9.93451	11.2343	13.0245
ENSG00000124334	IL9R	27.2988	1.13899	0.434411	2.62192	0.00874368	0.0296264	13.2532	23.7212	14.1295	36.7577	37.7881	38.1432
ENSG00000124343	XG	10.7324	-2.29017	0.77391	-2.95922	0.00308421	0.0120114	14.2727	12.849	26.2405	3.9738	6.12779	0.930323
ENSG00000124406	ATP8A1	76.4725	0.741041	0.258787	2.86352	0.0041896	0.0156458	48.935	64.245	58.5365	88.4172	100.087	98.6142
ENSG00000124440	HIF3A	56.6618	-0.938662	0.301164	-3.11678	0.00182837	0.00763418	88.6947	70.1753	64.592	39.738	36.7668	40.0039
ENSG00000124444	ZNF576	50.5443	-0.972951	0.325705	-2.98722	0.00281527	0.0110996	53.0129	77.094	70.6475	34.7708	39.8307	27.9097
ENSG00000124479	NDP	68.3884	0.914169	0.310061	2.94836	0.0031947	0.0123871	59.1298	26.6864	56.518	100.339	85.7891	81.8684
ENSG00000124491	F13A1	893.915	-2.41862	0.135075	-17.9057	1.06393e-71	4.92675e-69	1202.99	1569.56	1746	274.193	276.772	293.982
ENSG00000124496	TRERF1	160.758	-0.809977	0.210715	-3.84395	0.000121071	0.000674125	239.578	215.468	159.462	115.24	98.0447	136.757
ENSG00000124507	PACSIN1	792.566	0.672012	0.109027	6.16374	7.10449e-10	9.40607e-09	545.421	656.288	631.791	935.831	1011.09	974.979
ENSG00000124508	BTN2A2	133.837	-0.84808	0.220269	-3.8502	0.00011802	0.000659398	179.428	150.235	186.711	118.221	73.5335	94.893
ENSG00000124523	SIRT5	88.0928	1.65193	0.260299	6.34628	2.20578e-10	3.13599e-09	39.7597	52.3844	35.3238	128.155	150.131	122.803
ENSG00000124587	PEX6	422.111	0.850084	0.129351	6.57193	4.96682e-11	7.65449e-10	274.24	315.295	313.877	546.398	573.97	508.887
ENSG00000124602	UNC5CL	56.8616	-1.20577	0.335628	-3.59257	0.000327438	0.00165369	71.3635	95.8733	70.6475	20.8625	48.001	34.422
ENSG00000124608	AARS2	133.033	0.697428	0.230921	3.0202	0.00252605	0.0100819	108.065	115.641	80.74	122.194	192.004	179.552
ENSG00000124641	MED20	147.338	-0.97463	0.191155	-5.09863	3.42115e-07	3.09047e-06	182.487	209.538	193.776	99.3451	102.13	96.7536
ENSG00000124701	APOBEC2	1765.82	1.49481	0.0966959	15.4588	6.57621e-54	1.43709e-51	894.083	987.397	893.186	2348.52	2752.4	2719.33
ENSG00000124743	KLHL31	1229.32	-0.985205	0.109196	-9.02234	1.8411e-19	6.23824e-18	1894.19	1491.47	1514.88	839.466	819.082	816.824
ENSG00000124749	COL21A1	46.7401	1.19369	0.340161	3.50919	0.000449479	0.00218876	20.3896	35.5819	29.2683	72.5219	61.2779	61.4013
ENSG00000124762	CDKN1A	38960.1	-0.667897	0.08289	-8.05763	7.77872e-16	1.95211e-14	44861.2	50219.8	48380.4	27740.1	32920.5	29638.2
ENSG00000124766	SOX4	385.288	-0.654364	0.13496	-4.8486	1.24337e-06	1.02338e-05	517.895	453.669	442.052	324.859	283.921	289.33
ENSG00000124772	CPNE5	115.864	1.75837	0.248687	7.07063	1.54237e-12	2.79828e-11	46.896	67.2102	44.407	139.083	202.217	195.368
ENSG00000124785	NRN1	44.328	-2.1775	0.393489	-5.53382	3.13326e-08	3.28865e-07	65.2467	91.9198	60.555	8.94106	23.4899	15.8155
ENSG00000124787	RPP40	52.2731	-0.792762	0.322249	-2.4601	0.01389	0.0438693	67.2856	81.0476	50.4625	32.7839	43.9159	38.1432
ENSG00000124795	DEK	926.011	-1.34636	0.152262	-8.84236	9.37197e-19	2.97836e-17	1682.14	1010.13	1295.88	564.28	457.542	546.1
ENSG00000125107	CNOT1	1336.85	-1.50402	0.0945586	-15.9057	5.78349e-57	1.42384e-54	1858.51	2103.28	1968.04	705.35	717.973	667.972
ENSG00000125170	DOK4	150.972	0.666124	0.205089	3.24798	0.00116227	0.00511771	92.7726	144.304	113.036	184.782	174.642	196.298
ENSG00000125247	TMTC4	524.588	1.57972	0.126607	12.4773	9.92837e-36	9.85188e-34	256.909	285.643	246.257	731.18	860.955	766.586
ENSG00000125257	ABCC4	206.331	1.05879	0.168558	6.28145	3.35432e-10	4.63998e-09	146.805	125.525	129.184	273.199	297.198	266.072
ENSG00000125347	IRF1	113.2	-0.667751	0.257286	-2.59536	0.0094491	0.03168	95.831	148.258	172.582	109.28	80.6826	72.5652
ENSG00000125351	UPF3B	95.9326	-0.948502	0.249318	-3.80438	0.000142159	0.000778175	133.552	119.595	126.156	80.4695	46.9797	68.8439
ENSG00000125384	PTGER2	41.2841	1.12959	0.381503	2.9609	0.00306744	0.0119533	33.6428	17.7909	26.2405	51.6595	75.5761	42.7949
ENSG00000125414	MYH2	64.799	-2.00867	0.339707	-5.91295	3.36025e-09	4.03916e-08	77.4804	105.757	128.175	13.9083	33.7029	29.7703
ENSG00000125449	ARMC7	95.7146	-0.798224	0.232524	-3.43287	0.000597224	0.00282682	113.162	137.386	114.045	69.5416	69.4483	70.7046
ENSG00000125457	MIF4GD	53.496	0.831686	0.308596	2.69507	0.00703748	0.0245466	32.6233	44.4773	38.3515	59.6071	71.4909	74.4258
ENSG00000125629	INSIG2	265.843	-0.557006	0.16692	-3.33697	0.000846985	0.00385604	344.584	255.003	350.21	231.474	196.089	217.696
ENSG00000125652	ALKBH7	303.365	-0.507733	0.163811	-3.09951	0.00193844	0.00803853	300.746	438.843	329.016	247.369	240.005	264.212
ENSG00000125675	GRIA3	305.038	-1.27966	0.148401	-8.623	6.52236e-18	1.94195e-16	422.064	429.947	444.07	157.959	202.217	173.97
ENSG00000125691	RPL23	4069.82	-0.914738	0.0794741	-11.5099	1.17622e-30	8.14105e-29	4980.15	5666.41	5308.66	2874.05	2812.66	2777.01
ENSG00000125726	CD70	4.14844	3.5055	1.42534	2.45941	0.0139166	0.0439319	1.01948	0.988385	0	11.9214	8.17039	2.79097
ENSG00000125733	TRIP10	335.704	-0.931249	0.145589	-6.3964	1.59079e-10	2.2952e-09	472.019	441.808	407.737	254.323	200.175	238.163
ENSG00000125744	RTN2	312.361	1.03951	0.166045	6.26042	3.83954e-10	5.2774e-09	175.35	249.073	188.73	362.61	466.734	431.67
ENSG00000125810	CD93	10.5098	-2.61064	0.792065	-3.29599	0.000980752	0.00440218	9.17531	21.7445	23.2128	2.98035	4.0852	1.86065
ENSG00000125814	NAPB	190.143	1.0985	0.176541	6.22236	4.89724e-10	6.61894e-09	120.299	118.606	124.138	276.179	273.708	227.929
ENSG00000125827	TMX4	409.981	1.16833	0.130183	8.97455	2.84506e-19	9.49117e-18	252.831	231.282	273.507	547.392	567.842	587.034
ENSG00000125834	STK35	359.099	0.574109	0.134553	4.26679	1.98305e-05	0.000129467	284.435	301.457	279.562	433.145	460.606	395.387
ENSG00000125844	RRBP1	1928.81	1.0192	0.0864001	11.7963	4.0777e-32	3.26367e-30	1260.08	1197.92	1365.52	2585.95	2622.7	2540.71
ENSG00000125848	FLRT3	107.628	-1.12926	0.233531	-4.83559	1.32753e-06	1.08575e-05	154.961	123.548	164.508	74.5088	71.4909	56.7497
ENSG00000125863	MKKS	180.901	-0.762204	0.182879	-4.16781	3.07544e-05	0.000194328	237.539	215.468	230.109	114.247	131.748	156.294
ENSG00000125864	BFSP1	42.5737	0.89653	0.35712	2.51045	0.0120579	0.0389169	25.487	39.5354	24.222	63.5809	44.9371	57.68
ENSG00000125870	SNRPB2	295.12	-1.34415	0.165041	-8.14431	3.81439e-16	9.91793e-15	488.33	341.981	440.033	175.841	165.45	159.085
ENSG00000125871	MGME1	167.518	-1.23913	0.188626	-6.56921	5.05836e-11	7.77708e-10	238.558	216.456	251.303	100.339	86.8104	111.639
ENSG00000125910	S1PR4	4.29752	5.53558	1.53597	3.60396	0.000313402	0.00159023	0	0	0	7.94761	12.2556	5.58194
ENSG00000125965	GDF5	54.6489	-1.34506	0.325937	-4.12676	3.67915e-05	0.000228467	66.2661	82.0359	86.7955	39.738	31.6603	21.3974
ENSG00000125967	NECAB3	719.843	-1.04773	0.114305	-9.16615	4.90236e-20	1.75864e-18	901.219	1088.21	921.445	455.001	475.925	477.256
ENSG00000125977	EIF2S2	694.431	-0.551442	0.114674	-4.80879	1.51844e-06	1.22897e-05	863.499	779.836	833.641	616.933	501.458	571.218
ENSG00000125995	ROMO1	284.438	-0.769321	0.152022	-5.0606	4.17931e-07	3.72518e-06	334.389	404.249	337.09	207.631	198.132	225.138
ENSG00000126088	UROD	487.776	-0.903643	0.132741	-6.80754	9.92812e-12	1.64194e-10	547.46	694.835	665.096	346.714	312.517	360.035
ENSG00000126107	HECTD3	848.441	0.740309	0.0981788	7.54042	4.68459e-14	9.89257e-13	613.726	639.485	652.985	1074.91	1049.9	1059.64
ENSG00000126254	RBM42	486.631	-1.31439	0.136102	-9.65739	4.57373e-22	1.89265e-20	616.785	810.476	655.003	289.094	276.772	271.654
ENSG00000126351	THRA	335.324	-0.70062	0.144807	-4.83832	1.30942e-06	1.07319e-05	416.967	448.727	379.478	243.396	288.006	235.372
ENSG00000126453	BCL2L12	151.398	-0.842712	0.188727	-4.46524	7.99779e-06	5.62565e-05	189.623	189.77	203.869	98.3517	112.343	114.43
ENSG00000126524	SBDS	772.987	0.755957	0.115174	6.5636	5.25231e-11	8.06889e-10	542.363	542.623	639.865	892.119	1058.07	962.884
ENSG00000126581	BECN1	248.37	-1.1797	0.157209	-7.50402	6.1888e-14	1.28871e-12	332.35	340.004	361.312	167.893	149.11	139.548
ENSG00000126698	DNAJC8	417.085	-1.15911	0.149651	-7.74538	9.52927e-15	2.16766e-13	624.941	513.96	589.402	311.944	238.984	223.278
ENSG00000126767	ELK1	518.15	0.721905	0.125576	5.74876	8.9899e-09	1.01477e-07	346.623	433.901	392.598	625.874	689.377	620.525
ENSG00000126773	PCNXL4	883.702	-0.566497	0.104362	-5.42821	5.6922e-08	5.74805e-07	1144.87	979.489	1040.54	737.141	721.037	679.136
ENSG00000126814	TRMT5	175.012	-0.561445	0.179099	-3.13483	0.00171951	0.00723244	231.422	190.758	203.869	133.122	142.982	147.921
ENSG00000126821	SGPP1	211.04	1.10415	0.190498	5.79612	6.78678e-09	7.78279e-08	173.311	109.711	119.092	309.957	289.028	265.142
ENSG00000126822	PLEKHG3	170.806	0.76737	0.189212	4.05561	5.00043e-05	0.000301935	127.435	123.548	128.175	185.775	254.303	205.601
ENSG00000126838	PZP	95.515	-2.71498	0.275785	-9.84457	7.23459e-23	3.14739e-21	145.785	187.793	163.499	28.8101	28.5964	18.6065
ENSG00000126878	AIF1L	599.072	-2.26748	0.132316	-17.1369	7.87484e-66	2.64065e-63	917.531	1103.04	955.76	176.834	222.643	218.626
ENSG00000126882	FAM78A	855.565	0.507768	0.114939	4.41772	9.97478e-06	6.88186e-05	709.557	763.033	646.929	882.185	1089.73	1041.96
ENSG00000126903	SLC10A3	205.243	0.704782	0.196588	3.58507	0.000336984	0.00169881	118.26	152.211	197.813	222.533	262.474	278.167
ENSG00000126950	TMEM35	107.797	-0.896313	0.232723	-3.85141	0.00011744	0.000656534	166.175	138.374	116.064	74.5088	83.7465	67.9136
ENSG00000126953	TIMM8A	58.1447	-1.01042	0.2995	-3.37368	0.000741711	0.0034322	64.2272	80.0592	88.814	42.7184	36.7668	36.2826
ENSG00000127081	ZNF484	60.7787	0.994665	0.300133	3.31409	0.000919434	0.00415669	49.9545	36.5702	35.3238	70.535	96.0021	76.2865
ENSG00000127125	PPCS	205.281	-1.11742	0.171175	-6.52796	6.66718e-11	1.01068e-09	254.87	303.434	284.609	140.077	128.684	120.012
ENSG00000127328	RAB3IP	99.5615	-0.960368	0.244332	-3.93058	8.47408e-05	0.000487611	161.078	122.56	111.018	76.4957	59.2353	66.9833
ENSG00000127337	YEATS4	65.9084	0.98283	0.289677	3.39285	0.000691699	0.00322842	54.0324	35.5819	43.3978	81.463	78.64	102.336
ENSG00000127526	SLC35E1	607.354	0.652527	0.108212	6.03006	1.63896e-09	2.05652e-08	467.941	462.564	486.459	730.187	742.484	754.492
ENSG00000127528	KLF2	177.488	0.622819	0.189321	3.28975	0.00100277	0.00448547	131.513	131.455	156.434	245.382	178.727	221.417
ENSG00000127561	SYNGR3	28.881	1.87366	0.454198	4.12521	3.70399e-05	0.000229863	7.13635	13.8374	16.148	34.7708	52.0862	49.3071
ENSG00000127578	WFIKKN1	16.5185	-1.63277	0.625952	-2.60846	0.00909517	0.0306625	13.2532	36.5702	25.2313	3.9738	6.12779	13.9548
ENSG00000127743	IL17B	1242.05	-3.20592	0.140731	-22.7806	7.14835e-115	1.39028e-111	1955.36	2554.97	2212.28	216.572	308.432	204.671
ENSG00000127863	TNFRSF19	651.426	0.521759	0.123406	4.22797	2.3581e-05	0.000152368	581.103	527.798	495.542	857.348	774.145	672.624
ENSG00000127884	ECHS1	2067.28	-0.770543	0.089321	-8.62668	6.31592e-18	1.88402e-16	2574.18	2714.1	2531.2	1403.75	1646.33	1534.1
ENSG00000127914	AKAP9	3497	1.23462	0.116519	10.5959	3.11496e-26	1.66895e-24	2575.2	1731.65	1950.88	4855.99	4954.32	4913.97
ENSG00000127948	POR	813.571	0.518967	0.106999	4.85021	1.23329e-06	1.0155e-05	646.35	741.289	618.67	948.746	946.744	979.63
ENSG00000127951	FGL2	46.1295	3.13605	0.438324	7.15464	8.38924e-13	1.56586e-11	17.3311	3.95354	7.06475	75.5023	103.151	69.7742
ENSG00000127952	STYXL1	116.317	0.668869	0.226591	2.95188	0.00315842	0.0122684	91.7531	100.815	76.703	139.083	169.536	120.012
ENSG00000127993	RBM48	108.447	0.702528	0.228637	3.07268	0.00212145	0.00868634	99.9089	69.1869	78.7215	126.168	129.705	146.991
ENSG00000128000	ZNF780B	144.223	-0.56236	0.229182	-2.45377	0.0141368	0.0445112	232.441	147.269	136.249	104.312	129.705	115.36
ENSG00000128039	SRD5A3	120.332	0.993273	0.232875	4.26526	1.99668e-05	0.000130313	88.6947	84.0127	68.629	127.162	198.132	155.364
ENSG00000128045	RASL11B	344.951	-1.20437	0.159221	-7.56413	3.90467e-14	8.31785e-13	532.168	505.065	405.719	190.743	247.154	188.856
ENSG00000128059	PPAT	114.94	-1.27873	0.225235	-5.6773	1.36834e-08	1.50695e-07	177.389	141.339	169.554	58.6136	77.6187	65.1226
ENSG00000128165	ADM2	74.8558	1.41551	0.27667	5.11624	3.11679e-07	2.83e-06	30.5844	51.396	40.37	111.267	111.322	104.196
ENSG00000128228	SDF2L1	183.537	0.808264	0.17739	4.55643	5.20302e-06	3.81574e-05	140.688	123.548	136.249	219.553	221.622	259.56
ENSG00000128245	YWHAH	918.895	0.921591	0.101553	9.075	1.13673e-19	3.92686e-18	658.583	611.81	634.818	1117.63	1222.49	1268.03
ENSG00000128254	C22orf24	2.64085	4.83345	1.72612	2.80018	0.00510747	0.0185986	0	0	0	7.94761	5.10649	2.79097
ENSG00000128262	POM121L9P	5.3912	2.81454	1.09343	2.57404	0.0100519	0.0333616	2.03896	0.988385	1.00925	10.928	7.14909	10.2336
ENSG00000128266	GNAZ	1010.99	1.90179	0.104619	18.1783	7.67246e-74	4.14505e-71	397.597	445.762	437.005	1505.08	1714.76	1565.73
ENSG00000128272	ATF4	1836.17	0.601166	0.0870716	6.90426	5.04649e-12	8.6475e-11	1371.2	1505.31	1500.75	2247.19	2104.9	2287.66
ENSG00000128283	CDC42EP1	1333.24	-1.16474	0.121958	-9.55038	1.29221e-21	5.17123e-20	1511.89	2078.57	1941.8	860.329	733.293	873.573
ENSG00000128285	MCHR1	148.27	-0.931075	0.227724	-4.08861	4.33968e-05	0.000266002	242.636	160.118	180.656	128.155	98.0447	80.0078
ENSG00000128311	TST	135.64	-1.84704	0.21822	-8.46413	2.58079e-17	7.33827e-16	179.428	221.398	236.165	61.594	51.0649	64.1923
ENSG00000128313	APOL5	563.651	0.985858	0.127884	7.70901	1.26797e-14	2.84438e-13	373.129	418.087	343.145	692.435	841.55	713.558
ENSG00000128342	LIF	210.467	-0.947232	0.189768	-4.99152	5.99066e-07	5.19448e-06	221.227	312.33	297.729	168.887	138.897	123.733
ENSG00000128346	C22orf23	223.27	-0.656379	0.161982	-4.05217	5.07439e-05	0.000306048	291.571	282.678	245.248	170.874	181.791	167.458
ENSG00000128536	CDHR3	29.8196	-1.81366	0.473831	-3.82765	0.000129375	0.00071534	66.2661	38.547	34.3145	11.9214	20.426	7.44258
ENSG00000128578	STRIP2	534.393	1.19328	0.122878	9.71108	2.70467e-22	1.13125e-20	297.688	355.819	321.951	691.442	759.846	779.611
ENSG00000128590	DNAJB9	582.35	1.26061	0.13786	9.14418	6.00855e-20	2.1286e-18	371.09	292.562	365.349	706.344	934.488	824.266
ENSG00000128594	LRRC4	62.0821	0.963927	0.334276	2.88363	0.00393119	0.0148145	28.5454	63.2566	34.3145	63.5809	99.066	83.7291
ENSG00000128595	CALU	5937.54	0.620114	0.103174	6.01037	1.85105e-09	2.30925e-08	5214.63	4053.37	4774.76	7935.69	6432.14	7214.66
ENSG00000128596	CCDC136	217.429	-0.619128	0.164376	-3.76654	0.000165525	0.000892267	277.298	268.841	244.239	174.847	154.216	185.134
ENSG00000128606	LRRC17	695.269	-0.619853	0.122832	-5.04637	4.50289e-07	3.98801e-06	936.901	714.602	876.029	529.509	533.118	581.452
ENSG00000128607	KLHDC10	655.06	0.695504	0.11784	5.9021	3.58905e-09	4.30354e-08	553.577	463.553	483.431	743.101	867.083	819.615
ENSG00000128609	NDUFA5	568.587	0.5147	0.133283	3.8617	0.0001126	0.000630568	562.752	419.075	422.876	672.566	701.632	632.62
ENSG00000128641	MYO1B	2920.54	-1.06138	0.0810978	-13.0876	3.87474e-39	4.65183e-37	3974.95	3901.16	3970.39	1768.34	2006.85	1901.58
ENSG00000128655	PDE11A	13.0236	2.59623	0.760467	3.41399	0.000640191	0.00301521	3.05844	0	8.074	22.8494	15.3195	28.84
ENSG00000128656	CHN1	234.576	-1.06918	0.176547	-6.05609	1.39472e-09	1.77293e-08	383.324	295.527	274.516	160.939	136.854	156.294
ENSG00000128739	SNRPN	124.332	-0.664277	0.20488	-3.24228	0.00118579	0.00521302	149.863	164.072	143.314	99.3451	100.087	89.311
ENSG00000128815	WDFY4	47.3183	-2.09471	0.408135	-5.1324	2.86067e-07	2.61822e-06	71.3635	84.0127	74.6845	4.96726	26.5538	22.3278
ENSG00000128829	EIF2AK4	738.732	-0.662258	0.104775	-6.32077	2.60271e-10	3.66016e-09	932.823	858.906	924.473	599.051	551.501	565.636
ENSG00000128872	TMOD2	164.062	0.647875	0.197144	3.2863	0.00101513	0.00453346	141.708	103.78	138.267	204.651	173.621	222.347
ENSG00000128891	C15orf57	74.4337	0.842888	0.268352	3.14098	0.00168385	0.00709933	45.8766	48.4309	65.6013	100.339	86.8104	99.5446
ENSG00000128918	ALDH1A2	19.9831	2.91295	0.598184	4.86966	1.11791e-06	9.25593e-06	4.07792	6.91869	3.02775	24.8363	42.8946	38.1432
ENSG00000128923	FAM63B	581.768	0.584853	0.147776	3.9577	7.56738e-05	0.0004396	572.947	396.342	426.913	725.219	770.059	599.128
ENSG00000128965	CHAC1	202.032	0.512876	0.194763	2.63334	0.00845508	0.0287789	131.513	216.456	151.388	250.35	220.601	241.884
ENSG00000128973	CLN6	111.257	0.878929	0.224961	3.90703	9.34372e-05	0.000532921	64.2272	86.9779	83.7678	145.044	157.28	130.245
ENSG00000129103	SUMF2	485.8	0.9027	0.11971	7.54075	4.6729e-14	9.87862e-13	345.603	323.202	347.182	635.809	601.545	661.46
ENSG00000129116	PALLD	5729.05	-1.27119	0.0788443	-16.1227	1.7659e-58	4.6412e-56	8408.66	8017.78	7877.2	3320.11	3593.95	3156.59
ENSG00000129173	E2F8	237.063	-0.913453	0.165228	-5.52845	3.23075e-08	3.37953e-07	358.857	284.655	285.618	171.867	161.365	160.016
ENSG00000129187	DCTD	675.378	0.837191	0.113515	7.37513	1.64182e-13	3.28516e-12	443.473	498.146	512.699	813.636	855.848	928.462
ENSG00000129197	RPAIN	259.283	-0.613088	0.155571	-3.94089	8.11812e-05	0.000469071	287.493	340.993	311.858	209.618	220.601	185.134
ENSG00000129204	USP6	135.025	-1.34015	0.22573	-5.93695	2.90382e-09	3.5198e-08	184.526	226.34	169.554	66.5612	98.0447	65.1226
ENSG00000129219	PLD2	106.304	0.931341	0.243748	3.82092	0.000132956	0.000732955	82.5778	61.2799	75.6938	165.906	107.236	145.13
ENSG00000129244	ATP1B2	22.863	-2.67652	0.531799	-5.03296	4.82953e-07	4.26564e-06	45.8766	40.5238	32.296	6.95416	4.0852	7.44258
ENSG00000129250	KIF1C	1935.97	0.60961	0.0828218	7.3605	1.83222e-13	3.64364e-12	1464.99	1533.97	1599.66	2320.7	2383.71	2312.78
ENSG00000129480	DTD2	79.1988	-0.757792	0.26439	-2.8662	0.00415437	0.0155262	110.104	108.722	79.7308	68.5481	54.1288	53.9587
ENSG00000129521	EGLN3	2412.06	-0.735607	0.238118	-3.08925	0.00200664	0.008279	2417.18	3541.38	3083.26	1464.35	2247.88	1718.31
ENSG00000129538	RNASE1	27.4243	1.72509	0.437992	3.93864	8.19439e-05	0.000472814	14.2727	12.849	11.1018	37.7511	43.9159	44.6555
ENSG00000129559	NEDD8	59.3552	-1.14237	0.302725	-3.77362	0.000160896	0.000868998	74.422	95.8733	74.6845	44.7053	35.7455	30.7007
ENSG00000129625	REEP5	806.85	0.735322	0.106499	6.9045	5.03803e-12	8.64063e-11	601.493	582.159	632.8	987.49	1093.81	943.348
ENSG00000129636	ITFG1	536.644	0.707311	0.124833	5.66607	1.46109e-08	1.59914e-07	357.837	433.901	430.95	707.337	673.036	616.804
ENSG00000129646	QRICH2	48.6966	1.20284	0.348767	3.44882	0.000563037	0.00267804	24.4675	22.7329	41.3793	62.5874	58.214	82.7988
ENSG00000129682	FGF13	9.18329	-2.01982	0.807071	-2.50266	0.0123265	0.0396655	9.17531	17.7909	17.1573	5.96071	4.0852	0.930323
ENSG00000129757	CDKN1C	2782.94	1.17504	0.0846095	13.8878	7.50714e-44	1.12313e-41	1810.59	1702.99	1611.77	4027.45	3643.99	3900.84
ENSG00000129925	TMEM8A	758.57	0.77066	0.107121	7.19429	6.27866e-13	1.18442e-11	513.817	557.449	610.596	959.674	960.021	949.86
ENSG00000129951	LPPR3	19.175	-1.46292	0.539112	-2.71358	0.00665607	0.0233925	26.5065	34.5935	23.2128	6.95416	16.3408	7.44258
ENSG00000130023	ERMARD	128.461	0.641991	0.212655	3.01893	0.00253671	0.0101141	105.006	91.9198	103.953	151.998	184.855	133.036
ENSG00000130032	PRRG3	8.20638	2.5805	0.900061	2.86703	0.00414346	0.0154943	4.07792	1.97677	1.00925	6.95416	19.4047	15.8155
ENSG00000130038	EFCAB4B	16.5256	2.06109	0.591643	3.48367	0.000494596	0.00238635	8.15583	3.95354	7.06475	29.8035	30.639	19.5368
ENSG00000130052	STARD8	91.7267	0.776475	0.242429	3.2029	0.00136051	0.00588406	66.2661	80.0592	56.518	108.286	116.428	122.803
ENSG00000130066	SAT1	258.196	0.594938	0.176558	3.36965	0.000752635	0.00347944	245.694	178.898	192.767	353.669	255.325	322.822
ENSG00000130147	SH3BP4	1424.94	-0.515009	0.110695	-4.6525	3.27935e-06	2.513e-05	1470.09	1968.86	1590.58	1157.37	1197.98	1164.76
ENSG00000130150	MOSPD2	124.631	0.606497	0.241972	2.50648	0.0121941	0.0392979	127.435	65.2334	103.953	133.122	155.237	162.807
ENSG00000130164	LDLR	1424.36	1.48069	0.0941863	15.7208	1.08924e-55	2.58348e-53	753.395	694.835	806.391	2180.63	2034.43	2076.48
ENSG00000130175	PRKCSH	1686.64	0.557031	0.094354	5.90362	3.55605e-09	4.2666e-08	1268.23	1480.6	1346.34	2006.77	1888.38	2129.51
ENSG00000130176	CNN1	337.132	1.018	0.139798	7.28196	3.2901e-13	6.41817e-12	205.935	217.445	245.248	474.87	440.18	439.112
ENSG00000130203	APOE	407.478	0.520969	0.160784	3.24017	0.00119458	0.00524457	368.032	303.434	333.053	534.477	362.561	543.309
ENSG00000130208	APOC1	9.81818	3.13279	0.853056	3.67243	0.000240255	0.00124639	1.01948	1.97677	3.02775	15.8952	18.3834	18.6065
ENSG00000130222	GADD45G	194.965	-0.53871	0.187303	-2.87615	0.00402563	0.015106	189.623	266.864	236.165	140.077	180.77	156.294
ENSG00000130244	FAM98C	49.5059	-0.869671	0.322943	-2.69295	0.00708219	0.0246804	68.3051	73.1405	50.4625	37.7511	35.7455	31.631
ENSG00000130294	KIF1A	3866.69	2.00659	0.0858543	23.3721	8.22148e-121	2.66499e-117	1462.95	1627.87	1532.04	5692.48	6504.65	6380.16
ENSG00000130303	BST2	21.3421	2.60969	0.702764	3.71347	0.00020444	0.00108195	6.11687	7.90708	4.037	16.8887	11.2343	81.8684
ENSG00000130305	NSUN5	130.686	-0.735565	0.227262	-3.23664	0.00120945	0.00530268	131.513	191.747	166.526	76.4957	116.428	101.405
ENSG00000130309	COLGALT1	1043.88	0.570096	0.0966915	5.89604	3.7234e-09	4.45639e-08	819.661	821.348	880.066	1188.17	1235.77	1318.27
ENSG00000130313	PGLS	203.525	0.551788	0.168737	3.2701	0.00107511	0.00477939	145.785	183.84	165.517	234.454	244.09	247.466
ENSG00000130338	TULP4	2361.47	1.77477	0.0894556	19.8397	1.35378e-87	1.19681e-84	1137.74	1019.02	1047.6	3453.24	3924.85	3586.4
ENSG00000130368	MAS1	19.1094	-4.20448	0.757314	-5.55183	2.82688e-08	2.98804e-07	33.6428	29.6515	45.4163	0	4.0852	1.86065
ENSG00000130382	MLLT1	279.234	0.605222	0.165405	3.65903	0.000253168	0.00130919	193.701	265.876	204.878	296.048	349.284	365.617
ENSG00000130479	MAP1S	456.518	0.633494	0.12256	5.16884	2.35557e-07	2.18055e-06	362.934	366.691	344.154	527.523	543.331	594.476
ENSG00000130518	KIAA1683	56.9417	1.47128	0.307726	4.78115	1.74297e-06	1.39445e-05	30.5844	30.6399	29.2683	87.4237	93.9595	69.7742
ENSG00000130522	JUND	1000.03	-0.529187	0.107865	-4.90602	9.2942e-07	7.79151e-06	1118.37	1230.54	1195.96	804.695	733.293	917.299
ENSG00000130528	HRC	2737.42	-1.29928	0.0946743	-13.7237	7.32007e-43	1.03165e-40	3655.85	4216.45	3805.88	1504.09	1755.61	1486.66
ENSG00000130544	ZNF557	60.0773	1.04468	0.296142	3.52763	0.000419295	0.00206035	35.6818	33.6051	48.444	74.5088	81.7039	86.52
ENSG00000130635	COL5A1	15078	1.18046	0.0761005	15.5119	2.88138e-54	6.44137e-52	8732.86	9124.77	9838.17	21875.8	20068.5	20828.1
ENSG00000130643	CALY	92.2349	0.972298	0.243221	3.99759	6.39894e-05	0.000377473	62.1882	74.1289	50.4625	125.175	120.513	120.942
ENSG00000130653	PNPLA7	119.935	0.76975	0.22487	3.42308	0.000619148	0.00292419	68.3051	103.78	93.8603	133.122	162.387	158.155
ENSG00000130669	PAK4	290.681	-1.18794	0.157743	-7.53089	5.03953e-14	1.05505e-12	345.603	442.796	423.885	166.9	169.536	195.368
ENSG00000130675	MNX1	3.05928	5.05089	1.65898	3.04458	0.00233004	0.00940382	0	0	0	4.96726	4.0852	9.30323
ENSG00000130695	CEP85	179.987	0.557619	0.207872	2.68252	0.007307	0.025382	190.643	140.351	105.971	197.697	225.707	219.556
ENSG00000130702	LAMA5	3649.92	-0.548943	0.0814777	-6.73734	1.61312e-11	2.61228e-10	4083.01	4669.13	4256.01	2883.99	2968.92	3038.44
ENSG00000130703	OSBPL2	474.415	0.520603	0.128875	4.03959	5.35448e-05	0.000320429	374.149	410.18	384.524	520.568	634.227	522.842
ENSG00000130706	ADRM1	343.592	-0.612436	0.163414	-3.74775	0.000178425	0.000953349	344.584	513.96	387.552	300.022	261.453	253.978
ENSG00000130707	ASS1	239.649	1.28555	0.171238	7.50737	6.03257e-14	1.25888e-12	147.824	149.246	121.11	296.048	385.03	338.638
ENSG00000130724	CHMP2A	476.89	-0.698917	0.141173	-4.95077	7.39187e-07	6.29442e-06	490.369	700.765	579.31	368.57	359.497	362.826
ENSG00000130748	TMEM160	109.705	-0.678188	0.238911	-2.83866	0.00453035	0.0167289	109.084	143.316	152.397	95.3713	92.9382	65.1226
ENSG00000130751	NPAS1	108.91	-1.09239	0.243616	-4.48409	7.32269e-06	5.18642e-05	123.357	153.2	168.545	55.6333	64.3418	88.3807
ENSG00000130758	MAP3K10	218.927	0.674359	0.179348	3.76006	0.000169873	0.000912164	139.669	205.584	160.471	276.179	286.985	244.675
ENSG00000130762	ARHGEF16	32.1618	-1.62713	0.402302	-4.04454	5.24249e-05	0.000314695	45.8766	52.3844	47.4348	16.8887	17.3621	13.0245
ENSG00000130766	SESN2	444.2	0.967862	0.137696	7.02897	2.08058e-12	3.72265e-11	257.928	345.935	297.729	591.103	546.395	626.107
ENSG00000130775	THEMIS2	235.167	-1.8723	0.174282	-10.7429	6.39842e-27	3.60704e-25	340.506	372.621	395.626	93.3844	88.853	120.012
ENSG00000130779	CLIP1	458.203	0.660507	0.142308	4.64141	3.46048e-06	2.63726e-05	389.441	286.632	389.571	594.084	512.692	576.8
ENSG00000130787	HIP1R	525.546	1.25305	0.128434	9.75638	1.73234e-22	7.3085e-21	348.662	288.608	294.701	697.403	814.996	708.906
ENSG00000130803	ZNF317	217.343	0.765754	0.162954	4.69919	2.61189e-06	2.03195e-05	177.389	155.176	150.378	284.127	273.708	263.281
ENSG00000130818	ZNF426	102.967	1.13659	0.227552	4.99484	5.88848e-07	5.1173e-06	68.3051	57.3263	67.6198	141.07	132.769	150.712
ENSG00000130821	SLC6A8	600.434	0.908986	0.117877	7.71128	1.24565e-14	2.80022e-13	460.804	392.389	398.654	810.656	808.869	731.234
ENSG00000130881	LRP3	119.008	0.663013	0.232074	2.8569	0.00427798	0.0159148	109.084	100.815	66.6105	139.083	133.79	164.667
ENSG00000130939	UBE4B	590.061	-1.13986	0.111761	-10.199	2.00226e-24	9.61531e-23	818.642	828.267	788.224	386.452	361.54	357.244
ENSG00000130948	HSD17B3	4.26659	3.54418	1.40364	2.52499	0.0115702	0.0375801	2.03896	0	0	7.94761	8.17039	7.44258
ENSG00000130956	HABP4	115.973	-0.836824	0.238999	-3.50137	0.000462872	0.00224723	171.272	114.653	160.471	71.5285	75.5761	102.336
ENSG00000130957	FBP2	103.154	-1.68931	0.298128	-5.6664	1.4583e-08	1.59789e-07	159.039	185.816	127.166	34.7708	78.64	33.4916
ENSG00000130958	SLC35D2	226.18	-0.502531	0.157916	-3.18226	0.00146129	0.0062642	284.435	264.887	246.257	186.769	185.876	188.856
ENSG00000130997	POLN	49.2444	1.51942	0.331733	4.58024	4.64452e-06	3.44776e-05	22.4285	22.7329	31.2868	65.5678	72.5122	80.9381
ENSG00000131015	ULBP2	45.8245	1.07333	0.329133	3.26107	0.00110994	0.00491178	31.6038	25.698	31.2868	66.5612	60.2566	59.5407
ENSG00000131018	SYNE1	4852.61	0.79641	0.0928669	8.57582	9.83858e-18	2.88613e-16	3278.64	3575.98	3783.68	5624.92	6862.11	5990.35
ENSG00000131043	AAR2	380.947	-0.551382	0.136132	-4.05036	5.11399e-05	0.000308123	464.882	458.611	434.987	272.206	345.199	309.798
ENSG00000131067	GGT7	400.834	-0.557238	0.129026	-4.31881	1.5687e-05	0.000104307	445.512	504.076	482.422	306.976	322.73	343.289
ENSG00000131069	ACSS2	684.499	-0.5016	0.108073	-4.64132	3.46192e-06	2.63733e-05	795.194	856.93	754.919	560.306	553.544	586.104
ENSG00000131100	ATP6V1E1	756.301	-0.907668	0.107719	-8.42622	3.57015e-17	1.00052e-15	976.661	971.582	1012.28	539.444	475.925	561.915
ENSG00000131196	NFATC1	120.723	-0.929421	0.230288	-4.03591	5.43903e-05	0.000324988	130.493	183.84	160.471	102.325	75.5761	71.6349
ENSG00000131242	RAB11FIP4	727.045	3.38258	0.145394	23.2649	1.00527e-119	2.79306e-116	121.318	156.165	103.953	1161.34	1406.33	1413.16
ENSG00000131386	GALNT15	130.302	-1.76526	0.218101	-8.09378	5.78423e-16	1.46101e-14	176.37	207.561	220.017	67.5547	58.214	52.0981
ENSG00000131389	SLC6A6	1929.34	1.28171	0.0969427	13.2214	6.60538e-40	8.23513e-38	1262.11	1019.02	1093.02	2777.69	2605.33	2818.88
ENSG00000131437	KIF3A	213.654	-1.02721	0.181388	-5.66302	1.4873e-08	1.62599e-07	304.824	237.212	317.914	161.933	130.726	129.315
ENSG00000131446	MGAT1	1493.1	0.664331	0.104494	6.35763	2.04892e-10	2.91938e-09	1001.13	1242.4	1222.2	1696.81	1873.06	1922.98
ENSG00000131462	TUBG1	227.916	-0.705418	0.174012	-4.05385	5.03806e-05	0.000304019	276.279	335.062	236.165	165.906	183.834	170.249
ENSG00000131475	VPS25	335.569	0.683202	0.140064	4.87778	1.07286e-06	8.92345e-06	235.5	278.725	258.368	383.472	434.052	423.297
ENSG00000131477	RAMP2	13.4298	2.11572	0.657067	3.21995	0.00128211	0.00558599	8.15583	3.95354	3.02775	18.8756	21.4473	25.1187
ENSG00000131495	NDUFA2	72.5276	-0.829905	0.31535	-2.63169	0.00849609	0.0288932	57.0908	127.502	93.8603	63.5809	42.8946	50.2374
ENSG00000131504	DIAPH1	677.204	1.13471	0.110552	10.264	1.02339e-24	4.97599e-23	433.279	393.377	445.079	930.864	887.509	973.118
ENSG00000131653	TRAF7	790.508	0.903498	0.102718	8.79592	1.41881e-18	4.46512e-17	537.265	588.089	526.829	1033.19	1021.3	1036.38
ENSG00000131669	NINJ1	356.11	0.685296	0.148339	4.61979	3.84132e-06	2.89237e-05	246.714	327.155	245.248	459.968	415.669	441.903
ENSG00000131725	WDR44	455.916	-1.10977	0.123626	-8.97683	2.78686e-19	9.313e-18	635.135	623.671	610.596	310.95	268.602	286.54
ENSG00000131730	CKMT2	440.356	-0.997004	0.33453	-2.98031	0.00287958	0.0113164	467.941	799.603	492.514	226.507	382.987	272.585
ENSG00000131748	STARD3	436.6	-0.765119	0.131554	-5.81603	6.02631e-09	6.98069e-08	500.564	605.88	542.977	324.859	299.241	346.08
ENSG00000131773	KHDRBS3	148.574	0.818037	0.189446	4.31804	1.57423e-05	0.000104638	105.006	116.629	100.925	194.716	189.962	184.204
ENSG00000131779	PEX11B	165.432	-0.630786	0.186465	-3.38286	0.000717357	0.00333219	202.876	217.445	182.674	147.031	122.556	120.012
ENSG00000131791	PRKAB2	1720.74	-0.51589	0.0876498	-5.88581	3.96099e-09	4.72228e-08	2050.17	1961.94	2062.91	1382.88	1516.63	1349.9
ENSG00000131795	RBM8A	333.816	-0.560954	0.136274	-4.11636	3.84895e-05	0.00023825	385.363	379.54	428.931	271.212	262.474	275.376
ENSG00000131943	C19orf12	265.534	-0.935557	0.159165	-5.8779	4.15493e-09	4.93341e-08	378.227	340.004	328.006	210.612	162.387	173.97
ENSG00000131981	LGALS3	812.431	0.792686	0.10143	7.81509	5.49226e-15	1.28698e-13	576.006	578.205	629.772	1024.25	1056.02	1010.33
ENSG00000132003	ZSWIM4	217.964	0.927787	0.182569	5.08185	3.73775e-07	3.35466e-06	129.474	132.444	188.73	260.284	298.219	298.634
ENSG00000132016	C19orf57	24.6036	1.41821	0.452926	3.13122	0.00174081	0.00731411	14.2727	13.8374	12.111	36.7577	30.639	40.0039
ENSG00000132139	GAS2L2	2.84379	-4.97866	1.69227	-2.942	0.00326103	0.0126191	3.05844	5.93031	8.074	0	0	0
ENSG00000132142	ACACA	1271.84	1.05302	0.0907889	11.5986	4.18969e-31	3.02919e-29	797.233	811.464	873.001	1746.49	1709.65	1693.19
ENSG00000132170	PPARG	28.1656	1.07717	0.447683	2.40611	0.0161236	0.0498549	25.487	18.7793	10.0925	46.6922	31.6603	36.2826
ENSG00000132182	NUP210	82.7402	1.51544	0.284574	5.32531	1.00784e-07	9.8007e-07	37.7207	50.4076	40.37	100.339	163.408	104.196
ENSG00000132196	HSD17B7	97.3558	0.581607	0.231644	2.51078	0.0120463	0.0388925	67.2856	86.9779	79.7308	114.247	110.3	125.594
ENSG00000132256	TRIM5	230.592	-0.728002	0.168713	-4.31504	1.59573e-05	0.000105886	310.941	285.643	266.442	149.018	170.557	200.95
ENSG00000132313	MRPL35	213.364	-0.542239	0.17926	-3.02487	0.00248738	0.00995005	256.909	278.725	223.044	202.664	174.642	144.2
ENSG00000132334	PTPRE	69.5248	0.849408	0.273602	3.10454	0.00190578	0.00792504	50.9739	49.4192	48.444	105.306	85.7891	77.2168
ENSG00000132341	RAN	1627.61	-0.65312	0.0905052	-7.21639	5.33864e-13	1.01497e-11	1836.08	2132.93	2000.33	1260.69	1279.69	1255.94
ENSG00000132361	CLUH	846.018	0.942947	0.118121	7.98291	1.42923e-15	3.50659e-14	577.025	606.868	553.069	941.792	1200.03	1197.33
ENSG00000132467	UTP3	316.232	-1.08761	0.149367	-7.2815	3.30134e-13	6.43363e-12	459.785	451.692	378.469	206.638	217.537	183.274
ENSG00000132475	H3F3B	1395.1	-0.550405	0.102703	-5.35918	8.36001e-08	8.22844e-07	1445.62	1817.64	1710.68	1172.27	1107.09	1117.32
ENSG00000132478	UNK	218.138	-0.582587	0.17475	-3.33382	0.000856609	0.00389894	285.454	262.91	236.165	202.664	174.642	146.991
ENSG00000132481	TRIM47	34.085	1.74413	0.451856	3.85992	0.000113426	0.000634828	6.11687	24.7096	16.148	48.6791	41.8733	66.9833
ENSG00000132510	KDM6B	882.328	0.892614	0.111003	8.04138	8.88315e-16	2.22067e-14	593.337	651.346	608.578	1006.37	1218.41	1215.93
ENSG00000132530	XAF1	7.66109	2.73031	1.05829	2.57993	0.00988201	0.0328877	3.05844	1.97677	1.00925	11.9214	1.0213	26.9794
ENSG00000132549	VPS13B	701.15	0.514702	0.123012	4.18414	2.86243e-05	0.000181992	653.486	546.577	531.875	874.237	873.211	727.513
ENSG00000132563	REEP2	726.115	0.752884	0.115805	6.50132	7.96206e-11	1.19119e-09	475.077	586.112	561.143	846.42	953.893	934.044
ENSG00000132570	PCBD2	113.461	0.584943	0.218756	2.67395	0.00749636	0.0259379	75.4414	98.8385	97.8973	139.083	142.982	126.524
ENSG00000132581	SDF2	165.91	-0.913837	0.180507	-5.0626	4.13571e-07	3.69478e-06	212.052	231.282	206.896	116.234	116.428	112.569
ENSG00000132604	TERF2	272.698	-0.911166	0.149375	-6.09984	1.06173e-09	1.36481e-08	351.72	384.482	332.043	182.795	187.919	197.228
ENSG00000132613	MTSS1L	1040.45	0.924115	0.0996225	9.27617	1.75686e-20	6.52084e-19	756.453	648.38	749.873	1367.98	1365.48	1354.55
ENSG00000132623	ANKEF1	26.1647	1.48885	0.444908	3.34642	0.000818632	0.00375	13.2532	12.849	15.1388	46.6922	33.7029	35.3523
ENSG00000132640	BTBD3	228.681	-0.571217	0.162623	-3.51253	0.000443862	0.0021652	302.785	266.864	250.294	184.782	197.111	170.249
ENSG00000132670	PTPRA	578.408	0.989405	0.1184	8.35643	6.46431e-17	1.76579e-15	378.227	369.656	414.802	708.331	775.166	824.266
ENSG00000132681	ATP1A4	16.6002	1.80338	0.608746	2.96244	0.00305207	0.0119005	7.13635	2.96515	12.111	16.8887	31.6603	28.84
ENSG00000132688	NES	18481.3	0.593199	0.0707218	8.38778	4.95414e-17	1.36735e-15	14908.9	14251.5	15042.9	21337.3	23275.4	22071.9
ENSG00000132792	CTNNBL1	419.507	-0.817472	0.126047	-6.48548	8.84486e-11	1.31217e-09	517.895	575.24	512.699	305.983	298.219	307.007
ENSG00000132821	VSTM2L	209.991	-0.586209	0.203759	-2.87697	0.00401516	0.0150784	201.857	320.237	234.146	132.129	181.791	189.786
ENSG00000132824	SERINC3	1404.53	0.542282	0.0864136	6.27543	3.4868e-10	4.81297e-09	1185.65	1114.9	1130.36	1669.99	1674.93	1651.32
ENSG00000132881	RSG1	88.768	1.93203	0.272715	7.08444	1.39609e-12	2.53762e-11	32.6233	32.6167	45.4163	112.26	145.024	164.667
ENSG00000132906	CASP9	363.305	1.70449	0.147995	11.5172	1.08094e-30	7.50832e-29	161.078	161.107	189.739	489.771	567.842	610.292
ENSG00000132952	USPL1	152.359	-0.792698	0.195541	-4.05387	5.03779e-05	0.000304019	221.227	189.77	168.545	120.208	109.279	105.127
ENSG00000132953	XPO4	1579.5	-1.32037	0.103929	-12.7045	5.58065e-37	5.86692e-35	2258.15	2112.18	2395.96	933.844	991.681	785.193
ENSG00000132964	CDK8	248.824	0.828296	0.161652	5.12395	2.99205e-07	2.72484e-06	185.545	180.874	171.573	272.206	332.943	349.801
ENSG00000132967	HMGB1P5	121.42	-0.792344	0.217304	-3.64625	0.000266095	0.00136948	153.941	138.374	169.554	105.306	77.6187	83.7291
ENSG00000133020	MYH8	1147.4	-1.08188	0.127978	-8.45368	2.82263e-17	8.0142e-16	1725.98	1659.5	1289.82	640.776	843.593	724.722
ENSG00000133026	MYH10	1283.29	-0.604406	0.103375	-5.84671	5.01387e-09	5.88857e-08	1554.71	1482.58	1607.74	1133.53	898.743	1022.43
ENSG00000133048	CHI3L1	75.3801	-0.65772	0.270083	-2.43525	0.0148813	0.0464421	88.6947	86.9779	100.925	55.6333	73.5335	46.5162
ENSG00000133055	MYBPH	26668	-2.23303	0.0905102	-24.6716	2.1592e-134	8.39884e-131	40207.2	48883.5	42850.7	8747.34	10223.2	9095.77
ENSG00000133065	SLC41A1	644.285	0.510858	0.126223	4.04725	5.18225e-05	0.000311752	496.486	508.03	589.402	685.481	868.104	718.209
ENSG00000133101	CCNA1	18.7697	2.03829	0.560168	3.63871	0.000274011	0.00140725	4.07792	9.88385	8.074	23.8428	28.5964	38.1432
ENSG00000133104	SPG20	895.337	-0.878436	0.116533	-7.53806	4.7701e-14	1.00622e-12	1277.41	1033.85	1168.71	665.612	556.608	669.833
ENSG00000133106	EPSTI1	25.4834	1.54003	0.633595	2.43062	0.0150732	0.0469504	11.2143	11.8606	16.148	14.9018	12.2556	86.52
ENSG00000133110	POSTN	741.149	0.715126	0.121898	5.86662	4.4478e-09	5.2715e-08	625.96	483.32	574.263	1013.32	878.317	871.713
ENSG00000133114	GPALPP1	129.948	-0.518064	0.208608	-2.48343	0.0130123	0.0415014	160.058	126.513	172.582	112.26	103.151	105.127
ENSG00000133121	STARD13	759.507	-1.21989	0.104392	-11.6856	1.50933e-31	1.15571e-29	1045.99	1033.85	1108.16	456.988	473.883	438.182
ENSG00000133142	TCEAL4	937.562	-0.675447	0.0971242	-6.95447	3.5389e-12	6.20072e-11	1170.36	1101.06	1187.89	701.377	745.548	719.14
ENSG00000133195	SLC39A11	105.215	1.21672	0.230855	5.27051	1.36043e-07	1.30211e-06	51.9934	64.245	73.6753	144.05	141.961	155.364
ENSG00000133243	BTBD2	499.812	0.796974	0.136048	5.85802	4.68415e-09	5.52133e-08	312.98	426.982	355.256	587.13	680.185	636.341
ENSG00000133247	SUV420H2	107.257	-0.654836	0.224399	-2.91818	0.00352084	0.0134691	134.571	123.548	135.24	82.4564	97.0234	70.7046
ENSG00000133315	MACROD1	432.432	0.578943	0.158849	3.64461	0.000267796	0.00137751	335.409	409.191	295.71	415.263	588.268	550.751
ENSG00000133393	FOPNL	127.19	1.57675	0.244304	6.45403	1.08911e-10	1.60107e-09	87.6752	40.5238	63.5828	189.749	189.962	191.647
ENSG00000133424	LARGE	412.624	1.28647	0.145417	8.84673	9.01235e-19	2.87818e-17	220.207	253.027	246.257	560.306	684.27	511.678
ENSG00000133460	SLC2A11	171.335	-0.713314	0.189798	-3.75828	0.000171085	0.000917556	176.37	239.189	223.044	135.109	118.471	135.827
ENSG00000133466	C1QTNF6	93.2419	0.912147	0.233548	3.90561	9.39896e-05	0.000535312	66.2661	65.2334	62.5735	126.168	126.641	112.569
ENSG00000133519	ZDHHC8P1	9.07171	2.75601	0.895524	3.07754	0.00208715	0.00856571	0	1.97677	5.04625	12.9149	11.2343	23.2581
ENSG00000133597	ADCK2	77.1628	0.896963	0.269987	3.32224	0.000892964	0.00404831	45.8766	64.245	51.4718	95.3713	119.492	86.52
ENSG00000133606	MKRN1	1292.44	0.957385	0.100362	9.53929	1.43811e-21	5.73151e-20	839.031	845.069	951.723	1610.38	1860.81	1647.6
ENSG00000133639	BTG1	1690.25	-0.581498	0.0903543	-6.43576	1.2286e-10	1.79356e-09	2165.37	1863.11	2050.8	1324.27	1368.54	1369.44
ENSG00000133657	ATP13A3	940.71	-0.760034	0.127022	-5.98347	2.18435e-09	2.69907e-08	1385.47	986.408	1176.79	761.977	694.483	639.132
ENSG00000133703	KRAS	488.847	0.579548	0.14673	3.94975	7.82317e-05	0.000453375	475.077	310.353	390.58	606.999	597.46	552.612
ENSG00000133706	LARS	829.822	-0.578726	0.102526	-5.64469	1.65481e-08	1.79701e-07	1038.85	995.304	947.686	674.553	695.505	627.038
ENSG00000133710	SPINK5	49.7433	-1.06142	0.351018	-3.02384	0.00249586	0.00997984	48.935	71.1637	81.7493	20.8625	35.7455	40.0039
ENSG00000133805	AMPD3	477.556	0.72465	0.121659	5.9564	2.57855e-09	3.15807e-08	367.012	340.004	373.423	621.9	554.565	608.431
ENSG00000133818	RRAS2	370.802	-1.63362	0.158293	-10.3202	5.70873e-25	2.82517e-23	641.252	475.413	566.189	204.651	152.174	185.134
ENSG00000133872	TMEM66	1818.1	0.844766	0.0929675	9.08668	1.02111e-19	3.54634e-18	1415.04	1191	1295.88	2219.37	2369.41	2417.91
ENSG00000133878	DUSP26	295.269	1.11541	0.163353	6.82821	8.59783e-12	1.4329e-10	176.37	211.514	171.573	334.793	428.946	448.416
ENSG00000133884	DPF2	517.533	-0.503338	0.123625	-4.0715	4.67104e-05	0.000284164	559.694	661.229	599.495	401.354	465.712	417.715
ENSG00000133935	C14orf1	195.331	0.658833	0.170946	3.85403	0.000116189	0.000649727	163.117	159.13	132.212	238.428	240.005	239.093
ENSG00000133958	UNC79	18.2601	2.76478	0.611794	4.51914	6.20919e-06	4.49433e-05	2.03896	6.91869	5.04625	27.8166	39.8307	27.9097
ENSG00000133985	TTC9	620.812	-0.678763	0.113521	-5.9792	2.24241e-09	2.76379e-08	757.473	717.567	817.493	454.007	507.586	470.743
ENSG00000134046	MBD2	186.098	-1.02516	0.179936	-5.69737	1.21668e-08	1.35218e-07	267.103	218.433	263.414	123.188	112.343	132.106
ENSG00000134049	IER3IP1	125.373	1.06052	0.237518	4.46499	8.00742e-06	5.63038e-05	111.123	65.2334	67.6198	177.828	148.088	182.343
ENSG00000134109	EDEM1	551.138	0.689802	0.129556	5.32435	1.01313e-07	9.84236e-07	415.947	437.855	411.774	778.866	584.183	678.206
ENSG00000134243	SORT1	2677.87	-1.05421	0.0925436	-11.3915	4.60891e-30	3.09099e-28	3521.28	3280.45	4043.06	1749.47	1755.61	1717.38
ENSG00000134247	PTGFRN	2425.09	1.43758	0.0835384	17.2086	2.29081e-66	7.81647e-64	1234.59	1337.28	1351.39	3385.68	3655.23	3586.4
ENSG00000134253	TRIM45	204.708	1.39131	0.17426	7.98412	1.41533e-15	3.48e-14	118.26	107.734	113.036	262.271	322.73	304.216
ENSG00000134259	NGF	58.2199	1.32811	0.299245	4.43822	9.07076e-06	6.31414e-05	34.6623	36.5702	28.259	89.4106	77.6187	82.7988
ENSG00000134262	AP4B1	92.2663	0.986086	0.243483	4.04992	5.12347e-05	0.000308598	56.0713	75.1173	54.4995	123.188	115.407	129.315
ENSG00000134265	NAPG	326.711	-0.865731	0.167035	-5.18295	2.18405e-07	2.02951e-06	524.012	344.946	396.635	230.481	250.218	213.974
ENSG00000134278	SPIRE1	330.972	-0.563232	0.135786	-4.14794	3.35475e-05	0.000210134	404.733	408.203	371.404	256.31	271.665	273.515
ENSG00000134283	PPHLN1	360.303	-0.725888	0.137922	-5.26305	1.41683e-07	1.34946e-06	480.175	439.831	426.913	289.094	283.921	241.884
ENSG00000134308	YWHAQ	2455.6	-0.534142	0.0829701	-6.43776	1.2125e-10	1.77441e-09	2819.88	2884.11	3011.6	2079.29	1877.15	2061.6
ENSG00000134326	CMPK2	21.2996	1.64281	0.666784	2.46377	0.0137483	0.0434658	8.15583	14.8258	8.074	11.9214	12.2556	72.5652
ENSG00000134333	LDHA	11505.8	-0.633504	0.0844694	-7.4998	6.39143e-14	1.32807e-12	12354	14878.2	14744.1	9073.19	8954.75	9030.65
ENSG00000134352	IL6ST	902.148	-0.554334	0.137565	-4.02962	5.58681e-05	0.000333	1256	835.185	1129.35	776.879	652.61	762.865
ENSG00000134363	FST	2184.24	-0.840421	0.0836115	-10.0515	9.04761e-24	4.16983e-22	2845.37	2735.85	2827.92	1465.34	1639.18	1591.78
ENSG00000134371	CDC73	629.836	-1.01339	0.128742	-7.87147	3.50491e-15	8.37433e-14	981.758	736.347	809.419	421.223	391.157	439.112
ENSG00000134376	CRB1	2.10327	4.50936	1.82293	2.47369	0.0133726	0.0424834	0	0	0	3.9738	3.0639	5.58194
ENSG00000134444	KIAA1468	221.914	-1.1454	0.177224	-6.46299	1.02657e-10	1.51255e-09	343.564	275.759	297.729	162.926	118.471	133.036
ENSG00000134480	CCNH	171.667	-0.561754	0.177531	-3.16426	0.00155476	0.00660661	198.798	214.48	200.841	145.044	126.641	144.2
ENSG00000134531	EMP1	1128.44	0.594482	0.105682	5.62521	1.85282e-08	2.00087e-07	891.025	912.279	894.196	1540.84	1231.69	1300.59
ENSG00000134569	LRP4	1644.37	0.728583	0.0894196	8.14791	3.70255e-16	9.65293e-15	1160.17	1266.12	1286.79	1955.11	2145.75	2052.29
ENSG00000134627	PIWIL4	19.39	1.32316	0.5335	2.48015	0.0131328	0.0418145	13.2532	8.89546	11.1018	15.8952	33.7029	33.4916
ENSG00000134668	SPOCD1	350.448	0.626097	0.154701	4.04713	5.18492e-05	0.000311817	245.694	299.481	281.581	492.752	353.369	429.809
ENSG00000134684	YARS	859.483	0.525008	0.102598	5.11715	3.10185e-07	2.81774e-06	654.505	745.242	714.549	966.628	1038.66	1037.31
ENSG00000134697	GNL2	443.407	-0.58335	0.128215	-4.54977	5.37041e-06	3.93109e-05	576.006	509.018	510.681	321.878	370.731	372.129
ENSG00000134716	CYP2J2	121.287	-1.609	0.249758	-6.44222	1.17739e-10	1.72563e-09	188.604	188.782	170.563	36.7577	80.6826	62.3316
ENSG00000134744	ZCCHC11	765.398	-1.26681	0.122384	-10.3511	4.13564e-25	2.06772e-23	1219.3	937.977	1086.96	412.282	480.01	455.858
ENSG00000134780	DAGLA	234.041	0.777582	0.163034	4.76943	1.84746e-06	1.47199e-05	162.097	191.747	163.499	266.245	304.347	316.31
ENSG00000134802	SLC43A3	50.2293	-1.07937	0.342538	-3.15108	0.00162666	0.00688657	51.9934	85.9895	66.6105	40.7315	23.4899	32.5613
ENSG00000134809	TIMM10	124.697	-1.07641	0.212631	-5.06232	4.14185e-07	3.69857e-06	157	185.816	164.508	90.4041	80.6826	69.7742
ENSG00000134817	APLNR	14.111	1.9883	0.736117	2.70107	0.00691164	0.0241684	1.01948	8.89546	7.06475	10.928	41.8733	14.8852
ENSG00000134905	CARS2	329.042	-0.79542	0.135106	-5.88739	3.92343e-09	4.68139e-08	405.753	432.913	413.793	238.428	246.133	237.232
ENSG00000134955	SLC37A2	55.7446	2.06899	0.322828	6.40896	1.46517e-10	2.12024e-09	23.448	22.7329	18.1665	84.4433	100.087	85.5897
ENSG00000134986	NREP	2602.18	-0.738666	0.0879568	-8.39806	4.53934e-17	1.26122e-15	3206.26	3289.34	3266.94	2147.84	1796.46	1906.23
ENSG00000135002	RFK	155.192	-1.01591	0.196691	-5.165	2.40434e-07	2.22359e-06	240.597	195.7	186.711	113.253	99.066	95.8233
ENSG00000135045	C9orf40	54.3834	0.809933	0.310518	2.60833	0.00909857	0.0306687	41.7986	43.4889	33.3053	71.5285	56.1714	80.0078
ENSG00000135048	TMEM2	1394.59	1.30469	0.0980647	13.3044	2.18318e-40	2.79347e-38	802.33	748.207	860.89	1829.94	2038.51	2087.64
ENSG00000135049	AGTPBP1	175.245	-1.00299	0.199595	-5.0251	5.0316e-07	4.42803e-06	241.617	229.305	230.109	137.096	128.684	84.6594
ENSG00000135052	GOLM1	451.972	-1.06258	0.123845	-8.57994	9.49246e-18	2.7888e-16	604.551	629.601	599.495	315.917	285.964	276.306
ENSG00000135069	PSAT1	647.506	0.664947	0.149524	4.44708	8.70459e-06	6.07883e-05	424.103	593.031	485.449	927.883	642.397	812.172
ENSG00000135124	P2RX4	65.9997	1.20659	0.279824	4.31197	1.61805e-05	0.000107221	41.7986	36.5702	41.3793	101.332	83.7465	91.1717
ENSG00000135218	CD36	300.871	-1.04563	0.181953	-5.74671	9.09975e-09	1.02598e-07	503.623	317.272	395.626	208.625	162.387	217.696
ENSG00000135324	MRAP2	34.4248	1.76557	0.49508	3.56623	0.000362158	0.00180977	7.13635	31.6283	8.074	36.7577	64.3418	58.6104
ENSG00000135338	LCA5	71.5762	-1.24773	0.287422	-4.3411	1.4177e-05	9.51447e-05	127.435	83.0243	91.8418	47.6857	35.7455	43.7252
ENSG00000135341	MAP3K7	830.565	-0.618342	0.107645	-5.74426	9.23239e-09	1.03852e-07	1025.6	904.372	1087.97	647.73	641.376	676.345
ENSG00000135362	PRR5L	318.35	0.723556	0.156468	4.62431	3.75849e-06	2.83549e-05	250.792	213.491	256.35	457.981	337.029	394.457
ENSG00000135392	DNAJC14	129.167	-0.886269	0.224902	-3.94069	8.12474e-05	0.000469314	135.591	180.874	186.711	91.3975	72.5122	107.917
ENSG00000135404	CD63	5055.2	0.687051	0.0853232	8.05234	8.12291e-16	2.03586e-14	3465.21	4005.92	4150.04	6220	6072.64	6417.37
ENSG00000135406	PRPH	20.7718	2.97823	0.624428	4.76953	1.84656e-06	1.47188e-05	1.01948	6.91869	6.0555	20.8625	46.9797	42.7949
ENSG00000135414	GDF11	296.454	-1.43599	0.153081	-9.38061	6.55949e-21	2.50148e-19	467.941	430.936	399.663	179.815	155.237	145.13
ENSG00000135437	RDH5	30.8512	1.94257	0.442468	4.3903	1.13196e-05	7.73288e-05	8.15583	9.88385	20.185	46.6922	49.0223	51.1678
ENSG00000135454	B4GALNT1	86.2886	0.875384	0.261861	3.34294	0.000828956	0.00378548	42.8181	73.1405	66.6105	101.332	118.471	115.36
ENSG00000135457	TFCP2	374.698	-0.717043	0.144748	-4.95373	7.28038e-07	6.20492e-06	411.869	524.832	461.227	251.343	290.049	308.867
ENSG00000135469	COQ10A	137.597	-0.590564	0.208001	-2.83923	0.00452226	0.0167021	177.389	162.095	156.434	94.3779	134.811	100.475
ENSG00000135472	FAIM2	120.789	2.70084	0.242606	11.1326	8.70539e-29	5.46165e-27	38.7402	29.6515	28.259	226.507	205.281	196.298
ENSG00000135473	PAN2	261.675	1.35093	0.18633	7.25021	4.16136e-13	7.99747e-12	120.299	155.176	166.526	302.009	458.563	367.478
ENSG00000135519	KCNH3	550.842	-0.626611	0.144	-4.35147	1.35229e-05	9.11635e-05	660.622	771.929	573.254	358.636	481.032	459.58
ENSG00000135535	CD164	1714.65	0.752792	0.129556	5.81058	6.22575e-09	7.19885e-08	1531.26	1019.02	1281.75	2367.39	1887.36	2201.14
ENSG00000135537	LACE1	37.5867	0.963052	0.365303	2.63631	0.00838133	0.0285779	22.4285	21.7445	32.296	48.6791	51.0649	49.3071
ENSG00000135540	NHSL1	334.807	-1.10421	0.141739	-7.79042	6.67867e-15	1.54451e-13	452.649	448.727	469.301	204.651	240.005	193.507
ENSG00000135597	REPS1	350.19	-0.549961	0.132684	-4.1449	3.39961e-05	0.000212738	442.454	399.307	406.728	290.088	278.815	283.749
ENSG00000135605	TEC	20.4765	-1.49098	0.510156	-2.92259	0.00347128	0.0133109	30.5844	21.7445	38.3515	8.94106	10.213	13.0245
ENSG00000135622	SEMA4F	194.211	1.37504	0.199444	6.8944	5.4091e-12	9.22013e-11	83.5973	136.397	103.953	284.127	312.517	244.675
ENSG00000135631	RAB11FIP5	1216.6	0.859713	0.0930305	9.2412	2.43753e-20	8.96174e-19	838.012	884.604	870.983	1519.98	1520.71	1665.28
ENSG00000135643	KCNMB4	63.5278	-0.776719	0.285913	-2.71663	0.00659511	0.0231982	89.7141	70.1753	80.74	40.7315	55.1501	44.6555
ENSG00000135678	CPM	25.5541	1.67933	0.584145	2.87486	0.00404206	0.0151531	25.487	2.96515	8.074	54.6398	39.8307	22.3278
ENSG00000135698	MPHOSPH6	98.9701	-0.64022	0.257413	-2.48714	0.0128776	0.0411746	164.136	100.815	96.888	73.5154	76.5974	81.8684
ENSG00000135709	KIAA0513	904.886	1.01818	0.100479	10.1333	3.93061e-24	1.86455e-22	590.278	619.717	584.356	1168.3	1288.88	1177.79
ENSG00000135720	DYNC1LI2	1112.12	-1.2189	0.124765	-9.76957	1.52091e-22	6.44448e-21	1640.34	1452.93	1574.43	807.676	553.544	643.784
ENSG00000135723	FHOD1	148.549	-1.17579	0.209361	-5.61607	1.95348e-08	2.10372e-07	175.35	207.561	235.155	97.3582	73.5335	102.336
ENSG00000135749	PCNXL2	208.424	1.48027	0.173568	8.52848	1.48287e-17	4.27899e-16	105.006	98.8385	126.156	291.081	319.667	309.798
ENSG00000135821	GLUL	828.122	0.868189	0.102411	8.47752	2.30043e-17	6.56028e-16	602.512	585.124	571.236	1086.84	1002.92	1120.11
ENSG00000135837	CEP350	1432.6	1.10948	0.0955535	11.6111	3.61796e-31	2.67495e-29	993.992	893.5	834.65	1918.35	2029.32	1925.77
ENSG00000135842	FAM129A	89.5275	0.978577	0.245041	3.99352	6.50994e-05	0.000383556	54.0324	70.1753	56.518	130.142	117.449	108.848
ENSG00000135845	PIGC	169.85	-0.620639	0.202737	-3.06129	0.00220383	0.00896887	153.941	234.247	229.1	142.064	137.875	121.872
ENSG00000135870	RC3H1	549.841	1.40754	0.155968	9.02455	1.80428e-19	6.12417e-18	380.266	219.421	303.784	773.898	816.018	805.66
ENSG00000135902	CHRND	5004.03	2.483	0.120271	20.645	1.08207e-94	1.31532e-91	1310.03	1699.03	1546.17	7021.71	9993.41	8453.85
ENSG00000135912	TTLL4	325.384	-0.952357	0.13617	-6.99386	2.67426e-12	4.73264e-11	423.084	431.924	431.959	220.546	230.814	213.974
ENSG00000135913	USP37	128.172	0.826909	0.23212	3.56242	0.000367453	0.00183266	120.299	70.1753	86.7955	183.788	167.493	140.479
ENSG00000135919	SERPINE2	410.04	1.27003	0.175841	7.22257	5.10146e-13	9.73684e-12	263.026	231.282	227.081	690.449	406.477	641.923
ENSG00000135924	DNAJB2	924.217	-0.579673	0.121837	-4.75779	1.95722e-06	1.55562e-05	910.395	1254.26	1157.61	706.344	744.527	772.168
ENSG00000135925	WNT10A	864.188	2.27616	0.125567	18.1271	1.94786e-73	9.96944e-71	307.883	267.852	311.858	1246.78	1412.46	1638.3
ENSG00000135929	CYP27A1	105.389	-0.982048	0.253657	-3.87155	0.000108144	0.000607714	141.708	175.933	101.934	78.4826	76.5974	57.68
ENSG00000135932	CAB39	1173.25	-0.544104	0.110654	-4.91715	8.78119e-07	7.38372e-06	1620.97	1276	1278.72	951.726	984.532	927.532
ENSG00000135953	MFSD9	111.543	-0.58812	0.229011	-2.56809	0.0102261	0.0338647	154.961	104.769	142.304	82.4564	89.8743	94.893
ENSG00000135956	TMEM127	1280.57	0.939432	0.0977423	9.61131	7.16298e-22	2.9329e-20	787.038	951.815	894.196	1662.04	1703.53	1684.82
ENSG00000135976	ANKRD36	65.2402	0.733051	0.303596	2.41456	0.0157543	0.0488139	63.2077	43.4889	40.37	104.312	68.427	71.6349
ENSG00000136002	ARHGEF4	97.1468	0.987534	0.270527	3.65041	0.000261821	0.00134927	45.8766	92.9082	56.518	111.267	135.833	140.479
ENSG00000136003	ISCU	637.402	-0.549098	0.119833	-4.5822	4.60099e-06	3.41872e-05	688.148	806.522	777.123	571.234	468.776	512.608
ENSG00000136010	ALDH1L2	435.488	1.61165	0.128962	12.4971	7.74105e-36	7.72081e-34	210.013	233.259	200.841	678.527	636.269	654.017
ENSG00000136026	CKAP4	2495.83	1.06693	0.090303	11.815	3.26509e-32	2.65702e-30	1595.48	1549.79	1693.52	3617.16	3062.88	3456.15
ENSG00000136040	PLXNC1	137.962	-1.05594	0.205798	-5.13094	2.88304e-07	2.63621e-06	163.117	186.805	208.915	80.4695	100.087	88.3807
ENSG00000136052	SLC41A2	100.408	1.28698	0.250004	5.14786	2.6348e-07	2.42404e-06	66.2661	45.4657	63.5828	123.188	132.769	171.179
ENSG00000136098	NEK3	71.8735	-0.691028	0.273052	-2.53075	0.0113818	0.0370631	86.6557	87.9663	91.8418	61.594	40.852	62.3316
ENSG00000136108	CKAP2	200.751	-1.12787	0.173325	-6.50726	7.65331e-11	1.14942e-09	300.746	242.154	283.599	124.181	123.577	130.245
ENSG00000136111	TBC1D4	425.124	-0.54565	0.149398	-3.65233	0.000259871	0.00134064	600.473	468.494	445.079	377.511	298.219	360.965
ENSG00000136141	LRCH1	444.922	-1.41829	0.123382	-11.4951	1.39623e-30	9.5617e-29	649.408	658.264	634.818	246.376	247.154	233.511
ENSG00000136144	RCBTB1	381.268	-0.740717	0.133632	-5.54295	2.9742e-08	3.13355e-07	526.051	441.808	463.246	291.081	290.049	275.376
ENSG00000136146	MED4	106.07	-0.621808	0.230034	-2.70311	0.00686932	0.024042	114.182	150.235	121.11	90.4041	88.853	71.6349
ENSG00000136153	LMO7	3856.58	-0.901268	0.0775592	-11.6204	3.24652e-31	2.40998e-29	5271.73	4770.93	5028.08	2612.78	2721.76	2734.22
ENSG00000136159	NUDT15	108.953	0.875078	0.245073	3.57069	0.000356048	0.00178322	74.422	62.2682	93.8603	138.09	171.578	113.499
ENSG00000136161	RCBTB2	83.5312	-0.624698	0.257209	-2.42876	0.0151506	0.0471537	100.928	95.8733	106.981	72.5219	75.5761	49.3071
ENSG00000136213	CHST12	130.354	0.585815	0.19712	2.97187	0.00295991	0.0115946	107.045	103.78	101.934	155.972	155.237	158.155
ENSG00000136235	GPNMB	238.112	0.66937	0.190882	3.50672	0.000453666	0.00220639	218.168	161.107	172.582	328.832	219.579	328.404
ENSG00000136237	RAPGEF5	25.1373	-1.93453	0.463831	-4.17077	3.03578e-05	0.000192322	35.6818	40.5238	43.3978	9.93451	9.19169	12.0942
ENSG00000136238	RAC1	1223.5	0.676239	0.0943196	7.16965	7.51874e-13	1.40879e-11	973.602	896.465	955.76	1599.46	1431.86	1483.87
ENSG00000136247	ZDHHC4	175.074	0.520247	0.193234	2.69231	0.00709585	0.0247236	114.182	174.944	142.304	193.723	210.388	214.905
ENSG00000136261	BZW2	312.935	-0.785146	0.15382	-5.10431	3.32005e-07	3.00194e-06	354.779	460.587	372.413	227.5	250.218	212.114
ENSG00000136267	DGKB	34.7892	2.51297	0.426137	5.89709	3.69961e-09	4.43337e-08	9.17531	12.849	9.08325	60.6005	50.0436	66.9833
ENSG00000136273	HUS1	236.261	0.564625	0.183809	3.07181	0.00212768	0.00870635	150.883	195.7	225.063	244.389	329.88	271.654
ENSG00000136319	TTC5	116.878	-0.94737	0.228684	-4.1427	3.43241e-05	0.000214653	135.591	175.933	150.378	62.5874	83.7465	93.0323
ENSG00000136367	ZFHX2	180.201	-0.631483	0.208003	-3.03593	0.00239798	0.00963401	176.37	240.178	240.202	116.234	180.77	127.454
ENSG00000136478	TEX2	1149.63	1.08731	0.0929878	11.693	1.38389e-31	1.06385e-29	743.2	732.393	731.706	1524.95	1646.33	1519.22
ENSG00000136488	CSH1	9.50606	3.3781	0.927487	3.64221	0.000270303	0.0013893	0	3.95354	1.00925	14.9018	20.426	16.7458
ENSG00000136521	NDUFB5	398.273	0.734192	0.138286	5.30924	1.1008e-07	1.06304e-06	272.201	334.074	290.664	455.001	547.416	490.28
ENSG00000136542	GALNT5	382.591	0.580215	0.168141	3.45076	0.000559018	0.00266088	342.545	272.794	304.794	583.156	371.753	420.506
ENSG00000136546	SCN7A	70.8149	4.18819	0.395081	10.6008	2.95303e-26	1.58656e-24	5.09739	10.8722	6.0555	122.194	142.982	137.688
ENSG00000136574	GATA4	3.1704	-4.10106	1.61554	-2.53851	0.0111326	0.0363653	7.13635	6.91869	4.037	0	0	0.930323
ENSG00000136603	SKIL	443.842	-0.668045	0.151531	-4.40864	1.04023e-05	7.1388e-05	667.759	489.251	477.375	382.479	329.88	316.31
ENSG00000136636	KCTD3	351.344	-0.751124	0.145224	-5.17217	2.31394e-07	2.14304e-06	491.389	404.249	426.913	292.075	233.877	259.56
ENSG00000136717	BIN1	9932.28	-1.10895	0.0968468	-11.4506	2.33623e-30	1.58871e-28	12865.8	15071.9	12778.1	5605.05	7027.56	6245.26
ENSG00000136731	UGGT1	1369.97	0.633737	0.0873329	7.25657	3.97039e-13	7.66073e-12	1090.84	1053.62	1076.87	1651.12	1723.95	1623.41
ENSG00000136758	YME1L1	1560.66	-0.732817	0.0943817	-7.7644	8.20342e-15	1.88815e-13	2108.28	1770.2	1968.04	1182.21	1139.77	1195.47
ENSG00000136770	DNAJC1	227.631	0.559622	0.195534	2.86201	0.00420959	0.0156994	215.11	136.397	200.841	310.95	220.601	281.888
ENSG00000136802	LRRC8A	493.346	0.770238	0.121089	6.36094	2.00516e-10	2.85912e-09	360.896	358.784	374.432	674.553	581.119	610.292
ENSG00000136807	CDK9	402.581	0.681842	0.134854	5.05615	4.27794e-07	3.79916e-06	303.805	332.097	291.673	440.099	514.735	533.075
ENSG00000136816	TOR1B	139.022	-1.08463	0.221304	-4.90106	9.53233e-07	7.97395e-06	167.195	212.503	186.711	92.391	109.279	66.0529
ENSG00000136819	C9orf78	257.607	1.2748	0.166085	7.6756	1.64643e-14	3.65541e-13	159.039	120.583	172.582	358.636	353.369	381.432
ENSG00000136826	KLF4	54.0488	1.59533	0.327848	4.86605	1.1385e-06	9.41438e-06	36.7012	19.7677	24.222	82.4564	85.7891	75.3562
ENSG00000136828	RALGPS1	105.775	1.40408	0.239385	5.86537	4.48146e-09	5.30815e-08	66.2661	59.3031	48.444	132.129	178.727	149.782
ENSG00000136842	TMOD1	475.945	-0.811174	0.135161	-6.00154	1.95458e-09	2.42749e-08	599.454	616.752	602.522	291.081	404.434	341.429
ENSG00000136848	DAB2IP	1099.51	1.56033	0.104688	14.9046	3.07519e-50	5.98094e-48	524.012	590.066	556.097	1517.99	1798.51	1610.39
ENSG00000136856	SLC2A8	130.703	0.55818	0.220339	2.53327	0.0113003	0.0368326	78.4999	122.56	116.064	138.09	163.408	165.598
ENSG00000136859	ANGPTL2	1759.08	1.44311	0.092351	15.6264	4.81452e-55	1.10162e-52	989.914	953.791	894.196	2388.26	2740.14	2588.16
ENSG00000136869	TLR4	84.5615	-1.19218	0.299247	-3.98395	6.778e-05	0.000396825	143.747	86.9779	122.119	74.5088	41.8733	38.1432
ENSG00000136872	ALDOB	12.0268	2.79424	0.768434	3.63628	0.000276608	0.00141834	6.11687	0.988385	2.0185	27.8166	19.4047	15.8155
ENSG00000136928	GABBR2	163.631	1.79128	0.212226	8.44047	3.16054e-17	8.93451e-16	64.2272	81.0476	74.6845	202.664	303.326	255.839
ENSG00000136937	NCBP1	658.289	-0.883915	0.114325	-7.73159	1.06211e-14	2.40756e-13	923.648	769.952	867.955	457.981	478.989	451.207
ENSG00000136938	ANP32B	512.685	-1.16552	0.118694	-9.81958	9.27261e-23	3.99874e-21	710.577	722.509	694.364	340.754	307.411	300.494
ENSG00000136986	DERL1	552.574	0.714701	0.126567	5.64684	1.63428e-08	1.77969e-07	448.571	355.819	451.135	644.75	711.845	703.324
ENSG00000137040	RANBP6	309.339	-1.57842	0.158049	-9.98692	1.73894e-23	7.84701e-22	530.129	405.238	455.172	170.874	142.982	151.643
ENSG00000137054	POLR1E	157.114	-0.550021	0.195911	-2.80751	0.0049926	0.0182418	172.292	190.758	196.804	113.253	154.216	115.36
ENSG00000137100	DCTN3	408.373	-1.73204	0.162299	-10.6719	1.3783e-26	7.5939e-25	484.252	752.161	646.929	183.788	185.876	197.228
ENSG00000137106	GRHPR	909.619	-0.661715	0.119424	-5.54089	3.00932e-08	3.16883e-07	964.427	1276.99	1102.1	661.638	765.974	686.578
ENSG00000137124	ALDH1B1	478.244	-0.584143	0.121152	-4.82157	1.42434e-06	1.15666e-05	544.402	581.17	595.458	366.583	411.583	370.269
ENSG00000137154	RPS6	5907.7	-0.524521	0.0725286	-7.23192	4.762e-13	9.1068e-12	6729.58	7310.09	6869.97	4846.05	4869.55	4820.93
ENSG00000137166	FOXP4	423.534	1.67537	0.147009	11.3964	4.35995e-30	2.94433e-28	204.915	230.294	170.563	568.254	705.718	661.46
ENSG00000137171	KLC4	160.421	0.502176	0.201624	2.49066	0.0127508	0.040823	111.123	169.014	118.082	192.73	181.791	189.786
ENSG00000137177	KIF13A	1233.66	-0.859717	0.0950456	-9.04531	1.49246e-19	5.10136e-18	1580.19	1657.52	1534.06	831.519	943.68	854.967
ENSG00000137198	GMPR	432.897	-1.17508	0.144921	-8.1084	5.12916e-16	1.30572e-14	611.687	628.613	560.134	211.605	283.921	301.425
ENSG00000137210	TMEM14B	247.966	-1.13414	0.189641	-5.98047	2.22492e-09	2.74397e-08	363.954	305.411	352.228	137.096	206.302	122.803
ENSG00000137216	TMEM63B	537.153	0.710143	0.116112	6.11601	9.59452e-10	1.23989e-08	419.006	412.157	391.589	622.894	683.249	694.021
ENSG00000137218	FRS3	74.8673	0.773668	0.262433	2.94806	0.00319776	0.0123965	53.0129	63.2566	49.4533	85.4368	103.151	94.893
ENSG00000137221	TJAP1	339.14	-0.631434	0.14028	-4.50124	6.75597e-06	4.83788e-05	380.266	455.645	400.672	249.356	271.665	277.236
ENSG00000137266	SLC22A23	198.727	0.757244	0.170164	4.45009	8.5833e-06	5.99629e-05	136.61	162.095	144.323	249.356	265.538	234.441
ENSG00000137267	TUBB2A	804.339	-0.554456	0.13248	-4.18522	2.84896e-05	0.000181313	796.213	1170.25	904.288	662.632	662.823	629.829
ENSG00000137269	LRRC1	282.071	-1.63423	0.151274	-10.8031	3.3262e-27	1.91394e-25	406.772	429.947	443.061	140.077	146.046	126.524
ENSG00000137285	TUBB2B	1026.63	-1.12656	0.129942	-8.6697	4.33262e-18	1.30846e-16	1120.41	1649.61	1454.33	670.58	663.844	600.989
ENSG00000137343	ATAT1	237.571	-0.618828	0.157725	-3.92346	8.72854e-05	0.00050151	267.103	298.492	297.729	201.671	171.578	188.856
ENSG00000137364	TPMT	193.804	-1.36924	0.177873	-7.69782	1.38403e-14	3.09401e-13	292.59	267.852	277.544	110.273	121.535	93.0323
ENSG00000137393	RNF144B	301.437	-2.34022	0.156364	-14.9665	1.21599e-50	2.43813e-48	483.233	500.123	526.829	111.267	96.0021	91.1717
ENSG00000137440	FGFBP1	15.74	3.87658	0.801637	4.83583	1.32593e-06	1.08536e-05	2.03896	2.96515	1.00925	14.9018	31.6603	41.8645
ENSG00000137460	FHDC1	52.9211	1.30137	0.324503	4.01035	6.06277e-05	0.00035884	36.7012	21.7445	33.3053	66.5612	74.5548	84.6594
ENSG00000137474	MYO7A	24.4724	-1.34471	0.496843	-2.7065	0.00679956	0.0238322	29.5649	49.4192	26.2405	19.869	14.2982	7.44258
ENSG00000137478	FCHSD2	376.409	-0.883723	0.140304	-6.29864	3.00266e-10	4.19229e-09	531.149	434.889	498.57	292.075	254.303	247.466
ENSG00000137491	SLCO2B1	3.44396	5.21782	1.64829	3.1656	0.00154762	0.00658204	0	0	0	1.9869	11.2343	7.44258
ENSG00000137507	LRRC32	138.067	1.2852	0.221548	5.80099	6.59241e-09	7.57329e-08	66.2661	90.9314	83.7678	235.448	160.344	191.647
ENSG00000137563	GGH	138.726	-0.663189	0.228579	-2.90136	0.00371552	0.0141056	147.824	137.386	225.063	120.208	93.9595	107.917
ENSG00000137571	SLCO5A1	6.21685	2.38193	0.98638	2.41482	0.0157431	0.0487948	1.01948	3.95354	1.00925	12.9149	8.17039	10.2336
ENSG00000137573	SULF1	772.785	1.19075	0.108842	10.9401	7.4133e-28	4.34281e-26	497.506	432.913	482.422	1049.08	1030.49	1144.3
ENSG00000137693	YAP1	662.071	-0.775013	0.12507	-6.19662	5.76872e-10	7.72166e-09	906.317	766.987	834.65	498.712	418.733	547.03
ENSG00000137713	PPP2R1B	228.395	-1.18365	0.159653	-7.4139	1.22635e-13	2.47934e-12	317.058	309.364	324.979	150.011	136.854	132.106
ENSG00000137726	FXYD6	303.284	1.00404	0.171811	5.84385	5.10078e-09	5.98342e-08	190.643	249.073	165.517	348.701	455.499	410.272
ENSG00000137760	ALKBH8	56.9074	-0.915971	0.304551	-3.00761	0.00263313	0.0104386	85.6362	78.0824	59.5458	36.7577	36.7668	44.6555
ENSG00000137764	MAP2K5	180.256	0.684558	0.178706	3.83064	0.00012781	0.000707828	126.415	151.223	137.258	212.599	209.366	244.675
ENSG00000137776	SLTM	607.847	-0.59887	0.127413	-4.70022	2.5988e-06	2.025e-05	831.895	658.264	706.475	538.451	462.648	449.346
ENSG00000137806	NDUFAF1	142.486	-0.560379	0.20523	-2.73049	0.00632406	0.0224037	198.798	154.188	156.434	100.339	130.726	114.43
ENSG00000137817	PARP6	371.652	0.675425	0.134693	5.01457	5.31525e-07	4.65659e-06	274.24	278.725	305.803	419.236	461.627	490.28
ENSG00000137819	PAQR5	103.363	-0.770401	0.238175	-3.2346	0.00121812	0.00533587	157	109.711	124.138	77.4892	85.7891	66.0529
ENSG00000137822	TUBGCP4	275.455	-0.679586	0.149055	-4.55929	5.1326e-06	3.77692e-05	332.35	333.086	352.228	227.5	188.94	218.626
ENSG00000137831	UACA	2138.59	-0.869689	0.114767	-7.57785	3.5133e-14	7.55865e-13	3158.35	2267.35	2867.28	1635.22	1491.1	1412.23
ENSG00000137841	PLCB2	105.899	1.33963	0.24659	5.43263	5.5529e-08	5.61322e-07	72.383	67.2102	40.37	143.057	154.216	158.155
ENSG00000137842	TMEM62	76.7405	-1.33619	0.270574	-4.93837	7.87781e-07	6.67606e-06	115.201	117.618	96.888	35.7642	53.1075	41.8645
ENSG00000137868	STRA6	51.3294	2.32637	0.36002	6.4618	1.03465e-10	1.52331e-09	16.3117	23.7212	11.1018	71.5285	96.0021	89.311
ENSG00000137869	CYP19A1	22.0187	2.39294	0.517535	4.62373	3.76893e-06	2.84203e-05	8.15583	6.91869	6.0555	37.7511	38.8094	34.422
ENSG00000137872	SEMA6D	298.054	-1.52864	0.164239	-9.30737	1.3104e-20	4.91059e-19	468.96	441.808	416.82	131.136	190.983	138.618
ENSG00000137880	GCHFR	57.2234	-0.930268	0.299103	-3.11019	0.00186965	0.00778814	82.5778	75.1173	67.6198	35.7642	35.7455	46.5162
ENSG00000137936	BCAR3	298.483	-0.733773	0.156659	-4.68389	2.81486e-06	2.17939e-05	378.227	355.819	384.524	263.265	184.855	224.208
ENSG00000137942	FNBP1L	539.508	-0.59218	0.130486	-4.53825	5.6724e-06	4.13038e-05	619.843	582.159	743.817	428.177	466.734	396.318
ENSG00000137968	SLC44A5	34.7958	-1.02573	0.390531	-2.62651	0.00862653	0.0292879	61.1687	43.4889	35.3238	24.8363	23.4899	20.4671
ENSG00000137992	DBT	183.785	-0.672701	0.172804	-3.89286	9.90676e-05	0.000561085	236.519	233.259	207.906	137.096	140.939	146.991
ENSG00000137996	RTCA	332.567	-1.31164	0.144992	-9.04629	1.47912e-19	5.06467e-18	479.155	470.471	472.329	212.599	197.111	163.737
[truncated: 2,883 more rows]

## Sheet: CRISPRa-SESN1 bulk RNA-seq
Differentially expressed genes identified in bulk RNA-seq of CRISPRa-SESN1 vs. CRISPRa-NTC
[truncated: 942 more rows]
