# Supplementary material for: SESN1 is a FOXO3 effector that counteracts human skeletal muscle ageing
Source: Cell Prolif. 2023 May 17;56(5):e13455. doi: 10.1111/cpr.13455 (PMC10212707; doi:10.1111/cpr.13455)
Supplement: Supplementary file 4 — TABLE S2. The marker genes of each cell type in mouse skeletal muscle. [file CPR-56-e13455-s002.xlsx]

## Sheet: Summary
Table S2. The marker genes of each cell type in mouse skeletal muscle.
The SHEET "Marker list" shows marker genes of different cell types identified in snRNA-seq of mouse skeletal muscle between Sham, post-injury-Vehicle and post-injury-rSESN1 groups.

## Sheet: Marker list
Marker genes of different cell types identified in mouse skeletal muscle
Gene	Celltype	p_val	avg_logFC	pct.1	pct.2	p_val_adj
Myh2	Fast IIA	5.8675e-253	3.26915	0.843	0.093	1.14293e-248
Esrrg	Fast IIA	0	2.16979	0.977	0.276	0
Ankrd2	Fast IIA	3.41675e-183	2.10143	0.746	0.049	6.6555e-179
Cd36	Fast IIA	6.82353e-219	1.94799	0.839	0.209	1.32916e-214
Agbl1	Fast IIA	2.9477833880343e-318	1.79147	0.954	0.358	5.74198726155201e-314
Actn2	Fast IIA	0	1.76749	0.987	0.402	0
Ppara	Fast IIA	5.66118e-206	1.66261	0.819	0.138	1.10274e-201
Myom3	Fast IIA	5.5572e-199	1.62366	0.819	0.134	1.08249e-194
Sorbs1	Fast IIA	0	1.5212	0.963	0.495	0
Lmcd1	Fast IIA	1.85866e-153	1.47178	0.761	0.171	3.62048e-149
Myoz2	Fast IIA	1.45086e-117	1.43988	0.578	0.033	2.82614e-113
Ckmt2	Fast IIA	1.37988e-263	1.39195	0.929	0.386	2.68787e-259
Fhl1	Fast IIA	2.16064e-158	1.36712	0.776	0.191	4.2087e-154
Qk	Fast IIA	1.61508e-289	1.35601	0.949	0.578	3.14602e-285
Sox2ot	Fast IIA	5.09006e-36	1.33115	0.224	0.013	9.91492e-32
Lpl	Fast IIA	1.14385e-114	1.31664	0.613	0.096	2.2281e-110
Rcan2	Fast IIA	7.74942e-232	1.30534	0.897	0.316	1.50951e-227
Mybpc1	Fast IIA	0	1.28545	0.999	0.559	0
Ptpn3	Fast IIA	3.40742e-160	1.2756	0.776	0.207	6.63731e-156
Tbc1d4	Fast IIA	5.22755e-167	1.27027	0.82	0.295	1.01827e-162
Gm41757	Fast IIA	3.23708e-115	1.23276	0.625	0.129	6.30551e-111
Coq8a	Fast IIA	1.27932e-184	1.22862	0.838	0.251	2.49198e-180
Atp1b1	Fast IIA	5.07524e-164	1.22623	0.762	0.154	9.88606e-160
Myh10	Fast IIA	1.65991e-119	1.21473	0.618	0.075	3.23335e-115
Fgf1	Fast IIA	9.38392e-128	1.20799	0.673	0.126	1.82789e-123
Lmod2	Fast IIA	5.57283e-118	1.10292	0.679	0.179	1.08553e-113
Pank1	Fast IIA	5.61607e-115	1.06811	0.656	0.157	1.09395e-110
Acss2	Fast IIA	1.64278e-165	1.06734	0.854	0.42	3.19997e-161
Ank2	Fast IIA	1.24625e-208	1.05251	0.92	0.457	2.42757e-204
Tmem65	Fast IIA	4.72462e-171	1.04394	0.856	0.41	9.20309e-167
Fabp3	Fast IIA	7.09185e-96	1.01877	0.526	0.06	1.38142e-91
Adk	Fast IIA	3.57307e-162	1.01283	0.875	0.479	6.95999e-158
St3gal5	Fast IIA	5.12322e-110	1.01257	0.675	0.222	9.97952e-106
Idh2	Fast IIA	5.71113e-99	1.0047	0.562	0.082	1.11247e-94
Hivep3	Fast IIA	2.30229e-106	1.00412	0.687	0.22	4.48462e-102
Acsl1	Fast IIA	3.62433e-174	1.00065	0.878	0.466	7.05984e-170
Fam126b	Fast IIA	8.06452e-101	0.99435	0.682	0.282	1.57089e-96
Gm20757	Fast IIA	1.72248e-52	0.975062	0.303	0.014	3.35522e-48
Hadha	Fast IIA	1.15789e-117	0.96525	0.702	0.256	2.25544e-113
Rmdn1	Fast IIA	9.69667e-111	0.960347	0.758	0.365	1.88881e-106
Grm1	Fast IIA	3.62187e-26	0.952588	0.164	0.01	7.05504e-22
Nrap	Fast IIA	2.20652e-185	0.946742	0.952	0.63	4.29808e-181
Oxct1	Fast IIA	1.25729e-100	0.909654	0.721	0.305	2.44908e-96
Flnc	Fast IIA	1.82267e-109	0.891726	0.841	0.491	3.55039e-105
Fam13a	Fast IIA	7.92764e-140	0.889784	0.778	0.26	1.54422e-135
Vegfa	Fast IIA	3.85703e-214	0.889745	0.952	0.552	7.51311e-210
Ccdc85a	Fast IIA	2.90737e-66	0.880693	0.508	0.131	5.66326e-62
Prkg1	Fast IIA	2.76181e-144	0.873844	0.823	0.319	5.37973e-140
Alpk3	Fast IIA	8.84719e-177	0.863205	0.962	0.635	1.72334e-172
Etfa	Fast IIA	1.85657e-114	0.86245	0.783	0.418	3.61642e-110
Ppargc1b	Fast IIA	5.99646e-138	0.859598	0.839	0.395	1.16805e-133
Large1	Fast IIA	1.56984e-123	0.857959	0.873	0.547	3.05789e-119
Ppip5k1	Fast IIA	4.19032e-90	0.84535	0.665	0.276	8.16232e-86
Hadhb	Fast IIA	1.44976e-93	0.844117	0.638	0.239	2.82399e-89
Ppargc1a	Fast IIA	4.91172e-70	0.833582	0.703	0.38	9.56754e-66
Cpt1b	Fast IIA	8.28104e-105	0.82591	0.72	0.283	1.61306e-100
Adamtsl5	Fast IIA	9.08658e-96	0.822524	0.657	0.201	1.76998e-91
Pdk4	Fast IIA	1.49118e-87	0.819378	0.778	0.453	2.90467e-83
Wnt5b	Fast IIA	4.34198e-67	0.816772	0.49	0.125	8.45774e-63
Kcnma1	Fast IIA	2.92307e-233	0.812267	0.977	0.682	5.69385e-229
Homer2	Fast IIA	1.07132e-75	0.807728	0.446	0.054	2.08683e-71
Camta1	Fast IIA	1.30165e-125	0.807334	0.817	0.393	2.53548e-121
Acadm	Fast IIA	8.97184e-90	0.803247	0.633	0.216	1.74763e-85
Lrrc2	Fast IIA	1.00673e-94	0.79676	0.726	0.341	1.961e-90
Cdh13	Fast IIA	4.67931e-138	0.779006	0.953	0.662	9.11483e-134
Ldlrad3	Fast IIA	6.63711e-77	0.774722	0.58	0.171	1.29284e-72
Chchd3	Fast IIA	5.46206e-162	0.773346	0.907	0.532	1.06395e-157
Ptpn4	Fast IIA	5.25518e-114	0.770842	0.822	0.469	1.02366e-109
Inpp4b	Fast IIA	2.92309e-78	0.768773	0.563	0.139	5.69388e-74
Mlxipl	Fast IIA	3.25395e-159	0.763713	0.922	0.546	6.33837e-155
Abra	Fast IIA	3.37098e-58	0.760954	0.49	0.17	6.56634e-54
Me3	Fast IIA	1.19527e-79	0.757493	0.624	0.245	2.32826e-75
Coro6	Fast IIA	9.78451e-93	0.756411	0.698	0.298	1.90592e-88
Slc38a3	Fast IIA	7.49636e-106	0.751141	0.764	0.34	1.46022e-101
4831440D22Rik	Fast IIA	1.64415e-46	0.741043	0.32	0.047	3.20264e-42
2310067P03Rik	Fast IIA	2.93136e-37	0.739431	0.297	0.066	5.71e-33
Pfkfb1	Fast IIA	1.87424e-74	0.736741	0.664	0.327	3.65084e-70
Alpk2	Fast IIA	5.73092e-96	0.731795	0.799	0.445	1.11633e-91
Abcd3	Fast IIA	3.96107e-92	0.721056	0.745	0.396	7.71577e-88
Tango2	Fast IIA	4.58275e-66	0.711008	0.654	0.344	8.92673e-62
Gm49906	Fast IIA	2.82401e-87	0.708869	0.752	0.398	5.50089e-83
Ifrd1	Fast IIA	3.15433e-108	0.708501	0.813	0.443	6.14433e-104
Nceh1	Fast IIA	4.21669e-70	0.708492	0.446	0.066	8.21369e-66
Enah	Fast IIA	1.07493e-82	0.707434	0.697	0.29	2.09385e-78
Slc25a12	Fast IIA	7.35389e-142	0.70474	0.892	0.528	1.43246e-137
Etfdh	Fast IIA	8.46018e-65	0.703734	0.483	0.145	1.64796e-60
Hs3st5	Fast IIA	1.25263e-71	0.702481	0.741	0.442	2.44e-67
Adamtsl4	Fast IIA	2.69203e-66	0.69761	0.485	0.117	5.24381e-62
2310020H05Rik	Fast IIA	2.6192e-55	0.69322	0.375	0.064	5.10193e-51
Flvcr1	Fast IIA	3.01819e-64	0.692315	0.581	0.254	5.87913e-60
Kcnc1	Fast IIA	6.9282e-76	0.691785	0.577	0.185	1.34954e-71
Slco5a1	Fast IIA	6.77529e-96	0.691382	0.79	0.419	1.31976e-91
Sgcd	Fast IIA	5.45576e-107	0.690795	0.848	0.502	1.06273e-102
Dgat2	Fast IIA	1.41526e-56	0.690506	0.352	0.033	2.75678e-52
Hsdl2	Fast IIA	9.7259e-67	0.689421	0.497	0.146	1.89451e-62
Fam214a	Fast IIA	2.06387e-91	0.682399	0.833	0.542	4.02021e-87
Rps6ka2	Fast IIA	3.02827e-81	0.676962	0.694	0.329	5.89876e-77
Mfn1	Fast IIA	2.26453e-84	0.674711	0.726	0.38	4.41107e-80
Aco2	Fast IIA	1.52521e-105	0.673078	0.82	0.459	2.97095e-101
Esrrb	Fast IIA	3.68018e-59	0.672615	0.349	0.025	7.16862e-55
Ank	Fast IIA	1.27262e-109	0.671016	0.859	0.521	2.47894e-105
Twf2	Fast IIA	9.95725e-49	0.666296	0.541	0.264	1.93957e-44
2310016D03Rik	Fast IIA	1.33341e-56	0.663394	0.464	0.133	2.59734e-52
Ogdh	Fast IIA	4.51509e-111	0.661783	0.866	0.534	8.79495e-107
Gys1	Fast IIA	2.85905e-129	0.65949	0.898	0.558	5.56915e-125
Neb	Fast IIA	0	0.658585	0.999	0.771	0
Slc27a1	Fast IIA	5.83031e-73	0.65772	0.554	0.17	1.13569e-68
Acat1	Fast IIA	1.87666e-64	0.656856	0.582	0.253	3.65554e-60
Atp2a2	Fast IIA	4.33564e-09	0.65295	0.214	0.123	8.44538e-05
Adprhl1	Fast IIA	9.15746e-62	0.64807	0.433	0.098	1.78378e-57
Pde7b	Fast IIA	2.88242e-106	0.648008	0.851	0.498	5.61468e-102
Tmem131l	Fast IIA	3.84917e-61	0.642557	0.569	0.234	7.4978e-57
Xirp2	Fast IIA	1.42549e-80	0.641784	0.883	0.604	2.7767e-76
Gm20125	Fast IIA	1.3761e-35	0.641652	0.251	0.034	2.68051e-31
Limch1	Fast IIA	5.25573e-108	0.640965	0.88	0.537	1.02376e-103
Pptc7	Fast IIA	4.68463e-72	0.639397	0.689	0.358	9.12519e-68
Nfat5	Fast IIA	5.00159e-71	0.632714	0.815	0.553	9.7426e-67
Myot	Fast IIA	5.92404e-123	0.63231	0.897	0.589	1.15394e-118
Ldhb	Fast IIA	1.60105e-54	0.632083	0.327	0.022	3.11868e-50
Mdh1	Fast IIA	2.98691e-60	0.631567	0.428	0.1	5.81821e-56
Herc3	Fast IIA	1.14102e-57	0.628875	0.577	0.27	2.22258e-53
Fgfr1op	Fast IIA	7.06269e-72	0.626548	0.619	0.271	1.37574e-67
Pitpnc1	Fast IIA	3.26796e-78	0.624261	0.724	0.366	6.36566e-74
Myh1	Fast IIA	4.30708e-98	0.622242	0.834	0.312	8.38977e-94
Vwa8	Fast IIA	7.25985e-101	0.622141	0.855	0.552	1.41415e-96
Klhl41	Fast IIA	1.8498e-25	0.621518	0.468	0.268	3.60322e-21
Zfp827	Fast IIA	1.87946e-47	0.619126	0.41	0.112	3.661e-43
Stau2	Fast IIA	1.81459e-59	0.618883	0.727	0.443	3.53463e-55
Ttc7b	Fast IIA	7.95434e-83	0.61779	0.81	0.501	1.54943e-78
Itgb6	Fast IIA	9.36238e-76	0.617558	0.761	0.426	1.8237e-71
Slc22a23	Fast IIA	1.64408e-50	0.616458	0.479	0.188	3.2025e-46
Mpc1	Fast IIA	8.25826e-73	0.613689	0.718	0.398	1.60863e-68
Hsd17b4	Fast IIA	3.20887e-61	0.611678	0.59	0.28	6.25055e-57
Dot1l	Fast IIA	5.17239e-79	0.60552	0.698	0.333	1.00753e-74
Abcb4	Fast IIA	1.81053e-60	0.604777	0.608	0.296	3.52674e-56
Fyco1	Fast IIA	4.19981e-75	0.604011	0.73	0.414	8.1808e-71
Klf12	Fast IIA	3.68416e-90	0.603767	0.811	0.478	7.17637e-86
Aox1	Fast IIA	2.07272e-42	0.600916	0.65	0.426	4.03746e-38
Tnik	Fast IIA	3.7501e-90	0.598863	0.846	0.53	7.30481e-86
Clip4	Fast IIA	1.36474e-64	0.598834	0.627	0.29	2.65838e-60
Slc25a36	Fast IIA	1.22473e-70	0.598661	0.741	0.454	2.38564e-66
Acadl	Fast IIA	2.67809e-66	0.597724	0.639	0.313	5.21666e-62
Dach2	Fast IIA	1.36761e-31	0.59553	0.211	0.023	2.66397e-27
Apol6	Fast IIA	1.69e-55	0.595084	0.371	0.053	3.29194e-51
Nipsnap2	Fast IIA	1.08722e-80	0.591989	0.795	0.496	2.1178e-76
Spag9	Fast IIA	1.49746e-103	0.586614	0.894	0.637	2.9169e-99
Bag3	Fast IIA	4.41464e-57	0.586145	0.559	0.237	8.59928e-53
Got1	Fast IIA	5.15179e-50	0.585944	0.451	0.157	1.00352e-45
Angpt1	Fast IIA	1.72424e-65	0.583403	0.604	0.217	3.35865e-61
Rnf115	Fast IIA	7.59055e-56	0.582106	0.702	0.425	1.47856e-51
Kif1b	Fast IIA	3.16556e-157	0.578015	0.957	0.678	6.16619e-153
Map3k20	Fast IIA	1.94412e-85	0.576314	0.839	0.532	3.78695e-81
Plbd1	Fast IIA	4.66817e-51	0.575438	0.344	0.046	9.09312e-47
Ppm1b	Fast IIA	8.74128e-64	0.574775	0.72	0.439	1.70271e-59
Mb	Fast IIA	1.54384e-51	0.571371	0.332	0.04	3.00725e-47
Mapt	Fast IIA	4.39661e-63	0.568874	0.69	0.374	8.56415e-59
3425401B19Rik	Fast IIA	1.6655e-57	0.566441	0.571	0.264	3.24423e-53
Tpm3	Fast IIA	6.73201e-06	0.564298	0.177	0.124	0.131133
Synpo2	Fast IIA	3.15337e-51	0.561795	0.494	0.198	6.14244e-47
Atp1a2	Fast IIA	7.92356e-141	0.559203	0.958	0.639	1.54343e-136
Smtnl1	Fast IIA	1.58885e-47	0.557578	0.296	0.022	3.09491e-43
Usp28	Fast IIA	2.07267e-51	0.55726	0.697	0.425	4.03736e-47
Chpt1	Fast IIA	3.54681e-49	0.555111	0.54	0.258	6.90884e-45
Pibf1	Fast IIA	9.7812e-77	0.555071	0.813	0.528	1.90528e-72
Tnks2	Fast IIA	1.02702e-99	0.554695	0.861	0.537	2.00054e-95
Gbe1	Fast IIA	3.00532e-94	0.550682	0.883	0.58	5.85406e-90
Nr3c2	Fast IIA	8.94671e-70	0.547348	0.786	0.471	1.74273e-65
Slc25a4	Fast IIA	4.87452e-56	0.546507	0.611	0.316	9.49508e-52
Sdhb	Fast IIA	7.70385e-52	0.545499	0.466	0.168	1.50063e-47
Sacs	Fast IIA	4.20495e-44	0.544039	0.452	0.183	8.19083e-40
Slmap	Fast IIA	2.58935e-82	0.543588	0.806	0.507	5.04379e-78
Acaa2	Fast IIA	4.42187e-53	0.542345	0.401	0.093	8.61336e-49
Padi2	Fast IIA	3.16222e-31	0.540688	0.338	0.128	6.15969e-27
Smg1	Fast IIA	5.17812e-70	0.540331	0.815	0.575	1.00865e-65
Gm12724	Fast IIA	6.71462e-40	0.536394	0.259	0.023	1.30794e-35
Tpm2	Fast IIA	4.32612e-96	0.535971	0.806	0.412	8.42685e-92
Slc25a20	Fast IIA	4.42086e-46	0.531332	0.442	0.158	8.6114e-42
Fnip1	Fast IIA	8.50867e-58	0.531002	0.824	0.568	1.6574e-53
Otulin	Fast IIA	8.30029e-40	0.529713	0.504	0.253	1.61681e-35
1700025G04Rik	Fast IIA	1.07751e-65	0.528704	0.759	0.449	2.09888e-61
Obscn	Fast IIA	1.85277e-216	0.527121	0.981	0.735	3.60902e-212
Yipf7	Fast IIA	6.25849e-52	0.526943	0.457	0.154	1.21909e-47
Stim1	Fast IIA	4.07362e-104	0.525671	0.904	0.607	7.935e-100
Cat	Fast IIA	7.62597e-44	0.524526	0.442	0.172	1.48546e-39
Asb15	Fast IIA	1.18113e-33	0.520107	0.58	0.348	2.30071e-29
Acot11	Fast IIA	1.22208e-39	0.517753	0.341	0.097	2.38049e-35
Ppp1r12b	Fast IIA	5.35374e-216	0.513362	0.973	0.707	1.04286e-211
Insr	Fast IIA	9.06784e-67	0.512418	0.803	0.551	1.76632e-62
Phtf2	Fast IIA	3.49839e-86	0.511987	0.852	0.532	6.81451e-82
5430401H09Rik	Fast IIA	7.64175e-24	0.511561	0.161	0.011	1.48854e-19
Cryab	Fast IIA	8.21182e-34	0.511333	0.261	0.049	1.59958e-29
Arhgef12	Fast IIA	2.13725e-56	0.509699	0.769	0.54	4.16315e-52
Uhrf1bp1l	Fast IIA	8.15872e-51	0.50824	0.586	0.301	1.58924e-46
Slc47a1	Fast IIA	2.54919e-44	0.50717	0.348	0.08	4.96557e-40
Ldb3	Fast IIA	1.48285e-227	0.505486	0.986	0.724	2.88845e-223
Slco3a1	Fast IIA	4.8215e-51	0.504002	0.712	0.443	9.3918e-47
Immp2l	Fast IIA	7.51887e-82	0.503927	0.876	0.626	1.4646e-77
Atp5c1	Fast IIA	1.99198e-48	0.501894	0.554	0.276	3.88017e-44
Tra2a	Fast IIA	4.17334e-57	0.500073	0.729	0.471	8.12925e-53
Myh1	Fast IIX	0	1.7959	0.815	0.29	0
Cd36	Fast IIX	3.40624e-186	1.30723	0.632	0.2	6.63502e-182
Agbl1	Fast IIX	1.70359e-286	1.29151	0.83	0.342	3.31843e-282
Actn2	Fast IIX	0	1.19097	0.925	0.381	0
Esrrg	Fast IIX	9.00019624403165e-319	1.16733	0.803	0.26	1.75314822637493e-314
Mybpc1	Fast IIX	0	1.15108	0.98	0.541	0
Ckmt2	Fast IIX	0	1.12165	0.873	0.367	0
Ptpn3	Fast IIX	8.58256e-198	1.09255	0.646	0.193	1.6718e-193
Ppara	Fast IIX	1.27456e-184	1.02261	0.592	0.127	2.48272e-180
Fhl1	Fast IIX	8.46093e-155	0.952984	0.594	0.182	1.6481e-150
2310016D03Rik	Fast IIX	3.91575e-156	0.878235	0.516	0.114	7.6275e-152
Adk	Fast IIX	1.66757e-229	0.871142	0.824	0.466	3.24825e-225
Rcan2	Fast IIX	2.24516e-204	0.869086	0.741	0.304	4.37334e-200
Sorbs1	Fast IIX	4.68939e-272	0.857427	0.868	0.482	9.13446e-268
Tmem65	Fast IIX	2.89327e-242	0.855978	0.799	0.395	5.6358e-238
Pank1	Fast IIX	3.07573e-125	0.788667	0.501	0.148	5.99121e-121
Kcnn2	Fast IIX	1.33341e-98	0.776203	0.429	0.13	2.59735e-94
Hs3st5	Fast IIX	1.15638e-136	0.774028	0.723	0.43	2.25252e-132
Vegfa	Fast IIX	8.61008641943244e-310	0.771129	0.906	0.538	1.67716e-305
Atp1b1	Fast IIX	5.24724e-136	0.765565	0.527	0.148	1.02211e-131
Rmdn1	Fast IIX	3.30125e-140	0.747026	0.683	0.354	6.4305e-136
Fgf1	Fast IIX	1.2697e-126	0.745594	0.488	0.118	2.47325e-122
Pfkfb1	Fast IIX	5.16402e-135	0.741083	0.642	0.314	1.0059e-130
Ank2	Fast IIX	4.33661e-222	0.740235	0.838	0.444	8.44729e-218
Chchd3	Fast IIX	7.68723e-277	0.739616	0.888	0.517	1.4974e-272
Ppargc1b	Fast IIX	4.56395e-184	0.729076	0.77	0.381	8.89012e-180
Coq8a	Fast IIX	1.7172e-149	0.72651	0.635	0.243	3.34494e-145
Qk	Fast IIX	1.43724e-269	0.718755	0.899	0.566	2.7996e-265
Pdk4	Fast IIX	1.82197e-126	0.71302	0.734	0.443	3.54902e-122
Ccdc85a	Fast IIX	5.56849e-83	0.712307	0.415	0.122	1.08469e-78
2310067P03Rik	Fast IIX	1.23842e-63	0.692255	0.268	0.058	2.41232e-59
Acsl1	Fast IIX	1.23334e-187	0.685875	0.796	0.455	2.40242e-183
Gys1	Fast IIX	5.25295e-277	0.682614	0.905	0.542	1.02322e-272
Acss2	Fast IIX	5.16633e-171	0.680086	0.767	0.408	1.00635e-166
Slc38a3	Fast IIX	1.24864e-151	0.674731	0.694	0.327	2.43223e-147
Ppargc1a	Fast IIX	2.57406e-127	0.661647	0.683	0.368	5.014e-123
Gbe1	Fast IIX	4.9734e-225	0.658856	0.899	0.565	9.68769e-221
4831440D22Rik	Fast IIX	2.99895e-69	0.658675	0.259	0.04	5.84165e-65
Itgb6	Fast IIX	3.21562e-209	0.653784	0.812	0.407	6.2637e-205
Padi2	Fast IIX	6.15969e-77	0.642156	0.373	0.115	1.19985e-72
Slc25a12	Fast IIX	1.61141e-244	0.640985	0.874	0.513	3.13886e-240
Fgfr2	Fast IIX	1.68777e-114	0.633836	0.804	0.549	3.28761e-110
Myot	Fast IIX	1.25873e-264	0.632932	0.911	0.574	2.45187e-260
Slc25a4	Fast IIX	4.45283e-136	0.62415	0.646	0.3	8.67367e-132
Hadha	Fast IIX	2.08779e-119	0.621294	0.566	0.248	4.0668e-115
Ogdh	Fast IIX	3.55484e-194	0.619288	0.843	0.521	6.92447e-190
Kcnc1	Fast IIX	5.55422e-128	0.618372	0.546	0.17	1.08191e-123
Cep85l	Fast IIX	1.36048e-189	0.615696	0.873	0.561	2.65008e-185
Flvcr1	Fast IIX	8.82885e-102	0.614931	0.544	0.243	1.71977e-97
Tbc1d4	Fast IIX	1.10915e-99	0.613747	0.602	0.291	2.16051e-95
Tango2	Fast IIX	2.76374e-106	0.613528	0.624	0.333	5.38349e-102
Pde7b	Fast IIX	2.61261e-161	0.607451	0.806	0.487	5.0891e-157
Tbc1d1	Fast IIX	4.22882e-92	0.605893	0.779	0.553	8.23732e-88
Lmcd1	Fast IIX	1.2446e-109	0.598438	0.52	0.166	2.42436e-105
Aco2	Fast IIX	2.19225e-163	0.596226	0.779	0.447	4.27029e-159
Gm49906	Fast IIX	9.11223e-145	0.592909	0.727	0.385	1.77497e-140
Mpc1	Fast IIX	8.58868e-130	0.588242	0.697	0.386	1.67299e-125
Got1	Fast IIX	7.63418e-97	0.584219	0.441	0.145	1.48706e-92
Gm50194	Fast IIX	1.694e-86	0.583465	0.469	0.19	3.29975e-82
Lpl	Fast IIX	2.39206e-67	0.579237	0.353	0.096	4.65949e-63
Etfa	Fast IIX	3.32304e-136	0.578233	0.717	0.407	6.47295e-132
Filip1l	Fast IIX	0	0.574661	0.961	0.668	0
Asb15	Fast IIX	9.91198e-82	0.566707	0.595	0.336	1.93075e-77
Alpk2	Fast IIX	1.892e-121	0.560643	0.736	0.435	3.68542e-117
Pptc7	Fast IIX	4.03092e-127	0.56028	0.674	0.345	7.85184e-123
Oxct1	Fast IIX	3.83925e-95	0.557192	0.599	0.297	7.47847e-91
Wnt5b	Fast IIX	8.13621e-73	0.550411	0.372	0.12	1.58485e-68
Ppip5k1	Fast IIX	8.77596e-100	0.547333	0.567	0.268	1.70947e-95
Mfn1	Fast IIX	6.40934e-124	0.544423	0.681	0.369	1.24848e-119
Tpm2	Fast IIX	9.81682e-156	0.543948	0.776	0.397	1.91222e-151
Vwa8	Fast IIX	1.92263e-166	0.539902	0.842	0.54	3.74508e-162
Tnik	Fast IIX	1.60431e-193	0.539067	0.866	0.514	3.12504e-189
Atp5a1	Fast IIX	5.30142e-102	0.518936	0.548	0.243	1.03266e-97
Nipsnap2	Fast IIX	7.9452e-148	0.517643	0.791	0.483	1.54765e-143
Slco3a1	Fast IIX	6.76146e-88	0.516415	0.687	0.433	1.31707e-83
Neb	Fast IIX	0	0.513944	0.999	0.761	0
Camta1	Fast IIX	8.26553e-111	0.513151	0.69	0.386	1.61004e-106
Clip4	Fast IIX	1.39428e-102	0.512417	0.588	0.279	2.71592e-98
Ankrd2	Fast IIX	3.79876e-57	0.510742	0.291	0.059	7.3996e-53
Hk2	Fast IIX	2.98838e-96	0.50839	0.68	0.406	5.82107e-92
Hadhb	Fast IIX	2.40326e-92	0.508371	0.513	0.233	4.6813e-88
Fabp3	Fast IIX	4.33696e-88	0.50738	0.336	0.056	8.44797e-84
Ank	Fast IIX	4.30061e-146	0.506103	0.822	0.51	8.37716e-142
Kif1b	Fast IIX	4.10486e-240	0.501828	0.946	0.666	7.99586e-236
Klf12	Fast IIX	6.87765e-126	0.500841	0.769	0.467	1.3397e-121
Mylk4	Fast IIB	0	1.68525	0.853	0.297	0
Pde4d	Fast IIB	0	1.59955	0.904	0.517	0
Mybpc2	Fast IIB	0	1.51755	0.944	0.328	0
Phka1	Fast IIB	0	1.41019	0.947	0.453	0
Myh4	Fast IIB	0	1.30589	0.982	0.45	0
Fbxo32	Fast IIB	0	1.23851	0.784	0.381	0
Pygm	Fast IIB	0	1.15685	0.956	0.478	0
Ctnna3	Fast IIB	0	1.15119	0.66	0.341	0
Phkg1	Fast IIB	0	1.12494	0.937	0.446	0
Lpin1	Fast IIB	0	1.12116	0.823	0.36	0
Trim63	Fast IIB	0	1.10975	0.853	0.464	0
Gm26740	Fast IIB	0	1.07625	0.904	0.45	0
Tnnt3	Fast IIB	0	1.0502	0.984	0.559	0
Clip1	Fast IIB	0	1.04673	0.888	0.505	0
Ckm	Fast IIB	0	1.04355	0.908	0.424	0
Pgm1	Fast IIB	0	1.03601	0.877	0.416	0
Agl	Fast IIB	0	1.034	0.945	0.511	0
Sorbs2	Fast IIB	0	1.02188	0.779	0.343	0
Mical2	Fast IIB	0	1.01877	0.712	0.288	0
Actr3b	Fast IIB	0	1.01237	0.515	0.105	0
Tpm1	Fast IIB	0	0.996158	0.96	0.527	0
Asb2	Fast IIB	0	0.984294	0.758	0.374	0
Rab7	Fast IIB	0	0.952263	0.696	0.304	0
Atp2a1	Fast IIB	0	0.938928	0.994	0.578	0
Phkb	Fast IIB	0	0.93671	0.843	0.446	0
Npc1	Fast IIB	0	0.935043	0.55	0.181	0
Stxbp4	Fast IIB	0	0.921433	0.741	0.31	0
Asb5	Fast IIB	0	0.919943	0.669	0.299	0
Mlf1	Fast IIB	0	0.914672	0.742	0.319	0
Actn3	Fast IIB	0	0.913468	0.8	0.341	0
Sgk1	Fast IIB	0	0.903915	0.637	0.224	0
Myom1	Fast IIB	0	0.899442	0.948	0.548	0
Macrod2	Fast IIB	0	0.899414	0.763	0.41	0
Mylk2	Fast IIB	0	0.898546	0.826	0.402	0
Ttll7	Fast IIB	0	0.888888	0.688	0.313	0
C2cd2	Fast IIB	0	0.887568	0.798	0.388	0
Msrb3	Fast IIB	0	0.887372	0.801	0.431	0
Rbfox1	Fast IIB	0	0.887241	0.982	0.585	0
Ppp1r3a	Fast IIB	0	0.879584	0.829	0.429	0
Ampd1	Fast IIB	0	0.872742	0.777	0.364	0
Myoz1	Fast IIB	0	0.861963	0.789	0.368	0
Tmem233	Fast IIB	0	0.856541	0.668	0.268	0
Tacc2	Fast IIB	0	0.852784	0.981	0.577	0
Pdlim5	Fast IIB	0	0.850418	0.872	0.516	0
Pvalb	Fast IIB	0	0.846105	0.67	0.25	0
Aldoa	Fast IIB	0	0.843465	0.713	0.305	0
Tmem132b	Fast IIB	0	0.841115	0.445	0.105	0
Enox2	Fast IIB	2.71177575353691e-312	0.834223	0.599	0.343	5.28227e-308
Nctc1	Fast IIB	0	0.832972	0.936	0.532	0
Slc4a4	Fast IIB	0	0.831969	0.705	0.32	0
Ppp1r3c	Fast IIB	0	0.827525	0.482	0.135	0
Ttn	Fast IIB	0	0.826613	1	0.705	0
Smox	Fast IIB	0	0.81613	0.431	0.092	0
Camk2a	Fast IIB	0	0.813406	0.803	0.357	0
Gpcpd1	Fast IIB	0	0.810013	0.692	0.374	0
Pfkm	Fast IIB	0	0.805673	0.88	0.483	0
Trdn	Fast IIB	0	0.785244	0.995	0.601	0
Homer1	Fast IIB	0	0.784418	0.655	0.298	0
Cep85l	Fast IIB	0	0.782468	0.811	0.42	0
Mbnl1	Fast IIB	0	0.775001	0.875	0.567	0
Cmya5	Fast IIB	0	0.774547	0.947	0.542	0
Sox6	Fast IIB	0	0.769339	0.966	0.568	0
Amd1	Fast IIB	0	0.766307	0.391	0.089	0
Asb14	Fast IIB	0	0.765716	0.754	0.387	0
Ugp2	Fast IIB	0	0.757697	0.727	0.391	0
Gpi1	Fast IIB	0	0.757065	0.73	0.368	0
Rsrp1	Fast IIB	0	0.745331	0.964	0.667	0
Slc16a3	Fast IIB	0	0.742189	0.477	0.137	0
Atcayos	Fast IIB	0	0.741047	0.739	0.384	0
Slc7a2	Fast IIB	0	0.736881	0.57	0.243	0
Prkca	Fast IIB	0	0.734951	0.846	0.528	0
Wnk2	Fast IIB	0	0.727623	0.639	0.28	0
Psd3	Fast IIB	0	0.72105	0.854	0.498	0
Slc38a4	Fast IIB	0	0.719989	0.424	0.14	0
Sar1b	Fast IIB	0	0.718988	0.703	0.325	0
Tbc1d1	Fast IIB	0	0.714224	0.77	0.425	0
Tnni2	Fast IIB	0	0.713364	0.695	0.338	0
Mypn	Fast IIB	0	0.713153	0.909	0.536	0
Neat1	Fast IIB	0	0.712958	0.992	0.735	0
Pla2g4e	Fast IIB	0	0.712758	0.756	0.384	0
Ybx3	Fast IIB	0	0.711177	0.71	0.384	0
Ryr1	Fast IIB	0	0.710686	0.994	0.614	0
Ube2d1	Fast IIB	0	0.710251	0.738	0.38	0
Myhas	Fast IIB	0	0.710016	0.672	0.311	0
Aldh1a1	Fast IIB	0	0.704319	0.792	0.437	0
Jph1	Fast IIB	0	0.703494	0.901	0.534	0
Tfdp2	Fast IIB	0	0.701152	0.658	0.337	0
Filip1	Fast IIB	0	0.700595	0.867	0.523	0
Eef2k	Fast IIB	0	0.695753	0.629	0.278	0
Ldb3	Fast IIB	0	0.69402	0.971	0.559	0
Jph2	Fast IIB	0	0.69055	0.808	0.448	0
Klhl38	Fast IIB	0	0.690279	0.477	0.177	0
Tfcp2l1	Fast IIB	0	0.689074	0.35	0.071	0
Arrdc2	Fast IIB	0	0.6872	0.539	0.214	0
Myo5c	Fast IIB	0	0.686801	0.469	0.148	0
9530026P05Rik	Fast IIB	8.30030285013294e-322	0.685182	0.514	0.236	1.6168159921774e-317
Ube2g1	Fast IIB	0	0.685039	0.815	0.468	0
Acyp2	Fast IIB	0	0.684216	0.872	0.513	0
Tbx15	Fast IIB	0	0.681972	0.819	0.536	0
Pde4dip	Fast IIB	0	0.681792	0.994	0.608	0
Rab10	Fast IIB	0	0.678202	0.743	0.448	0
Casq1	Fast IIB	0	0.669721	0.805	0.417	0
Slc4a10	Fast IIB	9.8794e-288	0.666748	0.215	0.027	1.92441e-283
Gpt2	Fast IIB	0	0.665845	0.546	0.219	0
Cdc14a	Fast IIB	0	0.663434	0.699	0.357	0
Unc45b	Fast IIB	0	0.662448	0.657	0.336	0
Sh3bgr	Fast IIB	0	0.660904	0.617	0.286	0
Foxo1	Fast IIB	0	0.660442	0.657	0.416	0
Trim54	Fast IIB	0	0.659618	0.617	0.31	0
Osbpl6	Fast IIB	0	0.658378	0.503	0.188	0
Slc7a8	Fast IIB	0	0.657544	0.503	0.207	0
Eya1	Fast IIB	0	0.657328	0.593	0.283	0
B3galnt2	Fast IIB	0	0.65595	0.69	0.363	0
Acta1	Fast IIB	0	0.653969	0.668	0.355	0
Pfkfb4	Fast IIB	0	0.653865	0.47	0.164	0
Adcy2	Fast IIB	0	0.652533	0.805	0.455	0
Slc2a3	Fast IIB	1.72432e-283	0.652096	0.299	0.075	3.35881e-279
Prr33	Fast IIB	0	0.651932	0.515	0.222	0
Rilpl1	Fast IIB	0	0.651448	0.738	0.413	0
Cpeb3	Fast IIB	0	0.649719	0.812	0.457	0
Nos1	Fast IIB	0	0.646856	0.566	0.248	0
Rev3l	Fast IIB	0	0.646226	0.806	0.48	0
Spns2	Fast IIB	0	0.643555	0.337	0.056	0
Myom2	Fast IIB	0	0.63886	0.773	0.413	0
Eif4g3	Fast IIB	0	0.638188	0.897	0.584	0
Gpd2	Fast IIB	0	0.637823	0.631	0.301	0
Sec24a	Fast IIB	0	0.63753	0.715	0.4	0
Usp13	Fast IIB	0	0.636522	0.736	0.381	0
Ube4a	Fast IIB	0	0.63245	0.522	0.262	0
Hs3st5	Fast IIB	0	0.628177	0.684	0.284	0
Eno3	Fast IIB	0	0.627784	0.699	0.369	0
Larp1b	Fast IIB	0	0.625719	0.632	0.323	0
Kbtbd12	Fast IIB	0	0.623468	0.843	0.487	0
Ankrd9	Fast IIB	0	0.620885	0.511	0.205	0
Gm12224	Fast IIB	0	0.620612	0.498	0.201	0
Pde7a	Fast IIB	0	0.620386	0.715	0.442	0
Eepd1	Fast IIB	0	0.6172	0.626	0.305	0
Dop1b	Fast IIB	0	0.616621	0.483	0.182	0
Glul	Fast IIB	0	0.61573	0.566	0.29	0
Kcnab1	Fast IIB	3.7048e-154	0.614458	0.34	0.144	7.21657e-150
Ankrd23	Fast IIB	0	0.612469	0.639	0.345	0
Nexn	Fast IIB	0	0.611535	0.91	0.546	0
Ppp1r12b	Fast IIB	0	0.610801	0.928	0.562	0
Plin4	Fast IIB	0	0.610313	0.618	0.278	0
Fhl3	Fast IIB	0	0.608153	0.576	0.273	0
Myo18b	Fast IIB	0	0.605426	0.86	0.5	0
Zbtb16	Fast IIB	0	0.604479	0.908	0.642	0
Obscn	Fast IIB	0	0.604026	0.965	0.582	0
Plcd4	Fast IIB	2.37129e-306	0.603836	0.378	0.135	4.61904e-302
Slc16a10	Fast IIB	0	0.603817	0.715	0.375	0
Chd7	Fast IIB	0	0.602781	0.7	0.393	0
Acacb	Fast IIB	0	0.600771	0.787	0.433	0
Ky	Fast IIB	0	0.598536	0.548	0.269	0
Lrrc20	Fast IIB	0	0.59807	0.68	0.351	0
Fgfr2	Fast IIB	0	0.598013	0.732	0.45	0
Fbxo40	Fast IIB	0	0.597159	0.761	0.41	0
Atp8a1	Fast IIB	0	0.584835	0.639	0.315	0
Rpl3l	Fast IIB	0	0.584271	0.703	0.338	0
Jak2	Fast IIB	0	0.582387	0.505	0.222	0
Dpf3	Fast IIB	0	0.582385	0.802	0.441	0
Mir133a-1hg	Fast IIB	0	0.582134	0.658	0.352	0
Pcca	Fast IIB	0	0.577609	0.644	0.372	0
Gbe1	Fast IIB	0	0.575884	0.789	0.447	0
Kcnma1	Fast IIB	0	0.574497	0.914	0.531	0
Mast2	Fast IIB	0	0.573778	0.8	0.493	0
Krba1	Fast IIB	0	0.571808	0.529	0.243	0
Dmd	Fast IIB	0	0.56978	0.987	0.641	0
Pacsin3	Fast IIB	0	0.568376	0.752	0.413	0
Klhl31	Fast IIB	0	0.565218	0.629	0.331	0
Mtus1	Fast IIB	0	0.564458	0.685	0.368	0
Stim2	Fast IIB	0	0.56442	0.674	0.351	0
Vmp1	Fast IIB	0	0.563841	0.711	0.406	0
Pde4b	Fast IIB	0	0.563753	0.531	0.258	0
Amy1	Fast IIB	0	0.561435	0.624	0.348	0
Tmem38a	Fast IIB	0	0.560445	0.811	0.479	0
Actg1	Fast IIB	0	0.558574	0.536	0.261	0
Clcn1	Fast IIB	0	0.554326	0.738	0.4	0
Myot	Fast IIB	0	0.554142	0.812	0.446	0
Ucp3	Fast IIB	0	0.550392	0.567	0.283	0
Cpeb4	Fast IIB	0	0.548874	0.675	0.39	0
Cdkal1	Fast IIB	0	0.547357	0.733	0.451	0
Snta1	Fast IIB	0	0.547112	0.833	0.495	0
Parm1	Fast IIB	1.17228e-234	0.546582	0.256	0.07	2.28349e-230
Clic5	Fast IIB	0	0.545903	0.599	0.293	0
Pdlim7	Fast IIB	0	0.542796	0.554	0.272	0
Gm28376	Fast IIB	0	0.542217	0.711	0.421	0
Nt5dc3	Fast IIB	0	0.536834	0.518	0.237	0
Speg	Fast IIB	0	0.535533	0.804	0.461	0
Dlg1	Fast IIB	0	0.533549	0.725	0.45	0
Pnpla8	Fast IIB	1.02957e-299	0.533127	0.561	0.321	2.0055e-295
Osbpl9	Fast IIB	0	0.532207	0.797	0.529	0
Setbp1	Fast IIB	0	0.529879	0.755	0.49	0
Ube2b	Fast IIB	0	0.528768	0.786	0.485	0
Ubr3	Fast IIB	0	0.52722	0.813	0.538	0
Etl4	Fast IIB	0	0.525401	0.783	0.475	0
Calm2	Fast IIB	0	0.524003	0.583	0.304	0
Vldlr	Fast IIB	0	0.523641	0.645	0.358	0
5430431A17Rik	Fast IIB	0	0.521117	0.836	0.489	0
Cox16	Fast IIB	0	0.518287	0.741	0.479	0
Dym	Fast IIB	0	0.518025	0.664	0.391	0
Prkaa2	Fast IIB	0	0.517236	0.735	0.419	0
Optn	Fast IIB	3.39902e-299	0.514942	0.504	0.245	6.62094e-295
4930402D18Rik	Fast IIB	3.0486e-275	0.513503	0.547	0.291	5.93837e-271
Mpp5	Fast IIB	0	0.513279	0.828	0.498	0
Vps37a	Fast IIB	0	0.512964	0.563	0.3	0
Asb11	Fast IIB	6.02065e-300	0.50959	0.423	0.174	1.17276e-295
Metap2	Fast IIB	2.91457787379629e-312	0.508891	0.559	0.298	5.67731e-308
Tob2	Fast IIB	3.9972e-285	0.502987	0.56	0.297	7.78615e-281
Ccdc50	Fast IIB	1.20972289586243e-316	0.502251	0.678	0.429	2.35641922885042e-312
Zfand5	Fast IIB	0	0.501347	0.6	0.333	0
Dlg2	PMF	3.01659e-231	3.11816	0.893	0.201	5.87602e-227
Gm28653	PMF	1.61037e-261	2.94635	0.921	0.137	3.13683e-257
Dclk1	PMF	8.27783e-132	2.91653	0.753	0.081	1.61244e-127
Pkhd1	PMF	5.82877e-125	2.88506	0.725	0.046	1.13539e-120
Ncam1	PMF	9.77088e-225	2.54457	0.893	0.136	1.90327e-220
Myh8	PMF	5.26679e-110	2.40635	0.656	0.035	1.02592e-105
Adgrl3	PMF	8.35095e-120	2.06496	0.685	0.057	1.62668e-115
Palld	PMF	1.48787e-107	1.91289	0.847	0.544	2.89822e-103
Nav2	PMF	7.09339e-155	1.84087	0.811	0.225	1.38172e-150
Runx1	PMF	7.15543e-122	1.83778	0.778	0.188	1.39381e-117
Inpp4b	PMF	3.08931e-136	1.83483	0.776	0.136	6.01767e-132
Ccdc141	PMF	3.20961e-119	1.8059	0.736	0.142	6.25199e-115
Pgm5	PMF	5.28795e-154	1.80236	0.812	0.156	1.03004e-149
Macf1	PMF	3.67646e-176	1.75369	0.913	0.548	7.16137e-172
Ryr3	PMF	7.9077e-91	1.74025	0.586	0.036	1.54034e-86
Myh3	PMF	8.44483e-67	1.72184	0.456	0.013	1.64497e-62
Sntb1	PMF	2.66472e-114	1.66366	0.71	0.114	5.1906e-110
Atp13a3	PMF	8.78834e-147	1.63594	0.82	0.247	1.71188e-142
Col19a1	PMF	1.17687e-118	1.56349	0.727	0.108	2.29242e-114
Arhgap28	PMF	4.61319e-101	1.54396	0.634	0.056	8.98604e-97
Ablim3	PMF	2.77724e-102	1.53725	0.634	0.049	5.40978e-98
Utrn	PMF	9.64638e-176	1.49736	0.876	0.244	1.87902e-171
Arpp21	PMF	1.53359e-147	1.49418	0.814	0.222	2.98729e-143
Enah	PMF	1.06963e-134	1.47492	0.815	0.29	2.08354e-130
Ptprd	PMF	2.37191e-141	1.47131	0.834	0.319	4.62025e-137
Dpp6	PMF	1.80447e-15	1.43806	0.262	0.115	3.51492e-11
Megf10	PMF	1.55412e-58	1.43056	0.438	0.026	3.02727e-54
Baiap2l1	PMF	2.64983e-76	1.42686	0.517	0.031	5.1616e-72
Pakap	PMF	6.54656e-106	1.41675	0.661	0.06	1.2752e-101
Cobl	PMF	3.04658e-104	1.40568	0.758	0.332	5.93443e-100
Gm34804	PMF	2.01536e-90	1.39454	0.626	0.102	3.92571e-86
Ltbp1	PMF	4.39388e-109	1.36347	0.728	0.147	8.55884e-105
Itga9	PMF	1.89065e-82	1.35238	0.573	0.064	3.68279e-78
Prune2	PMF	6.32189e-113	1.34903	0.751	0.195	1.23144e-108
Cers6	PMF	3.42735e-111	1.33323	0.703	0.108	6.67614e-107
Sh3pxd2a	PMF	5.0796e-135	1.32625	0.85	0.417	9.89454e-131
Tnnt2	PMF	4.67256e-87	1.31575	0.565	0.025	9.10167e-83
Pakap.1	PMF	4.02517e-94	1.31207	0.644	0.099	7.84063e-90
Colq	PMF	2.84631e-63	1.30212	0.476	0.037	5.54432e-59
Npnt	PMF	8.83578e-73	1.27785	0.501	0.043	1.72112e-68
Prkg1	PMF	2.13321e-52	1.26742	0.667	0.329	4.15527e-48
Sox11	PMF	4.50262e-57	1.26157	0.399	0.01	8.77066e-53
Stard13	PMF	9.96917e-85	1.24143	0.628	0.118	1.94189e-80
Cdh2	PMF	2.66215e-48	1.23879	0.377	0.018	5.18561e-44
Myo10	PMF	2.26606e-131	1.23863	0.802	0.287	4.41405e-127
Gm43824	PMF	4.64835e-50	1.22546	0.428	0.064	9.05452e-46
Rap1gap2	PMF	1.70911e-83	1.2139	0.568	0.053	3.32918e-79
Tead4	PMF	2.96454e-83	1.18384	0.636	0.154	5.77463e-79
Zdbf2	PMF	2.97988e-70	1.16317	0.516	0.06	5.80451e-66
Jam3	PMF	5.73096e-55	1.16164	0.448	0.041	1.11633e-50
Kcnn3	PMF	7.97974e-93	1.15817	0.643	0.101	1.55437e-88
Arhgap23	PMF	4.00413e-75	1.15627	0.616	0.162	7.79964e-71
Rian	PMF	8.53651e-14	1.14868	0.287	0.102	1.66283e-09
Akap6	PMF	9.90874e-112	1.14647	0.832	0.515	1.93012e-107
Gse1	PMF	3.29894e-127	1.13691	0.936	0.665	6.42601e-123
Maml3	PMF	6.90643e-95	1.13545	0.784	0.351	1.3453e-90
5730419F03Rik	PMF	3.18574e-60	1.13247	0.519	0.132	6.20549e-56
Dip2c	PMF	1.23739e-101	1.12879	0.867	0.604	2.41032e-97
Myl4	PMF	9.72139e-72	1.10078	0.486	0.019	1.89363e-67
Hip1	PMF	3.00374e-87	1.09856	0.763	0.318	5.85098e-83
Gm12682	PMF	8.34597e-36	1.09732	0.303	0.038	1.62571e-31
Actn4	PMF	2.08348e-86	1.07688	0.675	0.193	4.05842e-82
Casq2	PMF	1.21187e-76	1.07463	0.516	0.036	2.3606e-72
Arl6ip5	PMF	1.32368e-113	1.05279	0.84	0.422	2.57839e-109
Ppfia4	PMF	3.43394e-71	1.04809	0.486	0.027	6.68898e-67
Pkia	PMF	1.33344e-51	1.04666	0.694	0.453	2.5974e-47
Magi1	PMF	4.46877e-78	1.03073	0.667	0.184	8.70473e-74
Rtn4	PMF	1.5204e-63	1.02114	0.667	0.349	2.9616e-59
Tbcd	PMF	4.60492e-61	1.01878	0.57	0.178	8.96993e-57
Lrch1	PMF	1.66397e-70	1.01368	0.57	0.094	3.24126e-66
Slc4a3	PMF	2.13704e-71	1.01085	0.535	0.067	4.16275e-67
Ppfibp1	PMF	4.8286e-82	1.00564	0.723	0.327	9.40564e-78
Ldlrad3	PMF	1.53592e-75	1.00437	0.646	0.173	2.99182e-71
Ctnna1	PMF	7.77799e-91	0.99953	0.751	0.356	1.51507e-86
Srgap3	PMF	1.32561e-49	0.992773	0.437	0.079	2.58215e-45
Dlgap4	PMF	8.59467e-99	0.990027	0.784	0.393	1.67416e-94
Mboat2	PMF	2.65471e-66	0.981611	0.466	0.026	5.17111e-62
Nckap5	PMF	3.68331e-61	0.95478	0.572	0.133	7.17473e-57
Arhgef2	PMF	2.27567e-97	0.947297	0.692	0.148	4.43277e-93
Hspg2	PMF	6.03034e-94	0.946378	0.715	0.202	1.17465e-89
Cdh13	PMF	1.7444e-72	0.934928	0.871	0.668	3.39792e-68
Ankrd10	PMF	2.84503e-86	0.929467	0.783	0.408	5.54184e-82
Sema6a	PMF	6.18616e-54	0.929428	0.498	0.098	1.205e-49
Trio	PMF	2.08977e-68	0.922632	0.802	0.526	4.07067e-64
Ammecr1	PMF	4.59591e-55	0.916292	0.534	0.174	8.95238e-51
Srgap2	PMF	7.74529e-72	0.908148	0.708	0.36	1.50871e-67
Gm12153	PMF	6.37802e-34	0.908078	0.295	0.025	1.24238e-29
Trp63	PMF	7.21858e-52	0.898711	0.756	0.513	1.40611e-47
Rb1	PMF	5.63038e-63	0.896187	0.687	0.344	1.09674e-58
Cnn3	PMF	4.76506e-58	0.89602	0.437	0.031	9.28187e-54
Sptan1	PMF	2.08401e-71	0.895359	0.71	0.33	4.05945e-67
Gatm	PMF	1.75508e-54	0.894842	0.423	0.04	3.41871e-50
Mdm2	PMF	9.82263e-46	0.891216	0.555	0.235	1.91335e-41
Cemip	PMF	1.18134e-25	0.88451	0.211	0.005	2.30113e-21
Zc2hc1a	PMF	3.85195e-40	0.883407	0.39	0.087	7.5032e-36
Gm48155	PMF	1.44571e-43	0.878749	0.323	0.015	2.8161e-39
Mcu	PMF	4.82411e-81	0.876471	0.807	0.502	9.39688e-77
Frmd5	PMF	1.76793e-34	0.875991	0.305	0.034	3.44375e-30
Lmo7	PMF	1.94857e-81	0.872495	0.806	0.507	3.79563e-77
Frmpd1	PMF	1.91717e-36	0.869932	0.278	0.006	3.73445e-32
Tubb6	PMF	3.17721e-54	0.86309	0.405	0.028	6.18888e-50
Fyn	PMF	9.81899e-59	0.860195	0.54	0.108	1.91264e-54
Myom3	PMF	2.87119e-61	0.85981	0.567	0.149	5.59279e-57
Emp2	PMF	2.18786e-48	0.853874	0.379	0.021	4.26174e-44
Map1b	PMF	9.6178e-49	0.841322	0.535	0.167	1.87345e-44
Pcdh7	PMF	9.03449e-60	0.83758	0.7	0.323	1.75983e-55
Zfp568	PMF	1.60095e-59	0.835437	0.558	0.188	3.11849e-55
Grb10	PMF	1.14955e-59	0.834041	0.672	0.311	2.23922e-55
B830012L14Rik	PMF	2.76629e-08	0.830863	0.122	0.04	0.000538845
Ankrd1	PMF	3.05673e-40	0.82936	0.372	0.055	5.9542e-36
Camk2d	PMF	7.00644e-51	0.828372	0.731	0.509	1.36478e-46
Msi2	PMF	3.75406e-103	0.827143	0.918	0.704	7.31254e-99
Ephb2	PMF	2.72596e-36	0.826351	0.311	0.022	5.30989e-32
Zfp697	PMF	1.35388e-52	0.820074	0.491	0.127	2.63722e-48
Slc9a9	PMF	1.06731e-76	0.818904	0.624	0.123	2.07902e-72
Arid5b	PMF	1.21271e-69	0.814519	0.672	0.239	2.36224e-65
Map3k7cl	PMF	4.92549e-37	0.81288	0.323	0.031	9.59436e-33
Dysf	PMF	7.74675e-74	0.809364	0.811	0.548	1.50899e-69
Fggy	PMF	3.86294e-37	0.806828	0.601	0.374	7.52463e-33
Rras2	PMF	1.36481e-48	0.806572	0.488	0.147	2.65852e-44
Acta2	PMF	8.8432e-35	0.802939	0.28	0.013	1.72257e-30
Gm30624	PMF	3.37696e-19	0.802152	0.163	0.008	6.57799e-15
Ctif	PMF	3.87244e-74	0.801354	0.708	0.318	7.54313e-70
Zeb1	PMF	1.08737e-79	0.797378	0.834	0.552	2.11809e-75
Ccdc88c	PMF	1.28212e-56	0.79573	0.614	0.252	2.49744e-52
Chrng	PMF	4.13673e-40	0.794456	0.316	0.01	8.05793e-36
Ablim1	PMF	2.53607e-36	0.792185	0.465	0.138	4.94001e-32
Clcn5	PMF	4.73477e-50	0.786097	0.488	0.09	9.22286e-46
Sytl2	PMF	2.58372e-34	0.782963	0.311	0.03	5.03283e-30
Snrpn	PMF	2.18194e-32	0.781662	0.29	0.035	4.2502e-28
Zfp385b	PMF	3.61983e-48	0.781491	0.605	0.248	7.05106e-44
Pak3	PMF	9.57611e-19	0.774918	0.168	0.014	1.86533e-14
Ttc3	PMF	5.94277e-65	0.773968	0.727	0.374	1.15759e-60
Rbfox2	PMF	3.5962e-76	0.773074	0.835	0.586	7.00503e-72
Afap1l1	PMF	6.62972e-51	0.772717	0.502	0.144	1.2914e-46
Mirg	PMF	3.40713e-11	0.767841	0.135	0.03	6.63675e-07
Nrxn3	PMF	2.82937e-19	0.765051	0.178	0.018	5.51132e-15
Peg3	PMF	1.20967e-87	0.764138	0.817	0.405	2.35632e-83
Kcnk13	PMF	8.79983e-29	0.763371	0.283	0.031	1.71412e-24
Gnas	PMF	8.50454e-44	0.762628	0.751	0.475	1.6566e-39
Abtb2	PMF	1.43647e-49	0.76244	0.488	0.139	2.79809e-45
Hs6st2	PMF	1.88485e-30	0.754343	0.346	0.077	3.6715e-26
Itga7	PMF	5.84702e-58	0.750723	0.568	0.176	1.13894e-53
Rab31	PMF	3.11912e-52	0.748413	0.483	0.08	6.07574e-48
Mybph	PMF	1.14735e-68	0.745703	0.69	0.274	2.23492e-64
Nav3	PMF	3.59552e-24	0.743822	0.4	0.125	7.00371e-20
Sorcs2	PMF	8.48845e-33	0.735344	0.344	0.062	1.65347e-28
Ephb1	PMF	1.05184e-20	0.73135	0.222	0.045	2.04887e-16
Cdk6	PMF	2.05808e-41	0.731253	0.387	0.06	4.00893e-37
Tnnc1	PMF	3.7822e-25	0.730699	0.206	0.01	7.36735e-21
Shroom3	PMF	2.04214e-23	0.729089	0.237	0.036	3.97789e-19
Adam19	PMF	3.1263e-61	0.728591	0.554	0.108	6.08971e-57
Atp2a2	PMF	3.19274e-52	0.726864	0.522	0.113	6.21915e-48
Lims1	PMF	1.09801e-57	0.725015	0.674	0.353	2.13881e-53
Lima1	PMF	1.12863e-64	0.724086	0.56	0.093	2.19846e-60
Sorbs1	PMF	2.06993e-97	0.722557	0.86	0.503	4.03203e-93
Sema3e	PMF	1.10663e-28	0.718043	0.234	0.009	2.1556e-24
Ubash3b	PMF	3.40143e-41	0.716275	0.366	0.039	6.62564e-37
Tgfb3	PMF	1.78923e-48	0.713313	0.476	0.092	3.48524e-44
Ptpn12	PMF	6.89266e-42	0.711397	0.562	0.258	1.34262e-37
Resf1	PMF	1.57829e-48	0.711225	0.557	0.212	3.07435e-44
Pkig	PMF	1.50406e-54	0.710452	0.606	0.255	2.92976e-50
Plpp1	PMF	2.98644e-54	0.707158	0.644	0.314	5.81728e-50
Patj	PMF	6.69417e-21	0.703831	0.306	0.122	1.30396e-16
Klf5	PMF	3.39428e-40	0.696781	0.329	0.029	6.61172e-36
Myog	PMF	1.37502e-31	0.696507	0.269	0.016	2.67839e-27
Dapk2	PMF	2.22242e-55	0.695441	0.743	0.464	4.32906e-51
Fbxl2	PMF	4.17098e-48	0.694248	0.389	0.045	8.12465e-44
Sorbs2	PMF	1.14535e-51	0.690284	0.799	0.519	2.23102e-47
Smad3	PMF	7.61363e-52	0.690124	0.671	0.346	1.48306e-47
Tnni1	PMF	1.51605e-35	0.688181	0.275	0.008	2.95312e-31
Reep1	PMF	4.02285e-44	0.685547	0.712	0.474	7.83611e-40
Sh3rf1	PMF	8.5629e-41	0.68311	0.453	0.102	1.66797e-36
Plcb4	PMF	4.2347e-71	0.680548	0.689	0.235	8.24877e-67
Serinc5	PMF	2.27108e-45	0.679834	0.394	0.052	4.42384e-41
Micu1	PMF	1.10694e-51	0.677963	0.638	0.314	2.15621e-47
Col13a1	PMF	3.55657e-33	0.677054	0.305	0.042	6.92785e-29
Slf1	PMF	3.91101e-51	0.674125	0.616	0.293	7.61827e-47
Nes	PMF	3.43659e-34	0.673493	0.285	0.022	6.69413e-30
Tns3	PMF	2.11496e-44	0.672747	0.554	0.234	4.11972e-40
Plekhg5	PMF	6.35583e-48	0.669811	0.455	0.071	1.23805e-43
Mef2a	PMF	4.70143e-38	0.666441	0.783	0.589	9.15792e-34
Arhgap18	PMF	9.99069e-52	0.665927	0.521	0.125	1.94609e-47
Pard3	PMF	3.60181e-62	0.661464	0.815	0.576	7.01597e-58
Kcnq4	PMF	8.91066e-39	0.660303	0.519	0.221	1.73571e-34
Celf2	PMF	1.088e-123	0.654821	0.954	0.779	2.11932e-119
Gpc4	PMF	1.26515e-36	0.65474	0.455	0.143	2.46438e-32
Slc4a7	PMF	8.82472e-39	0.654321	0.502	0.202	1.71897e-34
Rab27b	PMF	4.398e-33	0.654073	0.292	0.037	8.56686e-29
Prkag3	PMF	7.73974e-74	0.651646	0.865	0.592	1.50762e-69
Actn1	PMF	3.0093e-29	0.650505	0.303	0.045	5.86182e-25
Eml4	PMF	2.74465e-44	0.648381	0.558	0.243	5.34631e-40
Fbxw7	PMF	3.43729e-39	0.637207	0.593	0.341	6.69549e-35
Tmem117	PMF	3.71018e-36	0.634176	0.713	0.531	7.22705e-32
Slc43a2	PMF	2.16432e-36	0.633464	0.399	0.099	4.21588e-32
Adamtsl5	PMF	7.54112e-42	0.630232	0.524	0.209	1.46893e-37
Plekha7	PMF	1.31586e-36	0.626632	0.28	0.013	2.56317e-32
Gm4258	PMF	1.09916e-37	0.626108	0.386	0.067	2.14106e-33
Agap1	PMF	7.73035e-65	0.622898	0.743	0.359	1.5058e-60
Chrnb1	PMF	2.25612e-52	0.62062	0.634	0.257	4.3947e-48
Myof	PMF	2.0387e-47	0.615639	0.433	0.063	3.97118e-43
Fryl	PMF	2.62888e-39	0.612745	0.549	0.275	5.12079e-35
Lrrn1	PMF	4.90473e-32	0.612717	0.344	0.083	9.55391e-28
Tecrl	PMF	1.56258e-29	0.611393	0.229	0.003	3.04375e-25
Gm40841	PMF	7.42097e-26	0.608519	0.227	0.023	1.44553e-21
Il20rb	PMF	3.84902e-30	0.606309	0.293	0.051	7.49751e-26
Sh3glb1	PMF	6.16311e-42	0.605885	0.611	0.323	1.20051e-37
St3gal4	PMF	1.26683e-30	0.605299	0.511	0.192	2.46765e-26
Ptprf	PMF	3.19989e-33	0.605286	0.255	0.008	6.23307e-29
Sdk2	PMF	6.64264e-19	0.603439	0.157	0.005	1.29392e-14
Ttc9	PMF	7.98222e-40	0.603012	0.362	0.051	1.55486e-35
Tnnt1	PMF	7.95925e-21	0.597187	0.185	0.014	1.55038e-16
Cilp	PMF	2.12304e-24	0.596155	0.305	0.067	4.13546e-20
Obsl1	PMF	8.82574e-43	0.59406	0.484	0.156	1.71917e-38
Sptbn1	PMF	3.86985e-86	0.593714	0.763	0.254	7.53807e-82
Sema3a	PMF	4.83503e-24	0.590517	0.254	0.042	9.41816e-20
Igf1r	PMF	5.71976e-56	0.589333	0.751	0.422	1.11415e-51
Ugcg	PMF	3.4631e-35	0.588339	0.455	0.168	6.74577e-31
Tbc1d8	PMF	1.48501e-39	0.588195	0.554	0.261	2.89266e-35
Fras1	PMF	5.68089e-22	0.587615	0.252	0.058	1.10658e-17
Meg3	PMF	1.62032e-11	0.585558	0.4	0.177	3.15623e-07
Mamdc2	PMF	1.16705e-20	0.584588	0.227	0.043	2.2733e-16
Eda2r	PMF	3.50711e-42	0.583023	0.547	0.223	6.8315e-38
Cav3	PMF	5.21837e-33	0.581344	0.341	0.083	1.01649e-28
Clasp1	PMF	7.26497e-49	0.578796	0.74	0.482	1.41514e-44
Trim55	PMF	2.0937e-43	0.577296	0.651	0.381	4.07832e-39
Slc16a2	PMF	1.52961e-33	0.576496	0.374	0.085	2.97952e-29
Pde5a	PMF	1.14092e-36	0.575312	0.331	0.032	2.22239e-32
Dyrk2	PMF	2.65849e-39	0.572708	0.455	0.153	5.17848e-35
Pkp4	PMF	7.25913e-35	0.567673	0.331	0.042	1.41401e-30
Cd109	PMF	5.06776e-27	0.567502	0.222	0.012	9.8715e-23
Inppl1	PMF	7.63345e-31	0.566074	0.445	0.184	1.48692e-26
Fam171a2	PMF	5.13312e-35	0.565475	0.27	0.006	9.99881e-31
Qk	PMF	1.50162e-55	0.56529	0.809	0.586	2.92501e-51
Kif5b	PMF	6.91618e-41	0.565238	0.643	0.387	1.3472e-36
Ehd4	PMF	3.39022e-43	0.563128	0.402	0.069	6.6038e-39
Itgb1bp2	PMF	2.81239e-32	0.560672	0.535	0.301	5.47826e-28
Spire1	PMF	4.97366e-33	0.557749	0.437	0.162	9.68819e-29
Tjap1	PMF	2.02067e-38	0.557283	0.537	0.251	3.93606e-34
Riok3	PMF	8.91212e-38	0.556076	0.585	0.32	1.73599e-33
Col26a1	PMF	2.90683e-25	0.555236	0.277	0.056	5.66221e-21
Iffo1	PMF	4.05209e-29	0.555024	0.343	0.097	7.89307e-25
Adamts14	PMF	2.21305e-21	0.553094	0.188	0.016	4.3108e-17
5430431A17Rik	PMF	3.10966e-42	0.551853	0.837	0.63	6.0573e-38
Aopep	PMF	2.16444e-48	0.551477	0.766	0.519	4.2161e-44
Dmpk	PMF	5.25417e-50	0.551206	0.804	0.538	1.02346e-45
Map4k4	PMF	2.70018e-70	0.547124	0.671	0.179	5.25968e-66
Itgb1	PMF	1.20251e-41	0.545801	0.664	0.402	2.34237e-37
Igdcc4	PMF	2.04775e-44	0.545338	0.647	0.34	3.98881e-40
Klc1	PMF	1.24937e-48	0.543306	0.647	0.312	2.43364e-44
Myzap	PMF	4.42966e-20	0.542821	0.191	0.019	8.62853e-16
Prag1	PMF	5.42717e-22	0.54135	0.183	0.008	1.05716e-17
Chrna1	PMF	1.29383e-33	0.540234	0.287	0.025	2.52025e-29
Enox1	PMF	7.41089e-25	0.539079	0.361	0.103	1.44357e-20
Abr	PMF	4.44103e-37	0.536625	0.357	0.043	8.65068e-33
Ptprk	PMF	4.9227e-37	0.535208	0.542	0.221	9.58893e-33
5033421B08Rik	PMF	2.05446e-39	0.534757	0.422	0.106	4.00188e-35
Lmod3	PMF	2.06964e-35	0.534533	0.397	0.124	4.03145e-31
Cmip	PMF	2.30923e-43	0.534288	0.517	0.127	4.49815e-39
Gm47283	PMF	3.19575e-24	0.532222	0.69	0.51	6.22499e-20
Strn3	PMF	2.14218e-34	0.531584	0.791	0.642	4.17276e-30
Vgll4	PMF	1.26145e-29	0.531449	0.56	0.322	2.45719e-25
Tjp1	PMF	6.15825e-37	0.530882	0.414	0.115	1.19957e-32
Akap13	PMF	1.93659e-38	0.529865	0.814	0.659	3.77229e-34
Tnfrsf19	PMF	5.81404e-31	0.527589	0.318	0.069	1.13252e-26
Drp2	PMF	2.93068e-25	0.52527	0.203	0.007	5.70867e-21
H19	PMF	2.49264e-25	0.523928	0.255	0.039	4.85542e-21
Nkain2	PMF	3.39601e-27	0.52136	0.516	0.254	6.61509e-23
Clstn2	PMF	5.93886e-14	0.520809	0.153	0.023	1.15683e-09
Snx7	PMF	5.812e-29	0.518086	0.275	0.038	1.13212e-24
Srrm4os	PMF	8.28648e-30	0.518039	0.265	0.034	1.61412e-25
Rnf217	PMF	2.6977e-30	0.517905	0.484	0.234	5.25486e-26
Zim1	PMF	1.19976e-42	0.516732	0.486	0.128	2.33701e-38
Neurl1a	PMF	2.53052e-33	0.516473	0.521	0.258	4.9292e-29
Bin1	PMF	2.45391e-61	0.516116	0.862	0.632	4.77998e-57
Hs2st1	PMF	5.43621e-30	0.514955	0.611	0.376	1.05892e-25
Mtdh	PMF	5.21227e-38	0.512081	0.743	0.533	1.0153e-33
Pdzd2	PMF	1.1171e-30	0.508841	0.474	0.163	2.176e-26
Stk17b	PMF	2.12462e-34	0.50716	0.316	0.044	4.13855e-30
Sync	PMF	5.58523e-42	0.507121	0.563	0.246	1.08795e-37
Vgll3	PMF	2.10472e-25	0.506878	0.244	0.032	4.09978e-21
Mtss2	PMF	2.48486e-30	0.504128	0.329	0.076	4.84025e-26
Limch1	PMF	4.42814e-29	0.500122	0.718	0.545	8.62557e-25
Igfn1	Mixed	8.26427e-234	1.70212	0.457	0.089	1.6098e-229
Kcnq5	Mixed	0	1.67287	0.864	0.471	0
Gm28653	Mixed	9.04508e-179	1.26622	0.455	0.113	1.76189e-174
Arpp21	Mixed	0	1.2176	0.627	0.176	0
Prune2	Mixed	1.19711e-246	1.2015	0.537	0.159	2.33186e-242
Kcnn3	Mixed	6.77392e-208	1.11399	0.412	0.069	1.31949e-203
Col19a1	Mixed	2.6717e-169	1.11379	0.402	0.082	5.2042e-165
Ptprd	Mixed	2.60318e-198	1.01	0.606	0.29	5.07074e-194
Car3	Mixed	3.63564e-148	0.981477	0.417	0.125	7.08186e-144
Dlg2	Mixed	4.99766e-241	0.948607	0.556	0.167	9.73493e-237
Sema6a	Mixed	2.03999e-128	0.941673	0.331	0.073	3.9737e-124
Atp13a3	Mixed	3.22876e-185	0.93339	0.538	0.219	6.2893e-181
Agbl1	Mixed	2.00313e-205	0.932186	0.658	0.337	3.90189e-201
Igfbp5	Mixed	2.86663e-154	0.921811	0.47	0.195	5.58391e-150
Dapk2	Mixed	1.97222e-247	0.92111	0.734	0.429	3.84169e-243
Pdlim3	Mixed	0	0.887345	0.883	0.614	0
Prkcq	Mixed	7.68752e-239	0.850812	0.72	0.425	1.49745e-234
Ccdc141	Mixed	4.24812e-157	0.816648	0.422	0.118	8.27491e-153
Plekhh1	Mixed	7.29111e-177	0.804906	0.344	0.048	1.42024e-172
Reep1	Mixed	8.7673e-270	0.792565	0.749	0.437	1.70778e-265
Eya4	Mixed	2.56623e-261	0.771507	0.824	0.553	4.99876e-257
Mef2a	Mixed	3.01813e-233	0.770913	0.8	0.561	5.87902e-229
Ankrd10	Mixed	1.80295e-179	0.758475	0.654	0.381	3.51196e-175
Map1b	Mixed	2.23246e-126	0.745944	0.402	0.141	4.34861e-122
Gse1	Mixed	6.34821e-284	0.744483	0.887	0.638	1.23657e-279
Tead1	Mixed	7.98632e-278	0.726394	0.846	0.599	1.55566e-273
Prkag3	Mixed	0	0.716819	0.866	0.556	0
Nav2	Mixed	2.00552e-166	0.71071	0.511	0.199	3.90655e-162
Sh3d19	Mixed	1.81277e-72	0.709992	0.377	0.171	3.53109e-68
Cntfr	Mixed	5.49243e-140	0.707792	0.573	0.322	1.06987e-135
Nkain2	Mixed	3.03795e-142	0.706941	0.506	0.222	5.91762e-138
Trp63	Mixed	1.02917e-168	0.691411	0.734	0.485	2.00471e-164
Zfp385b	Mixed	8.12051e-150	0.689602	0.508	0.217	1.5818e-145
Kidins220	Mixed	3.75324e-220	0.67991	0.816	0.576	7.31094e-216
Trim7	Mixed	5.16882e-206	0.678708	0.682	0.383	1.00683e-201
Myo10	Mixed	3.54896e-186	0.675069	0.574	0.259	6.91302e-182
Peg3	Mixed	3.94304e-162	0.644318	0.656	0.378	7.68065e-158
Pgm5	Mixed	4.09731e-142	0.64297	0.428	0.134	7.98115e-138
Mlip	Mixed	2.29527e-277	0.637051	0.872	0.624	4.47096e-273
Mef2c	Mixed	8.75403e-251	0.636204	0.892	0.666	1.7052e-246
Bmpr1b	Mixed	3.05003e-124	0.6213	0.586	0.362	5.94115e-120
Castor2	Mixed	1.08702e-140	0.612961	0.468	0.211	2.1174e-136
Sh3rf1	Mixed	3.5265e-86	0.604929	0.291	0.083	6.86926e-82
Cers6	Mixed	2.06759e-101	0.604695	0.325	0.094	4.02747e-97
Akap6	Mixed	2.89208e-214	0.602583	0.764	0.486	5.63348e-210
Kansl1l	Mixed	4.15408e-145	0.601488	0.735	0.529	8.09173e-141
Fggy	Mixed	6.67173e-121	0.600699	0.575	0.349	1.29959e-116
Gramd1b	Mixed	3.283e-144	0.581363	0.426	0.129	6.39496e-140
Grem2	Mixed	3.32087e-64	0.579007	0.195	0.055	6.46872e-60
Dipk1a	Mixed	6.28536e-125	0.568515	0.544	0.305	1.22433e-120
Lmo7	Mixed	8.56309e-173	0.562949	0.732	0.48	1.668e-168
Chrm3	Mixed	1.73269e-45	0.559522	0.211	0.071	3.37512e-41
Tle4	Mixed	1.17737e-115	0.558099	0.63	0.423	2.29339e-111
Zhx2	Mixed	8.77064e-148	0.556952	0.608	0.359	1.70843e-143
Chrnb1	Mixed	1.2494e-138	0.549435	0.506	0.229	2.43371e-134
Lrrfip2	Mixed	3.57065e-217	0.548087	0.816	0.582	6.95527e-213
Rps6ka5	Mixed	1.90393e-111	0.547916	0.648	0.442	3.70867e-107
Ppp1r14c	Mixed	1.7933e-134	0.542444	0.642	0.404	3.49318e-130
Pkig	Mixed	3.40947e-125	0.540532	0.476	0.231	6.6413e-121
Erbin	Mixed	2.64756e-113	0.53882	0.574	0.361	5.15718e-109
Bcl6	Mixed	2.33412e-154	0.534768	0.687	0.438	4.54662e-150
Immp2l	Mixed	5.27407e-163	0.533632	0.821	0.606	1.02734e-158
Tmem38b	Mixed	1.15187e-133	0.532194	0.601	0.368	2.24373e-129
Ablim3	Mixed	3.31307e-87	0.531418	0.228	0.041	6.45353e-83
Tead4	Mixed	2.33025e-103	0.527518	0.357	0.138	4.53908e-99
Sh3pxd2a	Mixed	1.93766e-158	0.525389	0.667	0.391	3.77436e-154
Commd10	Mixed	9.74972e-97	0.525384	0.418	0.202	1.89915e-92
Eda2r	Mixed	2.22336e-82	0.52317	0.39	0.207	4.33089e-78
Igdcc4	Mixed	1.94261e-133	0.523015	0.568	0.313	3.78401e-129
Myl1	Mixed	2.70883e-204	0.519073	0.874	0.653	5.27653e-200
Col23a1	Mixed	1.93153e-65	0.515601	0.262	0.097	3.76242e-61
Snrpn	Mixed	1.38604e-65	0.515513	0.154	0.025	2.69987e-61
Hdac4	Mixed	5.88567e-150	0.514145	0.757	0.53	1.14647e-145
Hivep2	Mixed	2.9544e-149	0.504923	0.821	0.634	5.75488e-145
5430431A17Rik	Mixed	3.13114e-204	0.504883	0.853	0.601	6.09914e-200
Mtdh	Mixed	3.15675e-132	0.503101	0.716	0.51	6.14904e-128
Cdh13	Mixed	1.04155e-172	0.500548	0.86	0.643	2.02884e-168
Arl6ip5	Mixed	2.03812e-130	0.500069	0.647	0.4	3.97006e-126
Col22a1	MTJ	2.16267e-106	2.04728	0.568	0.042	4.21266e-102
Xirp2	MTJ	3.01023e-198	1.88129	0.952	0.602	5.86363e-194
Erbb4	MTJ	1.3647e-42	1.881	0.302	0.041	2.6583e-38
Slc24a2	MTJ	3.65527e-48	1.66182	0.313	0.018	7.1201e-44
Lama2	MTJ	2.99228e-116	1.59711	0.806	0.449	5.82867e-112
Prkg1	MTJ	1.18185e-104	1.58675	0.738	0.324	2.30212e-100
Fras1	MTJ	5.38753e-57	1.43931	0.406	0.051	1.04944e-52
Limch1	MTJ	1.14552e-119	1.43382	0.884	0.538	2.23135e-115
Ankrd1	MTJ	2.15615e-52	1.39961	0.387	0.053	4.19997e-48
Col24a1	MTJ	2.04147e-75	1.39682	0.527	0.114	3.97657e-71
Sgcd	MTJ	2.03531e-149	1.3909	0.867	0.503	3.96458e-145
Adamts20	MTJ	3.95444e-80	1.21754	0.669	0.247	7.70285e-76
Ldlrad3	MTJ	3.79431e-93	1.21332	0.639	0.171	7.39094e-89
Rgcc	MTJ	1.96367e-72	1.18509	0.589	0.205	3.82503e-68
Nav3	MTJ	3.72181e-23	1.18326	0.301	0.127	7.24972e-19
Atp13a5	MTJ	3.57899e-56	1.13073	0.421	0.101	6.97152e-52
Flnc	MTJ	7.98786e-76	1.1279	0.813	0.493	1.55596e-71
Kcnh7	MTJ	1.87895e-19	1.10817	0.148	0.014	3.66001e-15
Dennd5b	MTJ	2.23867e-68	1.0882	0.586	0.229	4.3607e-64
Hivep3	MTJ	5.25379e-85	1.07567	0.657	0.223	1.02339e-80
Akap6	MTJ	1.36995e-114	1.05912	0.856	0.513	2.66853e-110
Lmcd1	MTJ	3.24323e-49	1.02636	0.515	0.183	6.31749e-45
Map3k7cl	MTJ	1.52732e-30	1.02598	0.25	0.032	2.97508e-26
Atp1b4	MTJ	1.15394e-56	1.02054	0.401	0.055	2.24776e-52
Pdlim3	MTJ	5.5304e-126	0.996466	0.936	0.642	1.07727e-121
Atf3	MTJ	2.80321e-17	0.97983	0.138	0.014	5.46038e-13
Camk2d	MTJ	9.73518e-116	0.964986	0.853	0.503	1.89632e-111
Resf1	MTJ	1.97444e-48	0.962849	0.497	0.212	3.84601e-44
Itgb1	MTJ	1.28734e-87	0.953519	0.755	0.397	2.50761e-83
Hectd2os	MTJ	1.85677e-60	0.952128	0.58	0.254	3.6168e-56
Fhl1	MTJ	3.56356e-59	0.940064	0.572	0.202	6.94147e-55
Psme4	MTJ	3.33952e-87	0.906	0.878	0.611	6.50506e-83
Stau2	MTJ	4.19146e-89	0.905177	0.782	0.442	8.16455e-85
Angpt1	MTJ	6.03656e-39	0.898506	0.506	0.222	1.17586e-34
Myh1	MTJ	2.72878e-58	0.886071	0.683	0.32	5.31539e-54
1700025G04Rik	MTJ	5.98939e-117	0.877208	0.838	0.447	1.16667e-112
Enah	MTJ	6.8694e-73	0.876676	0.685	0.292	1.33809e-68
Hdac9	MTJ	5.25812e-68	0.829291	0.621	0.237	1.02423e-63
Usp6nl	MTJ	1.39484e-52	0.82711	0.383	0.051	2.71702e-48
Large1	MTJ	4.42528e-95	0.822287	0.853	0.549	8.62e-91
Trp63	MTJ	3.48936e-62	0.79388	0.801	0.51	6.79692e-58
Fhod3	MTJ	4.07408e-96	0.774757	0.841	0.499	7.9359e-92
Clstn2	MTJ	1.79073e-17	0.774124	0.147	0.023	3.48817e-13
Mapt	MTJ	1.73269e-71	0.770768	0.723	0.374	3.3751e-67
Sorbs2	MTJ	6.40721e-86	0.769912	0.838	0.516	1.24806e-81
Frmpd4	MTJ	1.0278e-12	0.764457	0.148	0.045	2.00206e-08
App	MTJ	2.07552e-70	0.755162	0.663	0.262	4.04291e-66
Gm43824	MTJ	1.41295e-20	0.75188	0.224	0.07	2.75228e-16
Rnf115	MTJ	1.93892e-78	0.751674	0.764	0.424	3.77683e-74
Sesn1	MTJ	4.33276e-72	0.749486	0.734	0.403	8.43979e-68
Tmem117	MTJ	8.22554e-105	0.747741	0.86	0.524	1.60225e-100
Tigd4	MTJ	1.57909e-34	0.745397	0.228	0.004	3.07591e-30
Ppm1b	MTJ	2.81821e-62	0.735431	0.738	0.439	5.48959e-58
Net1	MTJ	3.56011e-46	0.723537	0.373	0.082	6.93475e-42
Sel1l3	MTJ	2.03364e-56	0.712012	0.561	0.218	3.96133e-52
Sorbs1	MTJ	9.23001e-111	0.694637	0.87	0.5	1.79791e-106
Map4	MTJ	2.58572e-205	0.690533	0.983	0.729	5.03672e-201
Nrap	MTJ	6.02323e-102	0.68029	0.929	0.632	1.17326e-97
Gm13601	MTJ	1.3776e-29	0.668858	0.324	0.118	2.68343e-25
Usp47	MTJ	1.18321e-73	0.667263	0.828	0.563	2.30477e-69
Pgm5	MTJ	2.25183e-44	0.664574	0.487	0.164	4.38635e-40
Uaca	MTJ	1.98104e-47	0.663778	0.55	0.253	3.85887e-43
Otulin	MTJ	2.47142e-39	0.658307	0.513	0.254	4.81408e-35
Cdh13	MTJ	2.71705e-69	0.646763	0.905	0.665	5.29254e-65
Ppfibp1	MTJ	4.64577e-66	0.646505	0.68	0.326	9.0495e-62
Actn2	MTJ	4.23106e-93	0.640653	0.835	0.41	8.24168e-89
Samd4	MTJ	1.67783e-100	0.632069	0.916	0.649	3.26825e-96
Pde7a	MTJ	3.85944e-77	0.6263	0.85	0.547	7.51779e-73
Magi1	MTJ	2.2701e-31	0.625939	0.453	0.189	4.42193e-27
Dmd	MTJ	0	0.62329	0.997	0.78	0
Med12l	MTJ	1.84036e-27	0.621666	0.208	0.018	3.58483e-23
Fry	MTJ	2.70452e-66	0.614844	0.828	0.555	5.26813e-62
Tiam2	MTJ	7.14015e-40	0.613518	0.438	0.138	1.39083e-35
Map3k20	MTJ	4.95337e-67	0.610173	0.807	0.534	9.64867e-63
Klhl41	MTJ	1.08841e-42	0.603247	0.554	0.266	2.12012e-38
Rbm20	MTJ	2.78262e-110	0.591431	0.926	0.64	5.42026e-106
Slc8a1	MTJ	2.3277e-24	0.581378	0.636	0.473	4.53413e-20
Cap2	MTJ	3.05381e-91	0.579925	0.885	0.595	5.94852e-87
Cntnap5a	MTJ	3.2056e-18	0.574458	0.171	0.037	6.24418e-14
Slain2	MTJ	4.91802e-55	0.573598	0.712	0.429	9.57981e-51
Anxa4	MTJ	3.59457e-51	0.57074	0.578	0.253	7.00186e-47
Tnfrsf19	MTJ	1.42476e-31	0.569764	0.292	0.068	2.77529e-27
Ptpn3	MTJ	3.06017e-30	0.56391	0.476	0.221	5.9609e-26
Nol4	MTJ	2.02049e-20	0.563049	0.197	0.051	3.93571e-16
Atrnl1	MTJ	1.69891e-44	0.561026	0.593	0.287	3.30931e-40
Gm34804	MTJ	5.15478e-33	0.557797	0.359	0.109	1.0041e-28
Herc3	MTJ	1.48325e-43	0.557257	0.551	0.273	2.88923e-39
Cryab	MTJ	3.17482e-30	0.550935	0.273	0.05	6.18424e-26
Myh8	MTJ	2.98691e-08	0.547904	0.126	0.052	0.00058182
Slc44a2	MTJ	4.59519e-46	0.543077	0.657	0.38	8.95098e-42
Lmod2	MTJ	1.19147e-41	0.541541	0.494	0.188	2.32086e-37
Eda2r	MTJ	6.62934e-32	0.541191	0.469	0.224	1.29133e-27
Mss51	MTJ	1.97949e-25	0.536638	0.343	0.157	3.85585e-21
Pdzd2	MTJ	9.5087e-46	0.535974	0.508	0.16	1.8522e-41
Cpe	MTJ	4.13749e-38	0.534976	0.55	0.293	8.05941e-34
Plpp1	MTJ	1.98255e-44	0.529495	0.6	0.313	3.86181e-40
Cobl	MTJ	2.14255e-33	0.526675	0.579	0.336	4.17348e-29
Rbm24	MTJ	3.24304e-86	0.523635	0.915	0.665	6.31712e-82
Ccdc85a	MTJ	3.84068e-22	0.519842	0.347	0.139	7.48126e-18
AC106834.1	MTJ	2.33208e-22	0.517423	0.145	0.004	4.54266e-18
Myom3	MTJ	5.86929e-20	0.517272	0.345	0.155	1.14328e-15
Ccdc162	MTJ	1.01771e-23	0.512335	0.352	0.164	1.9824e-19
Itga7	MTJ	5.50311e-41	0.509577	0.474	0.177	1.07195e-36
Dst	MTJ	1.08787e-66	0.509522	0.927	0.758	2.11906e-62
Asap2	MTJ	7.64033e-28	0.506346	0.298	0.07	1.48826e-23
Fat3	MTJ	9.05738e-15	0.505119	0.144	0.033	1.76429e-10
Hipk3	MTJ	2.36503e-42	0.501104	0.752	0.512	4.60684e-38
Prkar1a	tSC	1.28097e-123	3.19778	0.914	0.09	2.49521e-119
Ano4	tSC	3.47798e-51	2.90854	0.596	0.015	6.77476e-47
Phldb2	tSC	1.121e-111	2.69725	0.894	0.104	2.18359e-107
Hs6st2	tSC	3.35567e-82	2.53046	0.808	0.074	6.53651e-78
Ncam1	tSC	9.4382e-128	2.39759	0.924	0.148	1.83847e-123
Ablim2	tSC	5.55479e-109	2.39523	0.921	0.308	1.08202e-104
Ryr3	tSC	2.10775e-51	2.33752	0.619	0.044	4.10569e-47
Gramd1b	tSC	1.11787e-131	2.33032	0.94	0.159	2.1775e-127
Colq	tSC	5.62509e-82	2.26239	0.801	0.039	1.09571e-77
Pdzrn4	tSC	1.93988e-51	2.25573	0.613	0.023	3.7787e-47
Etv5	tSC	1.20333e-81	2.1178	0.788	0.03	2.34397e-77
Col19a1	tSC	3.5091e-73	2.05472	0.785	0.117	6.83537e-69
Vav3	tSC	6.91733e-45	1.9944	0.616	0.119	1.34743e-40
Ank3	tSC	1.47806e-143	1.90419	0.987	0.724	2.8791e-139
Gpc4	tSC	1.13682e-63	1.86773	0.742	0.144	2.21441e-59
Col23a1	tSC	1.39062e-41	1.86428	0.583	0.113	2.70879e-37
Utrn	tSC	9.27389e-124	1.85719	0.937	0.253	1.80646e-119
Calcrl	tSC	8.76177e-47	1.84361	0.619	0.092	1.7067e-42
Col4a3	tSC	7.16734e-43	1.81978	0.54	0.029	1.39613e-38
Epb41l4a	tSC	2.03231e-50	1.81726	0.599	0.016	3.95874e-46
B4galnt3	tSC	9.78201e-58	1.8052	0.649	0.018	1.90544e-53
Col13a1	tSC	1.45973e-83	1.78919	0.795	0.038	2.8434e-79
Lrtm1	tSC	2.61782e-56	1.66495	0.666	0.052	5.09924e-52
Chrne	tSC	1.66543e-68	1.63696	0.748	0.029	3.24408e-64
Lrfn5	tSC	8.10818e-14	1.59936	0.202	0.006	1.57939e-09
Akap11	tSC	4.79698e-81	1.59288	0.838	0.218	9.34405e-77
Musk	tSC	6.83832e-84	1.5845	0.891	0.412	1.33204e-79
Map3k7cl	tSC	2.21631e-21	1.57288	0.338	0.035	4.31715e-17
Kcnq5	tSC	1.09795e-102	1.55709	0.957	0.52	2.13869e-98
Nav2	tSC	1.21657e-65	1.52386	0.801	0.234	2.36975e-61
Pla2g7	tSC	6.71475e-37	1.51752	0.54	0.126	1.30797e-32
Crim1	tSC	2.52326e-28	1.48867	0.632	0.351	4.91506e-24
Cacna2d3	tSC	7.96156e-31	1.46658	0.45	0.022	1.55083e-26
Fut8	tSC	1.20987e-50	1.46461	0.752	0.328	2.3567e-46
Cdh20	tSC	3.06126e-15	1.44496	0.222	0.005	5.96303e-11
Rps6ka1	tSC	2.4572e-32	1.44171	0.434	0.009	4.78638e-28
Aplp2	tSC	1.13103e-56	1.41853	0.728	0.161	2.20314e-52
Dennd2c	tSC	5.37668e-51	1.40537	0.662	0.116	1.04732e-46
Wipi1	tSC	9.14626e-55	1.32811	0.742	0.258	1.7816e-50
Trak2	tSC	7.00602e-41	1.28794	0.666	0.251	1.3647e-36
Atp13a3	tSC	2.31877e-63	1.27952	0.808	0.256	4.51672e-59
Ufsp1	tSC	5.09436e-38	1.27566	0.503	0.007	9.92331e-34
Map2k1	tSC	2.1592e-39	1.2749	0.659	0.231	4.2059e-35
Crot	tSC	4.3641e-36	1.26519	0.553	0.113	8.50082e-32
Ctdspl	tSC	3.46171e-30	1.24725	0.474	0.065	6.74307e-26
Psd3	tSC	1.3938e-40	1.24055	0.858	0.646	2.71498e-36
Ache	tSC	1.11241e-42	1.23559	0.55	0.023	2.16685e-38
Scube2	tSC	2.22019e-16	1.21619	0.255	0.017	4.32471e-12
Bcl2l1	tSC	1.59438e-37	1.21565	0.566	0.115	3.1057e-33
Etv4	tSC	5.83464e-24	1.2135	0.331	0.006	1.13653e-19
Fmnl2	tSC	1.85799e-36	1.20956	0.798	0.528	3.61918e-32
Oxr1	tSC	3.94659e-22	1.20107	0.55	0.272	7.68757e-18
Cfap54	tSC	7.98228e-18	1.17956	0.262	0.009	1.55487e-13
Fgf1	tSC	1.53622e-28	1.17566	0.507	0.143	2.99241e-24
Farp1	tSC	9.42931e-47	1.16145	0.725	0.266	1.83674e-42
Nes	tSC	3.06771e-28	1.15659	0.417	0.024	5.9756e-24
Myzap	tSC	1.02783e-19	1.13382	0.301	0.02	2.00211e-15
Itgb5	tSC	3.3252e-30	1.12569	0.579	0.242	6.47717e-26
Fgf13	tSC	8.23841e-112	1.12033	0.983	0.731	1.60476e-107
Pola2	tSC	3.18521e-19	1.11143	0.298	0.028	6.20447e-15
Lama2	tSC	7.31555e-72	1.08671	0.907	0.455	1.425e-67
Plpp3	tSC	6.10195e-51	1.08416	0.755	0.263	1.1886e-46
Plcb4	tSC	1.0734e-48	1.0813	0.755	0.241	2.09087e-44
Galnt18	tSC	2.40096e-21	1.06537	0.344	0.035	4.67682e-17
Hectd1	tSC	7.89234e-45	1.05734	0.854	0.567	1.53735e-40
Mapk11	tSC	8.48327e-18	1.05633	0.265	0.004	1.65246e-13
Nav3	tSC	9.70104e-32	1.05536	0.573	0.126	1.88967e-27
Rasa2	tSC	3.34726e-13	1.05074	0.497	0.293	6.52012e-09
Wwtr1	tSC	4.81356e-36	1.04963	0.656	0.251	9.37633e-32
Osbpl10	tSC	4.46436e-34	1.04709	0.593	0.184	8.69613e-30
Dusp6	tSC	4.74833e-23	1.04292	0.334	0.008	9.24927e-19
Sbk1	tSC	4.77647e-33	1.04292	0.593	0.171	9.30408e-29
Rapgef3	tSC	1.18187e-20	1.03524	0.295	0.014	2.30216e-16
Ctif	tSC	8.09656e-43	1.033	0.738	0.323	1.57713e-38
Prex1	tSC	2.2145e-40	1.03055	0.586	0.088	4.31363e-36
Hdac7	tSC	6.9075e-48	1.03037	0.699	0.126	1.34551e-43
Disc1	tSC	5.69073e-28	1.02891	0.43	0.068	1.1085e-23
Fzd10os	tSC	5.91951e-21	1.02815	0.315	0.007	1.15306e-16
Schip1	tSC	1.00772e-34	1.02347	0.772	0.446	1.96294e-30
Erbin	tSC	4.23565e-38	1.00648	0.738	0.386	8.25062e-34
Palmd	tSC	1.46936e-30	0.991936	0.477	0.092	2.86217e-26
Nkd2	tSC	1.18084e-17	0.984587	0.262	0.008	2.30015e-13
Sema4d	tSC	1.29092e-41	0.983287	0.626	0.148	2.51459e-37
Syne1	tSC	5.06045e-23	0.983039	0.755	0.526	9.85726e-19
Ptprg	tSC	4.39665e-50	0.982582	0.897	0.626	8.56424e-46
Ripor2	tSC	2.5534e-18	0.97791	0.397	0.155	4.97376e-14
Scn4a	tSC	2.83305e-53	0.969742	0.821	0.398	5.51849e-49
1700025G04Rik	tSC	3.09994e-45	0.95795	0.821	0.456	6.03837e-41
Ankrd10	tSC	9.52512e-45	0.934741	0.795	0.414	1.8554e-40
Zfp715	tSC	9.77718e-33	0.931999	0.536	0.121	1.9045e-28
Tafa4	tSC	1.72114e-09	0.927254	0.156	0.015	3.35262e-05
Dtna	tSC	3.05966e-63	0.92372	0.917	0.623	5.9599e-59
Maml3	tSC	4.57312e-42	0.920565	0.775	0.358	8.90798e-38
Fndc3a	tSC	1.3067e-32	0.911749	0.675	0.316	2.54532e-28
Pgm5	tSC	1.86294e-39	0.903351	0.649	0.169	3.62881e-35
Col26a1	tSC	7.12998e-30	0.901516	0.46	0.056	1.38885e-25
Lcor	tSC	7.75169e-45	0.886405	0.864	0.582	1.50995e-40
Hip1	tSC	2.30179e-47	0.885133	0.772	0.325	4.48366e-43
Samd4	tSC	1.72669e-39	0.878041	0.897	0.656	3.36341e-35
Tmem243	tSC	5.47611e-27	0.87311	0.493	0.15	1.06669e-22
Pdgfa	tSC	1.32606e-21	0.866877	0.394	0.085	2.58303e-17
Cped1	tSC	1.8817e-67	0.862873	0.967	0.786	3.66536e-63
Chrm3	tSC	2.69145e-14	0.860751	0.321	0.087	5.24267e-10
Nck2	tSC	5.24165e-27	0.855361	0.596	0.274	1.02102e-22
Arpp21	tSC	4.65457e-24	0.853923	0.573	0.235	9.06664e-20
Gdnf	tSC	4.87608e-21	0.851351	0.328	0.03	9.49811e-17
Scn1b	tSC	1.04794e-44	0.849978	0.725	0.255	2.04128e-40
Man2a2	tSC	9.777e-35	0.846502	0.728	0.359	1.90446e-30
Atp2b1	tSC	1.08984e-38	0.841111	0.728	0.334	2.1229e-34
Rnf122	tSC	2.06642e-32	0.840688	0.526	0.113	4.02518e-28
Akap6	tSC	2.1374e-48	0.837044	0.851	0.52	4.16344e-44
Scn5a	tSC	1.73304e-13	0.83149	0.209	0.012	3.37579e-09
Lrp4	tSC	6.67452e-25	0.822792	0.45	0.092	1.30013e-20
Tead1	tSC	5.59531e-60	0.786122	0.927	0.629	1.08991e-55
Qk	tSC	1.58863e-56	0.785705	0.897	0.589	3.09449e-52
Chrnb1	tSC	5.13282e-42	0.776962	0.725	0.262	9.99822e-38
Cadm1	tSC	1.65292e-15	0.775481	0.507	0.287	3.21973e-11
Raph1	tSC	2.03278e-26	0.77217	0.692	0.446	3.95965e-22
2610203C22Rik	tSC	1.2684e-10	0.769233	0.189	0.04	2.47071e-06
Azin1	tSC	4.65141e-27	0.767889	0.586	0.241	9.06049e-23
Atp1b1	tSC	2.83597e-24	0.754454	0.53	0.173	5.52418e-20
St3gal4	tSC	8.83821e-17	0.749498	0.507	0.198	1.72159e-12
Sptb	tSC	7.97372e-27	0.744981	0.692	0.413	1.5532e-22
Mbnl2	tSC	1.0305e-42	0.7434	0.911	0.685	2.00731e-38
Tgfb2	tSC	4.24418e-18	0.734475	0.48	0.209	8.26723e-14
Dennd5b	tSC	9.60638e-20	0.725091	0.523	0.238	1.87123e-15
Chrna1	tSC	4.90626e-25	0.725058	0.374	0.028	9.55691e-21
Tbx21	tSC	1.08385e-21	0.72443	0.301	0.002	2.11123e-17
Slc16a6	tSC	1.44222e-19	0.714158	0.308	0.025	2.80931e-15
Gm44577	tSC	8.81547e-07	0.693423	0.129	0.022	0.0171716
Tecpr1	tSC	7.32797e-13	0.690302	0.245	0.053	1.42742e-08
Tspan7	tSC	1.85754e-19	0.686527	0.474	0.191	3.61831e-15
Nkain2	tSC	3.7447e-12	0.685714	0.497	0.259	7.29431e-08
Pik3cd	tSC	1.20709e-13	0.68479	0.328	0.135	2.35129e-09
Ptpn4	tSC	7.10769e-29	0.683312	0.755	0.479	1.38451e-24
Mef2a	tSC	4.82445e-30	0.681291	0.831	0.591	9.39754e-26
Atp1a2	tSC	9.62028e-27	0.672261	0.881	0.648	1.87393e-22
Kcnq4	tSC	1.0784e-20	0.653528	0.53	0.226	2.10062e-16
Irs1	tSC	2.07068e-21	0.651123	0.679	0.435	4.03348e-17
Osbpl3	tSC	2.38968e-21	0.650367	0.397	0.082	4.65487e-17
Kcnj12	tSC	1.53938e-22	0.641377	0.474	0.164	2.99855e-18
9630014M24Rik	tSC	1.28424e-09	0.635964	0.175	0.015	2.50158e-05
Hs3st3a1	tSC	6.41249e-09	0.632911	0.142	0.013	0.000124909
Pxn	tSC	1.1989e-20	0.629069	0.675	0.4	2.33534e-16
Spag5	tSC	2.81043e-12	0.618509	0.228	0.04	5.47443e-08
Arhgef2	tSC	4.30188e-18	0.614316	0.467	0.16	8.37964e-14
Pik3c2b	tSC	8.35672e-20	0.604664	0.51	0.24	1.62781e-15
Shisa2	tSC	6.25652e-19	0.603495	0.351	0.068	1.21871e-14
Tnnt2	tSC	8.90997e-11	0.600281	0.228	0.039	1.73557e-06
Tom1	tSC	1.16327e-25	0.595501	0.679	0.361	2.26594e-21
Plxnd1	tSC	3.15756e-18	0.593463	0.318	0.034	6.15062e-14
Runx1	tSC	4.28817e-20	0.592246	0.543	0.202	8.35292e-16
Ifitm10	tSC	1.1299e-14	0.585679	0.245	0.027	2.20094e-10
Cul1	tSC	9.01227e-28	0.58303	0.795	0.515	1.7555e-23
Cntfr	tSC	5.14179e-19	0.580537	0.642	0.354	1.00157e-14
Fam219a	tSC	7.95981e-21	0.578809	0.623	0.347	1.55049e-16
Fgf6	tSC	8.10778e-14	0.577751	0.202	0.008	1.57931e-09
Ptprm	tSC	2.39672e-31	0.57469	0.788	0.495	4.66858e-27
Slco5a1	tSC	1.02513e-26	0.574653	0.742	0.43	1.99685e-22
Gm34804	tSC	1.29135e-17	0.569128	0.394	0.114	2.51542e-13
Immp2l	tSC	1.17524e-21	0.563971	0.828	0.633	2.28925e-17
Bmpr2	tSC	2.34272e-15	0.563581	0.675	0.487	4.56338e-11
Cdh13	tSC	1.55775e-32	0.562345	0.891	0.671	3.03435e-28
Slco3a1	tSC	1.78954e-23	0.559115	0.732	0.449	3.48584e-19
Gprc5c	tSC	1.20756e-21	0.558839	0.417	0.102	2.35221e-17
Zfp697	tSC	2.4892e-15	0.555877	0.401	0.134	4.84871e-11
Actn2	tSC	7.86606e-33	0.55318	0.808	0.42	1.53223e-28
Bcl9l	tSC	1.72927e-16	0.553103	0.427	0.149	3.36845e-12
Ehbp1l1	tSC	1.9254e-23	0.552061	0.702	0.395	3.75048e-19
Gm13481	tSC	9.69415e-12	0.549243	0.344	0.149	1.88832e-07
Bin1	tSC	4.73668e-40	0.547625	0.897	0.635	9.22658e-36
Plcl1	tSC	7.12453e-36	0.547046	0.768	0.369	1.38779e-31
Wdfy2	tSC	4.82826e-15	0.544585	0.513	0.283	9.40496e-11
Mfsd7a	tSC	2.59483e-13	0.543884	0.252	0.035	5.05447e-09
Stim1	tSC	2.86203e-25	0.543669	0.834	0.616	5.57495e-21
Sema3a	tSC	5.84778e-08	0.542851	0.185	0.047	0.00113909
Hpn	tSC	1.94642e-16	0.542133	0.285	0.042	3.79142e-12
App	tSC	1.20755e-33	0.540234	0.699	0.27	2.35218e-29
D430041D05Rik	tSC	1.91514e-08	0.539265	0.238	0.098	0.000373051
Dnm2	tSC	6.11234e-21	0.539015	0.636	0.35	1.19062e-16
Galm	tSC	5.5335e-14	0.538115	0.305	0.086	1.07787e-09
Cachd1	tSC	2.58249e-17	0.537709	0.414	0.121	5.03043e-13
Mapk12	tSC	5.66559e-21	0.536411	0.649	0.375	1.1036e-16
Cdk6	tSC	2.50663e-12	0.535359	0.281	0.067	4.88267e-08
Wipf3	tSC	9.1305e-18	0.534701	0.414	0.146	1.77853e-13
Slc8a1	tSC	1.12107e-05	0.534519	0.55	0.478	0.218373
Exoc6	tSC	5.94616e-15	0.533518	0.599	0.384	1.15825e-10
P4ha1	tSC	7.18454e-14	0.531678	0.417	0.195	1.39948e-09
Enah	tSC	7.18671e-21	0.52914	0.619	0.301	1.3999e-16
Tbc1d8	tSC	6.00461e-18	0.524311	0.543	0.265	1.16964e-13
Slc22a23	tSC	6.96547e-16	0.524282	0.457	0.196	1.3568e-11
Ppm1b	tSC	3.48256e-22	0.523621	0.705	0.447	6.78367e-18
Dgkd	tSC	8.98333e-24	0.522481	0.672	0.359	1.74986e-19
Hivep2	tSC	1.43336e-15	0.518167	0.815	0.658	2.79203e-11
Crym	tSC	2.04302e-16	0.517002	0.232	0.002	3.9796e-12
Ehd4	tSC	6.28067e-17	0.515504	0.354	0.075	1.22341e-12
Prr29	tSC	9.96659e-16	0.512946	0.325	0.071	1.94139e-11
Sgcd	tSC	2.42842e-18	0.51178	0.722	0.513	4.73032e-14
Sipa1l1	tSC	9.65348e-16	0.510749	0.454	0.191	1.8804e-11
Hnrnpll	tSC	1.22304e-16	0.510259	0.464	0.212	2.38236e-12
Arhgap18	tSC	2.7093e-20	0.505998	0.467	0.132	5.27745e-16
Rnf144b	tSC	0.000113175	0.502617	0.305	0.259	1
Fam78b	tSC	2.41933e-15	0.501092	0.331	0.08	4.71261e-11
Postn	Tendo	1.37114e-74	2.45229	0.658	0.045	2.67084e-70
Itgbl1	Tendo	4.70507e-97	2.286	0.791	0.094	9.16501e-93
Thbs4	Tendo	3.33718e-54	2.25698	0.54	0.022	6.50049e-50
Edil3	Tendo	8.88199e-48	2.25045	0.481	0.013	1.73012e-43
Col8a1	Tendo	5.93196e-60	2.24685	0.599	0.055	1.15549e-55
Col1a2	Tendo	2.19148e-108	2.18748	0.805	0.091	4.26878e-104
Abi3bp	Tendo	1.38485e-92	2.17333	0.781	0.124	2.69755e-88
Ccbe1	Tendo	3.01392e-71	1.95025	0.679	0.07	5.87081e-67
Gpc6	Tendo	3.2992e-84	1.92513	0.765	0.108	6.4265e-80
Nox4	Tendo	1.14036e-98	1.88771	0.805	0.105	2.22131e-94
Col5a2	Tendo	2.6735e-113	1.85384	0.848	0.13	5.20771e-109
Piezo2	Tendo	2.89562e-49	1.82988	0.495	0.023	5.64038e-45
Col12a1	Tendo	1.40563e-41	1.80135	0.441	0.019	2.73803e-37
Col11a1	Tendo	4.71053e-31	1.79503	0.334	0.005	9.17564e-27
Magi2	Tendo	5.79372e-97	1.76339	0.797	0.117	1.12856e-92
Cdh11	Tendo	4.90775e-50	1.73101	0.505	0.025	9.55981e-46
Meg3	Tendo	6.66347e-73	1.65596	0.735	0.173	1.29798e-68
Tshz2	Tendo	2.87592e-152	1.63773	0.936	0.178	5.602e-148
Chsy3	Tendo	1.68346e-44	1.63671	0.481	0.039	3.27921e-40
Mrc2	Tendo	2.23837e-65	1.62135	0.644	0.094	4.36011e-61
Cilp	Tendo	9.33917e-48	1.62	0.521	0.065	1.81918e-43
Ldlrad4	Tendo	1.66435e-98	1.61119	0.861	0.378	3.24198e-94
Col3a1	Tendo	1.58319e-72	1.60184	0.698	0.108	3.08389e-68
Col6a3	Tendo	2.79624e-75	1.60137	0.703	0.094	5.4468e-71
Col1a1	Tendo	1.50939e-31	1.58837	0.369	0.031	2.94014e-27
Tnc	Tendo	3.46167e-17	1.58345	0.206	0.007	6.74298e-13
Frem1	Tendo	1.07099e-29	1.58271	0.332	0.01	2.08618e-25
Cacna1c	Tendo	1.29094e-65	1.57889	0.642	0.065	2.51463e-61
Ebf1	Tendo	5.38133e-127	1.5705	0.898	0.178	1.04823e-122
Prickle2	Tendo	5.02608e-51	1.56763	0.548	0.06	9.79029e-47
Antxr1	Tendo	2.37543e-71	1.55961	0.684	0.097	4.6271e-67
Ptn	Tendo	4.08699e-30	1.55542	0.332	0.011	7.96105e-26
Lhfp	Tendo	1.59322e-82	1.54805	0.757	0.133	3.10343e-78
Dgkb	Tendo	2.78124e-41	1.54795	0.476	0.056	5.41759e-37
Nhs	Tendo	5.52459e-35	1.54286	0.409	0.044	1.07613e-30
Bicc1	Tendo	8.71695e-93	1.52539	0.797	0.14	1.69798e-88
Kirrel3	Tendo	7.99632e-16	1.52328	0.201	0.018	1.5576e-11
Plce1	Tendo	2.17109e-61	1.52203	0.647	0.138	4.22906e-57
Myo1d	Tendo	6.98914e-38	1.50163	0.425	0.044	1.36141e-33
Naaladl2	Tendo	2.30685e-86	1.49802	0.778	0.142	4.49352e-82
Nhsl2	Tendo	4.02138e-38	1.49724	0.436	0.039	7.83325e-34
Rbms3	Tendo	6.38299e-135	1.48806	0.904	0.225	1.24334e-130
Lama4	Tendo	9.42166e-64	1.48636	0.647	0.095	1.83525e-59
Adam12	Tendo	4.63547e-31	1.47895	0.39	0.047	9.02944e-27
Bnc2	Tendo	3.11814e-59	1.44407	0.706	0.3	6.07382e-55
Auts2	Tendo	2.15034e-100	1.44368	0.893	0.503	4.18865e-96
Ror2	Tendo	4.9304e-45	1.43799	0.492	0.043	9.60393e-41
Dpysl3	Tendo	4.83162e-40	1.43219	0.465	0.052	9.41152e-36
Nlgn1	Tendo	3.14155e-15	1.43162	0.171	0.004	6.11942e-11
Ccser1	Tendo	3.93988e-31	1.41968	0.38	0.045	7.67448e-27
Eln	Tendo	5.30757e-24	1.41694	0.332	0.047	1.03386e-19
Fbxl7	Tendo	7.45003e-56	1.4119	0.615	0.102	1.45119e-51
Aff3	Tendo	2.71182e-47	1.40843	0.516	0.054	5.28234e-43
Lpar1	Tendo	2.31974e-47	1.39396	0.548	0.095	4.51861e-43
Fndc1	Tendo	4.27433e-61	1.39144	0.647	0.099	8.32598e-57
Fn1	Tendo	4.08082e-37	1.3892	0.439	0.043	7.94902e-33
Mylk	Tendo	1.30452e-22	1.38742	0.302	0.043	2.54107e-18
Fndc3b	Tendo	1.20605e-90	1.37411	0.813	0.241	2.34926e-86
Aff2	Tendo	3.42917e-35	1.36596	0.417	0.047	6.67968e-31
Gulp1	Tendo	5.40114e-76	1.36149	0.73	0.126	1.05209e-71
Mir99ahg	Tendo	1.13104e-87	1.35585	0.885	0.607	2.20316e-83
Chodl	Tendo	1.75068e-18	1.3543	0.219	0.012	3.41016e-14
Fap	Tendo	1.09319e-74	1.34885	0.733	0.126	2.12943e-70
St3gal4	Tendo	1.71433e-61	1.33569	0.698	0.193	3.33935e-57
Zbtb7c	Tendo	4.57067e-31	1.32967	0.396	0.057	8.90321e-27
Lhfpl2	Tendo	2.9596e-31	1.3291	0.369	0.034	5.76501e-27
Ust	Tendo	3.29114e-64	1.31786	0.676	0.126	6.41081e-60
Fbn2	Tendo	3.13255e-27	1.30291	0.299	0.007	6.10189e-23
P3h2	Tendo	1.22235e-26	1.29306	0.329	0.031	2.38102e-22
Svep1	Tendo	1.22252e-42	1.29006	0.521	0.084	2.38136e-38
Ror1	Tendo	2.33678e-63	1.28967	0.679	0.137	4.55181e-59
Col5a1	Tendo	1.58851e-42	1.28471	0.519	0.081	3.09426e-38
Mgp	Tendo	8.08183e-34	1.28214	0.401	0.039	1.57426e-29
Mkx	Tendo	3.78735e-20	1.28033	0.222	0.005	7.37738e-16
Col14a1	Tendo	8.96614e-34	1.27765	0.404	0.044	1.74651e-29
Eya2	Tendo	2.14741e-31	1.26474	0.388	0.044	4.18294e-27
Adamts17	Tendo	1.18592e-24	1.25827	0.302	0.03	2.31006e-20
Rin2	Tendo	2.03378e-41	1.25546	0.484	0.062	3.96159e-37
Colec12	Tendo	1.80087e-38	1.25325	0.473	0.071	3.50791e-34
Egfr	Tendo	6.8166e-111	1.25081	0.861	0.167	1.32781e-106
Pamr1	Tendo	1.25925e-29	1.25039	0.353	0.031	2.4529e-25
Klhl29	Tendo	7.71572e-38	1.24278	0.537	0.193	1.50295e-33
Ext1	Tendo	6.06469e-54	1.24162	0.722	0.371	1.18134e-49
Rrbp1	Tendo	4.50206e-48	1.23892	0.561	0.105	8.76956e-44
Tanc2	Tendo	2.47839e-42	1.23868	0.567	0.196	4.82766e-38
Aspn	Tendo	1.75447e-24	1.23112	0.305	0.028	3.41753e-20
Cald1	Tendo	3.22855e-53	1.22371	0.602	0.119	6.28889e-49
Mfap4	Tendo	1.07506e-26	1.21955	0.313	0.018	2.09411e-22
Zfp521	Tendo	1.44583e-43	1.21671	0.684	0.41	2.81632e-39
Tenm3	Tendo	1.50959e-26	1.21091	0.548	0.37	2.94054e-22
Ldb2	Tendo	9.1815e-33	1.20748	0.436	0.073	1.78846e-28
Fat3	Tendo	2.05843e-14	1.2065	0.195	0.034	4.00962e-10
Adamts6	Tendo	3.95006e-30	1.1949	0.412	0.107	7.69432e-26
Pcdh9	Tendo	2.58696e-23	1.19027	0.364	0.083	5.03913e-19
Mast4	Tendo	4.01989e-34	1.18937	0.706	0.537	7.83034e-30
Tgfbr3	Tendo	5.77761e-64	1.18276	0.794	0.371	1.12542e-59
Boc	Tendo	2.16123e-33	1.1797	0.422	0.058	4.20986e-29
Ccnd3	Tendo	1.88297e-60	1.17516	0.684	0.16	3.66783e-56
Emp1	Tendo	8.19303e-29	1.16975	0.345	0.032	1.59592e-24
Slc24a3	Tendo	2.19837e-24	1.16939	0.326	0.051	4.2822e-20
Rian	Tendo	1.37437e-46	1.16927	0.559	0.099	2.67714e-42
Gab2	Tendo	3.17179e-46	1.16905	0.65	0.26	6.17833e-42
Sema3a	Tendo	6.87493e-11	1.16628	0.166	0.047	1.33917e-06
Ptpn13	Tendo	1.12146e-31	1.16265	0.39	0.045	2.18449e-27
Rai14	Tendo	5.5267e-31	1.15934	0.422	0.119	1.07655e-26
Wipf1	Tendo	5.81633e-61	1.15697	0.663	0.119	1.13296e-56
Flrt2	Tendo	5.38955e-29	1.15592	0.441	0.136	1.04983e-24
Gria3	Tendo	3.43734e-33	1.15363	0.396	0.041	6.6956e-29
Cdk14	Tendo	5.47172e-53	1.15186	0.679	0.251	1.06584e-48
Nrep	Tendo	1.56702e-28	1.15003	0.364	0.057	3.0524e-24
Tgfb3	Tendo	1.69033e-24	1.14529	0.364	0.1	3.29259e-20
Mpp7	Tendo	2.30062e-19	1.14013	0.404	0.22	4.48139e-15
Nfia	Tendo	1.01571e-71	1.13918	0.858	0.577	1.97849e-67
Phldb2	Tendo	2.8058e-41	1.13532	0.524	0.109	5.46541e-37
Sh3rf3	Tendo	1.91693e-29	1.13295	0.361	0.037	3.73398e-25
Apbb2	Tendo	1.95572e-44	1.13286	0.586	0.171	3.80955e-40
Ptprd	Tendo	1.12942e-24	1.12855	0.561	0.331	2.2e-20
Ccdc88a	Tendo	1.07521e-34	1.12789	0.455	0.094	2.09439e-30
Col16a1	Tendo	2.50804e-25	1.1258	0.286	0.011	4.8854e-21
Kirrel	Tendo	8.07343e-36	1.12424	0.468	0.074	1.57262e-31
Col27a1	Tendo	6.36436e-22	1.12209	0.273	0.023	1.23971e-17
Myo1e	Tendo	7.41691e-24	1.11928	0.497	0.307	1.44474e-19
Adamts2	Tendo	7.4875e-34	1.1156	0.439	0.067	1.45849e-29
Csgalnact1	Tendo	2.12979e-35	1.11235	0.452	0.067	4.14861e-31
Sec24d	Tendo	1.16423e-37	1.10943	0.479	0.094	2.2678e-33
Gxylt2	Tendo	2.1982e-28	1.10898	0.361	0.043	4.28188e-24
Akt3	Tendo	3.45218e-50	1.10795	0.631	0.171	6.7245e-46
Pcsk5	Tendo	3.63789e-27	1.10772	0.364	0.054	7.08625e-23
Tshz3	Tendo	1.47543e-43	1.0977	0.564	0.128	2.87399e-39
Stk39	Tendo	1.1936e-29	1.09741	0.412	0.081	2.325e-25
Phactr1	Tendo	2.04472e-24	1.09388	0.329	0.046	3.98292e-20
Fbn1	Tendo	8.84001e-57	1.08919	0.639	0.109	1.72195e-52
Pam	Tendo	3.46219e-38	1.08878	0.545	0.171	6.74401e-34
Zfhx4	Tendo	4.06404e-35	1.08497	0.674	0.473	7.91634e-31
Pdgfrb	Tendo	1.25286e-33	1.08047	0.436	0.06	2.44045e-29
2610307P16Rik	Tendo	7.61496e-25	1.0795	0.388	0.141	1.48332e-20
Spaca6	Tendo	1.10146e-29	1.07938	0.385	0.059	2.14553e-25
Igf1	Tendo	5.13029e-27	1.07897	0.374	0.061	9.99329e-23
St5	Tendo	7.74211e-38	1.07712	0.524	0.137	1.50809e-33
Gmds	Tendo	1.26482e-31	1.07619	0.503	0.199	2.46374e-27
Col6a1	Tendo	1.18322e-31	1.07603	0.404	0.055	2.3048e-27
Dnm3os	Tendo	1.53891e-26	1.0757	0.318	0.028	2.99764e-22
Slc1a3	Tendo	2.21363e-25	1.0713	0.345	0.051	4.31193e-21
Tcf4	Tendo	2.90817e-53	1.06511	0.81	0.576	5.66482e-49
Sema5a	Tendo	1.47778e-22	1.06494	0.318	0.054	2.87857e-18
Dock10	Tendo	1.36714e-22	1.06404	0.334	0.067	2.66305e-18
Dclk1	Tendo	7.42759e-36	1.0638	0.479	0.095	1.44682e-31
Igfbp7	Tendo	1.93116e-24	1.06163	0.34	0.051	3.76171e-20
Agmo	Tendo	1.48627e-62	1.05848	0.693	0.145	2.8951e-58
Actn1	Tendo	8.02808e-25	1.05677	0.321	0.048	1.56379e-20
Mmp14	Tendo	3.65399e-29	1.0563	0.388	0.053	7.11761e-25
Epha3	Tendo	3.00924e-14	1.05176	0.184	0.02	5.86171e-10
Mmp16	Tendo	3.19235e-17	1.05166	0.209	0.017	6.21837e-13
Mid1	Tendo	1.2211e-35	1.05019	0.588	0.272	2.37857e-31
Spon1	Tendo	3.52901e-20	1.03837	0.27	0.031	6.87416e-16
Meis2	Tendo	5.02707e-27	1.03798	0.366	0.057	9.79222e-23
Fnbp1	Tendo	2.38504e-39	1.03785	0.54	0.161	4.64582e-35
Map4k4	Tendo	1.65887e-45	1.03149	0.612	0.186	3.23131e-41
Glis3	Tendo	3.51799e-28	1.03065	0.417	0.1	6.8527e-24
Dennd4a	Tendo	1.85293e-24	1.02906	0.374	0.117	3.60932e-20
Sptbn1	Tendo	1.60378e-63	1.02591	0.746	0.26	3.12401e-59
Nalcn	Tendo	9.30112e-17	1.02361	0.214	0.021	1.81176e-12
Adamtsl3	Tendo	8.84626e-25	1.02309	0.337	0.047	1.72316e-20
Wwtr1	Tendo	8.17577e-32	1.0227	0.535	0.252	1.59256e-27
Zeb1	Tendo	3.04556e-40	1.02215	0.749	0.558	5.93245e-36
Itga8	Tendo	4.24655e-18	1.01769	0.214	0.009	8.27186e-14
Enox1	Tendo	1.79438e-28	1.01511	0.409	0.105	3.49528e-24
Adgrl2	Tendo	7.55734e-24	1.01404	0.307	0.04	1.47209e-19
Dock1	Tendo	2.78307e-43	1.01341	0.553	0.117	5.42114e-39
Xkr4	Tendo	6.3413e-17	1.01311	0.211	0.019	1.23522e-12
Lamb1	Tendo	1.75782e-24	1.01285	0.329	0.045	3.42406e-20
Col6a2	Tendo	1.4611e-23	1.01018	0.299	0.033	2.84607e-19
Ttc28	Tendo	2.51374e-45	1.01001	0.698	0.404	4.89652e-41
Gli2	Tendo	1.0967e-26	1.00896	0.342	0.038	2.13626e-22
Cyth3	Tendo	1.18787e-29	1.00731	0.444	0.141	2.31385e-25
Runx1t1	Tendo	1.29578e-35	1.00642	0.527	0.188	2.52404e-31
Fstl1	Tendo	6.37669e-33	1.00438	0.436	0.067	1.24212e-28
Arhgap24	Tendo	1.06575e-76	1.00349	0.799	0.262	2.07598e-72
Gli3	Tendo	1.13484e-32	1.00346	0.455	0.096	2.21055e-28
Gnas	Tendo	1.48951e-22	1.00261	0.61	0.481	2.90141e-18
Lima1	Tendo	2.70625e-32	0.996388	0.452	0.101	5.27151e-28
Rabgap1l	Tendo	4.77773e-31	0.994109	0.583	0.34	9.30654e-27
Lrrk1	Tendo	1.17209e-24	0.993032	0.334	0.052	2.28311e-20
Adcy7	Tendo	1.01894e-19	0.991381	0.257	0.026	1.9848e-15
Pmepa1	Tendo	3.91805e-23	0.990327	0.305	0.046	7.63198e-19
Hmcn1	Tendo	2.06573e-17	0.988014	0.233	0.028	4.02383e-13
Frmd4a	Tendo	5.41299e-20	0.987944	0.305	0.068	1.0544e-15
Ntng1	Tendo	8.78313e-09	0.987665	0.104	0.01	0.000171087
Fam110b	Tendo	3.64297e-24	0.987099	0.337	0.069	7.09615e-20
Plxdc2	Tendo	1.00781e-91	0.984922	0.813	0.169	1.96311e-87
Maml3	Tendo	3.57598e-34	0.983989	0.636	0.359	6.96564e-30
4930402H24Rik	Tendo	2.15954e-31	0.983431	0.476	0.163	4.20658e-27
Sparc	Tendo	4.75447e-23	0.983099	0.302	0.04	9.26123e-19
Adam33	Tendo	7.35662e-21	0.981053	0.294	0.042	1.433e-16
Dse	Tendo	8.54338e-33	0.97431	0.455	0.084	1.66417e-28
Prdm5	Tendo	1.6882e-25	0.97367	0.398	0.122	3.28845e-21
Cacnb2	Tendo	8.03517e-18	0.971526	0.235	0.028	1.56517e-13
Col4a1	Tendo	2.16833e-30	0.971036	0.447	0.093	4.22368e-26
Sulf1	Tendo	1.7783e-33	0.968934	0.508	0.154	3.46395e-29
Pkd2	Tendo	2.69054e-29	0.966908	0.444	0.143	5.2409e-25
Cacna1a	Tendo	1.57074e-21	0.965744	0.324	0.073	3.05964e-17
Epb41l2	Tendo	5.567e-46	0.964047	0.615	0.177	1.0844e-41
Pdgfd	Tendo	1.10572e-14	0.96382	0.227	0.045	2.15383e-10
Itga11	Tendo	1.32459e-22	0.958393	0.313	0.046	2.58016e-18
Rapgef4	Tendo	1.79948e-14	0.953581	0.166	0.008	3.50521e-10
Rgl1	Tendo	3.65545e-29	0.95127	0.42	0.081	7.12044e-25
Csmd1	Tendo	1.38393e-08	0.950646	0.166	0.041	0.000269576
Runx2	Tendo	3.60339e-21	0.950114	0.369	0.147	7.01905e-17
Ncald	Tendo	2.31493e-19	0.949649	0.273	0.046	4.50926e-15
Trim2	Tendo	4.22311e-23	0.946688	0.324	0.053	8.22619e-19
Trerf1	Tendo	1.22554e-28	0.945939	0.42	0.085	2.38722e-24
Nav1	Tendo	1.04371e-46	0.944393	0.618	0.156	2.03304e-42
Prickle1	Tendo	1.43091e-28	0.943404	0.537	0.277	2.78727e-24
Rbms1	Tendo	8.19086e-44	0.943199	0.759	0.506	1.5955e-39
Fam114a1	Tendo	5.0552e-26	0.941934	0.334	0.04	9.84702e-22
Ctdspl	Tendo	4.50983e-24	0.941279	0.348	0.066	8.7847e-20
Pdgfrl	Tendo	3.24231e-17	0.93914	0.217	0.022	6.3157e-13
Gab1	Tendo	3.80521e-11	0.939128	0.447	0.392	7.41217e-07
Clmp	Tendo	6.50081e-27	0.939024	0.372	0.06	1.26629e-22
Nedd9	Tendo	4.80858e-18	0.938626	0.249	0.034	9.36664e-14
Npas3	Tendo	2.49209e-17	0.938249	0.243	0.044	4.85434e-13
AI838599	Tendo	5.09485e-14	0.937623	0.166	0.008	9.92426e-10
Zfp462	Tendo	1.80279e-20	0.937498	0.481	0.321	3.51165e-16
Tanc1	Tendo	1.94103e-26	0.93588	0.358	0.069	3.78093e-22
Plcb1	Tendo	6.68678e-20	0.935557	0.294	0.049	1.30252e-15
Mcc	Tendo	1.11179e-28	0.935469	0.396	0.064	2.16565e-24
Comp	Tendo	7.88417e-13	0.930643	0.155	0.007	1.53576e-08
Enpp1	Tendo	1.68638e-16	0.923495	0.209	0.019	3.2849e-12
Parva	Tendo	3.18229e-27	0.92303	0.398	0.096	6.19878e-23
Srgap3	Tendo	1.55007e-19	0.922949	0.299	0.086	3.01938e-15
Greb1l	Tendo	1.02329e-14	0.920777	0.187	0.016	1.99326e-10
Dnm1	Tendo	1.23019e-25	0.920092	0.348	0.049	2.39629e-21
Fat1	Tendo	3.39759e-20	0.919641	0.283	0.056	6.61816e-16
Ephb2	Tendo	7.11092e-17	0.919341	0.217	0.027	1.38514e-12
Bmp1	Tendo	1.92073e-24	0.918385	0.332	0.047	3.74139e-20
Atp8b1	Tendo	1.96768e-25	0.918184	0.366	0.065	3.83285e-21
Cntln	Tendo	4.53985e-26	0.910519	0.369	0.069	8.84317e-22
Olfml1	Tendo	7.52811e-19	0.910011	0.259	0.033	1.4664e-14
Loxl3	Tendo	9.82493e-17	0.909604	0.217	0.022	1.9138e-12
Hdac7	Tendo	1.54791e-29	0.907782	0.452	0.129	3.01518e-25
Add3	Tendo	7.81498e-27	0.907388	0.497	0.246	1.52228e-22
Tmem164	Tendo	7.60286e-29	0.906784	0.409	0.074	1.48096e-24
Maml2	Tendo	3.94626e-46	0.906296	0.709	0.354	7.68692e-42
Mmp2	Tendo	1.20913e-22	0.905964	0.305	0.041	2.35527e-18
Sorcs2	Tendo	1.37677e-16	0.904572	0.259	0.067	2.68181e-12
Pcdh7	Tendo	8.86136e-36	0.902271	0.636	0.329	1.7261e-31
Prr16	Tendo	1.87525e-14	0.901895	0.203	0.026	3.65279e-10
Etv6	Tendo	1.0307e-26	0.901257	0.495	0.241	2.00769e-22
Arhgef25	Tendo	8.40631e-20	0.900757	0.318	0.094	1.63746e-15
Carmil1	Tendo	1.99289e-19	0.893355	0.27	0.039	3.88194e-15
Robo1	Tendo	3.85205e-28	0.893247	0.401	0.069	7.50342e-24
Sdk1	Tendo	9.86372e-39	0.89279	0.543	0.137	1.92135e-34
Klhdc10	Tendo	3.32854e-18	0.891749	0.447	0.292	6.48366e-14
Dchs2	Tendo	3.86026e-15	0.890882	0.19	0.014	7.51939e-11
Arhgap32	Tendo	2.68528e-23	0.8896	0.369	0.115	5.23065e-19
Snx9	Tendo	5.49798e-29	0.887499	0.604	0.383	1.07095e-24
Creb3l2	Tendo	2.80218e-23	0.884088	0.39	0.149	5.45836e-19
Plagl1	Tendo	9.13282e-17	0.883663	0.246	0.039	1.77898e-12
Fat4	Tendo	1.07573e-17	0.88024	0.235	0.027	2.09542e-13
Sntb2	Tendo	1.00452e-24	0.878491	0.38	0.089	1.95671e-20
Lrp1	Tendo	1.11233e-28	0.878188	0.43	0.099	2.16671e-24
Tacc1	Tendo	4.53742e-31	0.875641	0.479	0.122	8.83844e-27
App	Tendo	2.25062e-35	0.874302	0.604	0.27	4.38399e-31
Zfpm2	Tendo	8.9247e-22	0.871249	0.476	0.244	1.73844e-17
Adamts10	Tendo	4.51396e-23	0.869045	0.332	0.052	8.79274e-19
Cacna1g	Tendo	8.67418e-17	0.86884	0.195	0.008	1.68964e-12
Pde3a	Tendo	7.95982e-27	0.864373	0.372	0.063	1.55049e-22
Itga1	Tendo	1.07636e-19	0.863404	0.265	0.034	2.09665e-15
Prrx1	Tendo	4.92711e-19	0.863172	0.503	0.366	9.59751e-15
Cd44	Tendo	2.64072e-18	0.861067	0.257	0.041	5.14386e-14
Scube2	Tendo	1.88345e-16	0.860601	0.203	0.017	3.66878e-12
Bmp5	Tendo	1.91364e-27	0.856254	0.404	0.077	3.72757e-23
Nfix	Tendo	3.38605e-22	0.855651	0.586	0.457	6.59569e-18
Fam129a	Tendo	7.35076e-25	0.854542	0.369	0.069	1.43185e-20
Eda	Tendo	3.47771e-29	0.852408	0.567	0.29	6.77423e-25
Galnt17	Tendo	7.01847e-26	0.851509	0.668	0.502	1.36713e-21
Scarf2	Tendo	2.0874e-19	0.85014	0.246	0.025	4.06605e-15
Lama2	Tendo	6.41399e-62	0.849319	0.816	0.455	1.24938e-57
Nlgn2	Tendo	1.48156e-17	0.8487	0.23	0.023	2.88593e-13
Pkd1	Tendo	3.268e-18	0.848283	0.43	0.271	6.36573e-14
2022-03-03	Tendo	1.4343e-21	0.847308	0.436	0.219	2.79386e-17
Slit3	Tendo	1.69533e-56	0.84607	0.693	0.159	3.30234e-52
Flna	Tendo	4.23929e-18	0.840769	0.281	0.055	8.25771e-14
Meox2	Tendo	8.79855e-19	0.839639	0.249	0.029	1.71387e-14
Ecm2	Tendo	5.55432e-16	0.838469	0.214	0.025	1.08193e-11
Col5a3	Tendo	2.26378e-20	0.834294	0.364	0.103	4.40963e-16
Spats2l	Tendo	1.76159e-18	0.833409	0.246	0.029	3.4314e-14
Slc38a6	Tendo	3.4058e-22	0.830223	0.473	0.264	6.63415e-18
Tcf7l2	Tendo	3.24098e-27	0.830192	0.652	0.485	6.31311e-23
Dlc1	Tendo	1.63846e-101	0.829022	0.848	0.175	3.19155e-97
Mxra7	Tendo	6.69602e-19	0.828835	0.246	0.026	1.30432e-14
Asap3	Tendo	5.24586e-21	0.826291	0.299	0.047	1.02184e-16
Wwc2	Tendo	1.65252e-21	0.826155	0.401	0.181	3.21895e-17
Atp10a	Tendo	1.96482e-16	0.824561	0.27	0.07	3.82727e-12
Gm4258	Tendo	8.4112e-19	0.821681	0.297	0.073	1.63842e-14
Ccdc3	Tendo	2.77108e-11	0.82153	0.134	0.008	5.39779e-07
Klf7	Tendo	1.02914e-15	0.820231	0.35	0.195	2.00466e-11
Nav3	Tendo	1.95799e-18	0.819262	0.364	0.129	3.81397e-14
Farp1	Tendo	8.49093e-22	0.818922	0.476	0.269	1.65395e-17
Plcl1	Tendo	4.8936e-34	0.818432	0.658	0.37	9.53225e-30
Rhoj	Tendo	2.35788e-30	0.818135	0.484	0.123	4.59292e-26
Sdc2	Tendo	6.17059e-30	0.817384	0.449	0.104	1.20197e-25
Pard3b	Tendo	1.41491e-32	0.815852	0.69	0.481	2.7561e-28
Ski	Tendo	1.22779e-22	0.812845	0.401	0.139	2.39161e-18
Gas6	Tendo	7.14624e-14	0.812264	0.281	0.134	1.39202e-09
Grb10	Tendo	9.25397e-19	0.810955	0.495	0.319	1.80258e-14
mt-Co2	Tendo	4.98096e-18	0.809935	0.291	0.067	9.7024e-14
Kalrn	Tendo	4.70231e-29	0.805998	0.559	0.314	9.15964e-25
Peli2	Tendo	5.52062e-25	0.805721	0.42	0.122	1.07536e-20
Zc3h12b	Tendo	5.24315e-16	0.805196	0.289	0.096	1.02131e-11
Adam19	Tendo	1.08498e-24	0.805016	0.422	0.116	2.11343e-20
Abca8a	Tendo	4.74313e-59	0.80433	0.709	0.154	9.23914e-55
Xylt1	Tendo	3.08702e-13	0.802763	0.241	0.088	6.0132e-09
mt-Co1	Tendo	8.16948e-19	0.800641	0.305	0.068	1.59133e-14
Loxl1	Tendo	1.57146e-18	0.800526	0.243	0.028	3.06106e-14
Arhgap42	Tendo	1.61368e-21	0.800503	0.447	0.227	3.14328e-17
Atrnl1	Tendo	2.23393e-32	0.799084	0.602	0.293	4.35147e-28
Spred2	Tendo	1.50501e-16	0.798125	0.302	0.102	2.9316e-12
Mgat5	Tendo	4.24771e-21	0.797034	0.286	0.04	8.27411e-17
Zdhhc1	Tendo	1.26247e-16	0.796254	0.385	0.214	2.45916e-12
Sh3pxd2b	Tendo	6.45563e-18	0.792741	0.299	0.081	1.25749e-13
Ednra	Tendo	1.2046e-16	0.792413	0.217	0.023	2.34644e-12
Vegfc	Tendo	1.05373e-14	0.790964	0.187	0.016	2.05256e-10
Dpysl2	Tendo	1.16996e-16	0.788489	0.262	0.05	2.27897e-12
Dcn	Tendo	4.35302e-36	0.7882	0.535	0.12	8.47925e-32
Slc2a13	Tendo	1.35499e-17	0.78812	0.251	0.038	2.63938e-13
Pla2g4a	Tendo	1.24841e-16	0.787067	0.246	0.037	2.43178e-12
Kcnk2	Tendo	1.26009e-08	0.786429	0.126	0.019	0.000245452
Man1c1	Tendo	1.70986e-23	0.785646	0.358	0.068	3.33064e-19
Plekhg1	Tendo	7.11201e-16	0.785297	0.238	0.04	1.38535e-11
Cnksr2	Tendo	1.64642e-08	0.780996	0.104	0.011	0.000320707
Plod2	Tendo	2.94146e-15	0.780925	0.227	0.045	5.72967e-11
Gpc3	Tendo	9.65335e-12	0.779628	0.174	0.027	1.88038e-07
Adamts3	Tendo	7.62121e-09	0.775929	0.12	0.016	0.000148454
Col22a1	Tendo	0.000118478	0.77569	0.104	0.061	1
Myef2	Tendo	1.00184e-15	0.774872	0.275	0.096	1.95148e-11
Lsp1	Tendo	1.58153e-19	0.774717	0.38	0.158	3.08067e-15
Arhgef40	Tendo	1.8478e-19	0.773838	0.27	0.044	3.59933e-15
Ebf2	Tendo	3.29423e-39	0.771229	0.594	0.15	6.41684e-35
Hmcn2	Tendo	2.41991e-23	0.771182	0.42	0.114	4.71374e-19
Tns3	Tendo	1.10201e-16	0.770649	0.396	0.242	2.14661e-12
Cmip	Tendo	1.24037e-24	0.768784	0.428	0.133	2.41612e-20
Upp2	Tendo	1.67451e-15	0.763657	0.324	0.155	3.26178e-11
Spred1	Tendo	6.65345e-21	0.763416	0.369	0.126	1.29603e-16
Ttc3	Tendo	4.14297e-18	0.761957	0.511	0.382	8.07009e-14
Chd9	Tendo	8.6915e-29	0.761841	0.687	0.526	1.69302e-24
Iqsec2	Tendo	5.28363e-20	0.761446	0.334	0.092	1.0292e-15
Plcb4	Tendo	1.14171e-23	0.757885	0.508	0.244	2.22393e-19
Magi1	Tendo	3.50528e-18	0.757262	0.406	0.195	6.82794e-14
Dock11	Tendo	1.9185e-24	0.757227	0.396	0.092	3.73705e-20
Gm42418	Tendo	2.51705e-33	0.754265	0.952	0.939	4.90296e-29
Chd3	Tendo	4.8861e-16	0.752163	0.227	0.036	9.51763e-12
Il17rd	Tendo	7.41992e-13	0.751323	0.171	0.02	1.44533e-08
Stk3	Tendo	3.03205e-22	0.74871	0.54	0.356	5.90613e-18
Ccn2	Tendo	3.53531e-11	0.748024	0.139	0.013	6.88642e-07
4833422C13Rik	Tendo	3.6804e-13	0.746072	0.166	0.016	7.16906e-09
Crispld1	Tendo	3.64324e-12	0.746063	0.147	0.009	7.09667e-08
mt-Cytb	Tendo	3.38422e-13	0.743708	0.227	0.056	6.59213e-09
Il1r1	Tendo	6.81943e-16	0.743485	0.305	0.084	1.32836e-11
Pak3	Tendo	5.71194e-12	0.742716	0.155	0.016	1.11263e-07
Thsd4	Tendo	1.4426e-10	0.741616	0.15	0.027	2.81004e-06
mt-Co3	Tendo	2.00381e-13	0.741507	0.257	0.068	3.90321e-09
Rab31	Tendo	1.88675e-15	0.740661	0.286	0.089	3.67519e-11
Pear1	Tendo	4.33907e-15	0.739916	0.214	0.026	8.45207e-11
Zfp618	Tendo	1.15561e-14	0.739198	0.187	0.015	2.25101e-10
Grk5	Tendo	3.7207e-17	0.738558	0.291	0.068	7.24755e-13
Sec16b	Tendo	7.41547e-16	0.738427	0.227	0.033	1.44446e-11
Clcn5	Tendo	1.94581e-18	0.738378	0.332	0.098	3.79025e-14
Loxl2	Tendo	3.44725e-15	0.736532	0.259	0.073	6.7149e-11
Wsb1	Tendo	4.8521e-14	0.736262	0.353	0.209	9.45141e-10
Rassf2	Tendo	2.61022e-19	0.735792	0.31	0.062	5.08445e-15
Smarca2	Tendo	5.6018e-18	0.735671	0.521	0.385	1.09117e-13
Arhgap21	Tendo	2.35655e-18	0.734842	0.481	0.33	4.59033e-14
Axl	Tendo	1.07417e-18	0.732597	0.31	0.067	2.09238e-14
Hmgcll1	Tendo	6.76233e-16	0.732066	0.217	0.026	1.31723e-11
Tox	Tendo	1.14601e-13	0.731519	0.19	0.024	2.23231e-09
Col15a1	Tendo	4.49175e-14	0.730976	0.235	0.046	8.74949e-10
Slc39a14	Tendo	2.83428e-09	0.730512	0.222	0.142	5.5209e-05
Galnt10	Tendo	1.58135e-15	0.728889	0.254	0.063	3.08031e-11
Gabra3	Tendo	3.20969e-10	0.728465	0.128	0.009	6.25215e-06
Mir100hg	Tendo	9.76787e-18	0.72846	0.631	0.538	1.90268e-13
Chn2	Tendo	2.34899e-12	0.728416	0.158	0.015	4.5756e-08
Spsb1	Tendo	3.87779e-11	0.727643	0.193	0.047	7.55354e-07
Adam23	Tendo	2.66531e-12	0.727405	0.174	0.024	5.19177e-08
Klhl13	Tendo	7.83192e-14	0.726737	0.233	0.061	1.52558e-09
Dnm3	Tendo	7.0255e-14	0.724563	0.353	0.19	1.3685e-09
Pakap.1	Tendo	1.29217e-11	0.723208	0.262	0.114	2.51701e-07
Vav3	Tendo	1.0721e-23	0.722883	0.409	0.121	2.08834e-19
Heg1	Tendo	1.31351e-21	0.721848	0.385	0.109	2.55859e-17
Bmp6	Tendo	1.93275e-09	0.719257	0.136	0.024	3.7648e-05
Col4a2	Tendo	7.0584e-19	0.719095	0.332	0.086	1.37491e-14
Epb41l3	Tendo	1.27329e-13	0.719075	0.211	0.045	2.48025e-09
Sash1	Tendo	5.18175e-25	0.717584	0.417	0.103	1.00935e-20
Stard13	Tendo	1.53364e-17	0.717202	0.35	0.13	2.98738e-13
Itga10	Tendo	3.75586e-09	0.716383	0.123	0.024	7.31603e-05
Stxbp6	Tendo	2.00201e-12	0.716113	0.243	0.069	3.89971e-08
Daam2	Tendo	2.43119e-12	0.715156	0.195	0.043	4.73572e-08
Nisch	Tendo	3.27749e-20	0.713694	0.636	0.511	6.38423e-16
Cflar	Tendo	4.5266e-10	0.712198	0.393	0.325	8.81737e-06
Nbea	Tendo	3.80425e-21	0.711547	0.436	0.194	7.4103e-17
Jag1	Tendo	2.36421e-14	0.710389	0.201	0.027	4.60524e-10
Fam49a	Tendo	1.92739e-14	0.708422	0.267	0.079	3.75437e-10
Mdfic	Tendo	5.60516e-19	0.707612	0.299	0.07	1.09183e-14
Mecom	Tendo	4.15699e-14	0.707009	0.267	0.073	8.0974e-10
Ccdc80	Tendo	4.61606e-16	0.706859	0.254	0.05	8.99163e-12
Plxnd1	Tendo	2.0827e-13	0.706491	0.198	0.035	4.0569e-09
Arhgef26	Tendo	1.30915e-10	0.705702	0.12	0.005	2.5501e-06
Ogn	Tendo	3.04265e-14	0.705613	0.209	0.036	5.92678e-10
Cnn3	Tendo	1.47581e-15	0.705268	0.225	0.04	2.87473e-11
4933406I18Rik	Tendo	4.16624e-13	0.7008	0.184	0.027	8.11542e-09
Pdlim4	Tendo	4.41104e-11	0.700644	0.142	0.016	8.59226e-07
Slc16a2	Tendo	1.06374e-12	0.698757	0.246	0.091	2.07206e-08
Apod	Tendo	1.35256e-10	0.698711	0.195	0.042	2.63464e-06
Asap1	Tendo	6.48068e-16	0.698337	0.492	0.348	1.26237e-11
Itih5	Tendo	6.68362e-15	0.697458	0.254	0.059	1.3019e-10
mt-Nd2	Tendo	2.44456e-14	0.697374	0.227	0.044	4.76177e-10
Cyp7b1	Tendo	7.31426e-14	0.697248	0.195	0.025	1.42474e-09
Zfhx3	Tendo	1.40745e-18	0.695393	0.66	0.572	2.74158e-14
Wdr66	Tendo	2.01558e-13	0.694916	0.238	0.072	3.92614e-09
Trabd2b	Tendo	6.43156e-15	0.69397	0.225	0.036	1.2528e-10
Dock6	Tendo	2.7275e-13	0.693066	0.19	0.027	5.31291e-09
Cdc42bpa	Tendo	5.7293e-19	0.692847	0.513	0.363	1.11601e-14
Stard9	Tendo	1.37488e-19	0.692767	0.35	0.094	2.67812e-15
Gpr173	Tendo	1.02788e-12	0.691948	0.168	0.016	2.00222e-08
Foxp1	Tendo	2.79622e-18	0.690669	0.701	0.617	5.44675e-14
Olfr1033	Tendo	5.88849e-11	0.690184	0.179	0.04	1.14702e-06
Slit2	Tendo	9.01529e-10	0.69007	0.134	0.017	1.75609e-05
Ntn4	Tendo	2.02256e-09	0.68839	0.206	0.08	3.93975e-05
Dock7	Tendo	1.01527e-14	0.687651	0.449	0.325	1.97764e-10
Anxa2	Tendo	3.36695e-14	0.687072	0.243	0.066	6.55848e-10
Magi3	Tendo	3.81465e-13	0.684238	0.273	0.102	7.43056e-09
Fam20a	Tendo	6.37311e-15	0.68398	0.211	0.031	1.24142e-10
Arl15	Tendo	3.59363e-26	0.682106	0.631	0.422	7.00003e-22
Garem1	Tendo	8.26637e-11	0.681978	0.302	0.203	1.61021e-06
Gpm6b	Tendo	1.00626e-14	0.681961	0.23	0.04	1.96009e-10
A830082K12Rik	Tendo	2.06928e-13	0.681092	0.174	0.016	4.03076e-09
Cep112	Tendo	2.26926e-19	0.680414	0.332	0.091	4.42029e-15
Fbln2	Tendo	6.73158e-18	0.679511	0.278	0.048	1.31124e-13
Sgce	Tendo	1.01996e-15	0.677095	0.286	0.094	1.98678e-11
Fer	Tendo	1.60603e-14	0.676773	0.425	0.301	3.12838e-10
Frk	Tendo	2.50561e-14	0.67534	0.23	0.063	4.88067e-10
Plscr4	Tendo	1.44483e-13	0.672267	0.238	0.059	2.81439e-09
Stox2	Tendo	3.51613e-11	0.672015	0.31	0.205	6.84907e-07
Ripor3	Tendo	1.45702e-12	0.671249	0.144	0.007	2.83813e-08
Gas2	Tendo	3.95415e-10	0.67108	0.206	0.114	7.70229e-06
Mtch1	Tendo	1.42284e-13	0.670769	0.235	0.077	2.77155e-09
Hivep3	Tendo	2.79452e-15	0.669551	0.404	0.236	5.44345e-11
Rasal2	Tendo	2.49227e-15	0.669392	0.414	0.264	4.85469e-11
Smoc2	Tendo	8.61475e-24	0.668314	0.439	0.143	1.67807e-19
Plekha5	Tendo	4.8956e-28	0.668067	0.564	0.281	9.53614e-24
Elmo1	Tendo	7.77085e-15	0.666959	0.307	0.092	1.51368e-10
Steap3	Tendo	7.73157e-11	0.665072	0.233	0.103	1.50603e-06
Dhrs3	Tendo	4.62664e-14	0.665038	0.225	0.057	9.01223e-10
Maged1	Tendo	1.05738e-12	0.66338	0.19	0.039	2.05966e-08
Il11ra1	Tendo	1.95929e-13	0.661903	0.35	0.203	3.8165e-09
Apbb1ip	Tendo	2.82314e-16	0.660846	0.302	0.08	5.4992e-12
Vit	Tendo	5.62815e-09	0.660498	0.123	0.016	0.000109631
Pld1	Tendo	5.20725e-17	0.659065	0.396	0.198	1.01432e-12
C1s1	Tendo	1.74548e-14	0.658832	0.249	0.053	3.40002e-10
Slc39a7	Tendo	1.89105e-10	0.658631	0.233	0.126	3.68358e-06
Pbx1	Tendo	6.91532e-14	0.658138	0.658	0.593	1.34703e-09
Rnf144a	Tendo	4.28993e-14	0.657745	0.193	0.023	8.35635e-10
Gpsm1	Tendo	4.84126e-10	0.657443	0.15	0.025	9.43029e-06
Frmd6	Tendo	5.04369e-14	0.656673	0.361	0.214	9.8246e-10
Thbs2	Tendo	2.13948e-13	0.656496	0.171	0.015	4.1675e-09
Copa	Tendo	1.77592e-13	0.655418	0.503	0.424	3.45931e-09
Gm13832	Tendo	8.12312e-11	0.655006	0.12	0.004	1.5823e-06
Gm32618	Tendo	1.43481e-15	0.654257	0.241	0.04	2.79486e-11
Notch3	Tendo	1.29296e-14	0.653658	0.235	0.039	2.51855e-10
Deptor	Tendo	9.05328e-13	0.653561	0.484	0.38	1.76349e-08
Ahnak	Tendo	8.02218e-14	0.653357	0.529	0.425	1.56264e-09
Tmem45a	Tendo	3.52841e-14	0.651015	0.179	0.015	6.87299e-10
Dab2	Tendo	3.30896e-21	0.650952	0.35	0.073	6.44552e-17
Zfp704	Tendo	2.88766e-11	0.648912	0.262	0.131	5.62487e-07
Jazf1	Tendo	3.96533e-11	0.648644	0.171	0.031	7.72407e-07
Zswim6	Tendo	5.34017e-23	0.647419	0.388	0.098	1.04021e-18
Adamts12	Tendo	1.13145e-30	0.646435	0.505	0.132	2.20396e-26
Pls3	Tendo	2.11165e-11	0.646137	0.265	0.141	4.11328e-07
Myof	Tendo	5.46169e-15	0.6456	0.262	0.071	1.06388e-10
Pygb	Tendo	1.90979e-13	0.644501	0.184	0.023	3.72008e-09
Utrn	Tendo	2.46793e-30	0.644467	0.588	0.257	4.80728e-26
mt-Atp6	Tendo	8.71794e-14	0.643237	0.257	0.068	1.69817e-09
2022-09-09	Tendo	3.92515e-12	0.642427	0.214	0.075	7.64579e-08
Tram2	Tendo	5.26997e-14	0.642319	0.219	0.051	1.02654e-09
Ltbp3	Tendo	2.7407e-09	0.642126	0.337	0.261	5.33861e-05
Rgma	Tendo	3.75308e-12	0.641	0.374	0.243	7.31063e-08
Cpne8	Tendo	3.3282e-13	0.64089	0.23	0.049	6.48299e-09
Lrp5	Tendo	1.61036e-11	0.640069	0.214	0.087	3.13681e-07
Sgip1	Tendo	3.11712e-13	0.639903	0.259	0.068	6.07184e-09
Fam102b	Tendo	1.15168e-14	0.636707	0.243	0.052	2.24336e-10
Bmper	Tendo	5.01053e-21	0.634957	0.396	0.11	9.76001e-17
Dock9	Tendo	4.97981e-05	0.633383	0.286	0.259	0.970017
Klhl22	Tendo	1.2116e-09	0.632981	0.211	0.119	2.36007e-05
Fmnl3	Tendo	4.73472e-12	0.630381	0.155	0.017	9.22276e-08
Sh3d19	Tendo	7.22456e-32	0.630312	0.551	0.194	1.40727e-27
Prkd1	Tendo	9.05308e-13	0.630175	0.34	0.173	1.76345e-08
Plekhh2	Tendo	3.41999e-13	0.6299	0.227	0.059	6.66179e-09
Coro2b	Tendo	1.04774e-18	0.628389	0.305	0.063	2.04088e-14
Ptch1	Tendo	0.000177986	0.62774	0.142	0.115	1
Dkk2	Tendo	1.57881e-05	0.627379	0.128	0.041	0.307537
Sh3bgrl	Tendo	1.62808e-15	0.626026	0.265	0.056	3.17134e-11
Dcbld2	Tendo	7.1012e-14	0.625835	0.233	0.055	1.38324e-09
Angptl1	Tendo	1.1269e-11	0.625451	0.155	0.016	2.19508e-07
Mill2	Tendo	1.21801e-17	0.625402	0.321	0.081	2.37257e-13
mt-Nd1	Tendo	4.2745e-13	0.622403	0.203	0.038	8.32631e-09
Pxdn	Tendo	3.55874e-13	0.621656	0.195	0.031	6.93206e-09
Cdon	Tendo	1.83521e-15	0.621121	0.297	0.092	3.57481e-11
Sugct	Tendo	1.36917e-13	0.62112	0.259	0.091	2.667e-09
Ddr2	Tendo	6.86565e-24	0.620773	0.449	0.148	1.33736e-19
Apba1	Tendo	3.17078e-14	0.617933	0.238	0.049	6.17636e-10
Pcdh19	Tendo	5.22901e-13	0.617822	0.206	0.037	1.01856e-08
Ptprs	Tendo	5.97019e-08	0.615899	0.265	0.203	0.00116293
Atrx	Tendo	2.47034e-16	0.614798	0.698	0.637	4.81197e-12
Tshr	Tendo	2.13272e-08	0.614607	0.112	0.014	0.000415433
Airn	Tendo	1.31577e-07	0.614241	0.701	0.723	0.00256299
Plcg1	Tendo	7.66117e-12	0.613966	0.23	0.096	1.49232e-07
Npas2	Tendo	2.3931e-12	0.613854	0.184	0.035	4.66151e-08
Pros1	Tendo	1.65265e-12	0.613639	0.206	0.041	3.21919e-08
Copz2	Tendo	5.89524e-10	0.611479	0.176	0.071	1.14833e-05
Cpt1c	Tendo	3.32285e-10	0.61145	0.142	0.019	6.47257e-06
Arhgap28	Tendo	6.1046e-13	0.610663	0.243	0.071	1.18911e-08
Acap2	Tendo	2.21564e-12	0.610404	0.433	0.33	4.31584e-08
Oaf	Tendo	1.03351e-09	0.610401	0.131	0.016	2.01318e-05
Elf4	Tendo	9.87474e-13	0.610286	0.19	0.03	1.9235e-08
Tasor	Tendo	9.66521e-16	0.610117	0.43	0.279	1.88269e-11
Pappa	Tendo	4.91553e-06	0.610053	0.107	0.026	0.0957497
P2rx7	Tendo	2.00929e-11	0.608001	0.179	0.031	3.91389e-07
Prtg	Tendo	8.0166e-11	0.607834	0.144	0.015	1.56155e-06
Srsf2	Tendo	3.9776e-11	0.607725	0.487	0.404	7.74798e-07
Spidr	Tendo	5.10321e-11	0.60693	0.262	0.131	9.94054e-07
Dock5	Tendo	2.76759e-11	0.606922	0.15	0.018	5.39098e-07
Lum	Tendo	4.64657e-13	0.606747	0.182	0.023	9.05105e-09
Hecw2	Tendo	5.78495e-16	0.606463	0.299	0.076	1.12685e-11
Cbx6	Tendo	2.86909e-10	0.606437	0.166	0.046	5.58869e-06
Rab43	Tendo	8.63568e-13	0.605742	0.251	0.089	1.68214e-08
B830012L14Rik	Tendo	2.25055e-14	0.604205	0.219	0.039	4.38384e-10
Apaf1	Tendo	2.79416e-13	0.602647	0.246	0.081	5.44274e-09
Dync2h1	Tendo	3.38773e-08	0.602605	0.283	0.218	0.000659895
Arap1	Tendo	8.04808e-12	0.602595	0.198	0.048	1.56768e-07
Ubtd2	Tendo	1.90384e-07	0.602278	0.273	0.215	0.00370849
Stx1a	Tendo	3.34352e-11	0.600741	0.142	0.018	6.51284e-07
Cgnl1	Tendo	8.51077e-10	0.600058	0.131	0.018	1.65781e-05
Fam171a1	Tendo	2.72661e-13	0.59817	0.209	0.044	5.31115e-09
Afdn	Tendo	4.88746e-11	0.597779	0.39	0.307	9.52029e-07
Srpx2	Tendo	4.96819e-12	0.597689	0.152	0.014	9.67753e-08
2700069I18Rik	Tendo	4.10493e-09	0.597589	0.131	0.029	7.99599e-05
Lncppara	Tendo	1.31351e-12	0.597291	0.358	0.234	2.55859e-08
Chst11	Tendo	1.36721e-11	0.596875	0.195	0.061	2.66319e-07
Ptprm	Tendo	5.3216e-10	0.596241	0.548	0.499	1.03659e-05
Serpinf1	Tendo	6.79029e-10	0.596225	0.136	0.018	1.32268e-05
Dapk1	Tendo	1.43958e-21	0.595181	0.425	0.137	2.80415e-17
Ehbp1	Tendo	2.77425e-11	0.593974	0.583	0.544	5.40396e-07
Dnah7b	Tendo	2.31267e-09	0.592264	0.182	0.065	4.50485e-05
Piezo1	Tendo	4.69446e-08	0.591855	0.23	0.14	0.000914433
Gm4117	Tendo	1.04784e-08	0.591728	0.123	0.026	0.000204109
Tpst1	Tendo	6.76478e-12	0.590806	0.187	0.039	1.31771e-07
Hdgfl3	Tendo	1.31522e-11	0.590554	0.171	0.028	2.56192e-07
Kcnt2	Tendo	4.19262e-13	0.590292	0.265	0.072	8.16681e-09
mt-Nd4	Tendo	2.51576e-08	0.590288	0.142	0.034	0.000490044
Nid1	Tendo	2.72479e-15	0.589332	0.294	0.077	5.30762e-11
Adgra2	Tendo	1.601e-11	0.588994	0.155	0.018	3.11859e-07
Btbd11	Tendo	6.61494e-10	0.58891	0.15	0.027	1.28852e-05
Cdh2	Tendo	5.44898e-08	0.588278	0.12	0.028	0.00106141
Tcaf1	Tendo	3.01985e-13	0.587758	0.225	0.063	5.88237e-09
Zim1	Tendo	1.3023e-09	0.587319	0.254	0.137	2.53675e-05
Abca8b	Tendo	2.05138e-21	0.586337	0.457	0.197	3.99588e-17
Cacnb4	Tendo	1.38858e-09	0.586131	0.144	0.029	2.70482e-05
Tiam2	Tendo	5.16347e-10	0.585689	0.259	0.147	1.00579e-05
Tgfb2	Tendo	0.000144685	0.585244	0.23	0.213	1
Fchsd2	Tendo	6.6906e-12	0.583315	0.299	0.17	1.30326e-07
Ldlrad3	Tendo	1.03138e-13	0.582453	0.364	0.185	2.00903e-09
Reps2	Tendo	7.47094e-18	0.582182	0.297	0.062	1.45526e-13
Scn7a	Tendo	1.17816e-16	0.582091	0.316	0.083	2.29494e-12
Bach2	Tendo	1.62682e-09	0.580703	0.348	0.264	3.16889e-05
Gnb1	Tendo	1.79521e-12	0.580206	0.332	0.185	3.49689e-08
Cttn	Tendo	1.68214e-08	0.579792	0.16	0.068	0.000327664
Prrx2	Tendo	4.91352e-10	0.579417	0.12	0.008	9.57105e-06
Ankrd12	Tendo	1.67763e-09	0.579382	0.516	0.472	3.26785e-05
Cask	Tendo	1.73066e-09	0.578472	0.39	0.325	3.37116e-05
Hnrnph1	Tendo	3.19974e-10	0.577276	0.529	0.5	6.23277e-06
Nrp1	Tendo	5.25969e-12	0.576703	0.366	0.208	1.02453e-07
Tspan9	Tendo	9.72445e-11	0.576219	0.209	0.075	1.89422e-06
Gnb4	Tendo	1.93856e-10	0.575642	0.166	0.029	3.77612e-06
Ssbp2	Tendo	1.00942e-09	0.574619	0.487	0.426	1.96624e-05
Arsb	Tendo	8.98978e-12	0.574384	0.182	0.033	1.75112e-07
Tnfaip8	Tendo	3.53022e-14	0.573201	0.225	0.041	6.87651e-10
Rnf213	Tendo	2.9649e-11	0.572699	0.246	0.109	5.77533e-07
Fbln1	Tendo	5.44651e-10	0.571439	0.126	0.01	1.06093e-05
Bcl2	Tendo	2.10681e-11	0.570625	0.214	0.061	4.10385e-07
Ghr	Tendo	5.1468e-09	0.57048	0.714	0.701	0.000100255
Lrch1	Tendo	4.01401e-15	0.569219	0.31	0.105	7.81888e-11
Zfp185	Tendo	3.64098e-10	0.568643	0.112	0.003	7.09227e-06
Pdzd2	Tendo	1.41193e-15	0.568226	0.382	0.169	2.75031e-11
B3galt1	Tendo	1.9978e-09	0.567999	0.479	0.408	3.89151e-05
Abca9	Tendo	4.10392e-17	0.56557	0.364	0.109	7.99402e-13
Fam172a	Tendo	2.81647e-12	0.565472	0.572	0.516	5.48621e-08
Stag1	Tendo	9.88928e-10	0.565152	0.57	0.54	1.92633e-05
Tspan5	Tendo	6.53818e-14	0.565009	0.329	0.141	1.27357e-09
Rftn1	Tendo	1.29037e-13	0.564281	0.254	0.074	2.51351e-09
Rsrc1	Tendo	1.52231e-12	0.563048	0.503	0.412	2.96531e-08
Sesn3	Tendo	4.32119e-10	0.562473	0.195	0.082	8.41725e-06
Dlg4	Tendo	4.15111e-10	0.561758	0.134	0.015	8.08595e-06
Prkag2	Tendo	1.00395e-12	0.561295	0.251	0.078	1.95559e-08
Cfh	Tendo	2.59117e-14	0.560827	0.294	0.08	5.04734e-10
St3gal1	Tendo	1.09662e-10	0.56069	0.206	0.061	2.13611e-06
Ahi1	Tendo	3.7996e-09	0.560471	0.16	0.061	7.40125e-05
Srsf6	Tendo	1.82929e-07	0.559482	0.38	0.357	0.00356327
Ifngr1	Tendo	2.87769e-09	0.559187	0.193	0.064	5.60545e-05
Gucy1a2	Tendo	1.10537e-14	0.558554	0.267	0.058	2.15316e-10
Agap1	Tendo	8.15154e-13	0.557032	0.473	0.369	1.58784e-08
Rad51b	Tendo	3.53841e-09	0.556776	0.214	0.095	6.89247e-05
Itpr2	Tendo	1.44586e-10	0.556606	0.396	0.304	2.8164e-06
Zcchc14	Tendo	2.27743e-08	0.556526	0.243	0.157	0.00044362
Zcchc24	Tendo	2.04036e-12	0.556478	0.342	0.2	3.97442e-08
Dennd2a	Tendo	4.09766e-15	0.556129	0.27	0.065	7.98183e-11
Tgfbr2	Tendo	6.41361e-11	0.555584	0.404	0.307	1.24931e-06
Sipa1l1	Tendo	5.82817e-06	0.555434	0.235	0.194	0.113527
Ifi203	Tendo	1.64303e-11	0.55488	0.222	0.057	3.20046e-07
Pid1	Tendo	9.22102e-23	0.554834	0.447	0.129	1.79616e-18
Lox	Tendo	1.47253e-10	0.554079	0.128	0.01	2.86834e-06
Zfp934	Tendo	2.34624e-09	0.554042	0.19	0.078	4.57025e-05
Phldb1	Tendo	1.07857e-11	0.553005	0.267	0.11	2.10095e-07
Fus	Tendo	3.38088e-08	0.552945	0.548	0.553	0.000658561
Kat2b	Tendo	1.7765e-10	0.552569	0.385	0.294	3.46045e-06
Map2	Tendo	3.61152e-09	0.551689	0.139	0.026	7.03488e-05
Shroom4	Tendo	1.7321e-09	0.551649	0.131	0.015	3.37396e-05
Phf21a	Tendo	3.86861e-11	0.551558	0.594	0.564	7.53567e-07
Cd9	Tendo	2.21339e-12	0.551132	0.19	0.034	4.31145e-08
Podn	Tendo	3.46318e-11	0.550844	0.19	0.041	6.74592e-07
Ppp1r2	Tendo	9.72733e-08	0.550642	0.275	0.216	0.00189479
Araf	Tendo	4.49317e-08	0.550088	0.257	0.192	0.000875224
Hhat	Tendo	1.55412e-10	0.549903	0.176	0.058	3.02727e-06
Rgs7bp	Tendo	5.98585e-08	0.549903	0.104	0.014	0.00116598
Eif2ak3	Tendo	2.21245e-11	0.548725	0.257	0.119	4.30962e-07
Sec31a	Tendo	1.63247e-09	0.548372	0.366	0.306	3.17989e-05
Epha4	Tendo	1.70716e-11	0.547451	0.15	0.018	3.32538e-07
Sec23a	Tendo	9.41829e-08	0.547377	0.281	0.225	0.00183459
Gab3	Tendo	2.3214e-08	0.5469	0.147	0.034	0.000452185
Nrf1	Tendo	1.86613e-07	0.546839	0.38	0.342	0.00363503
Zdhhc20	Tendo	2.57274e-10	0.546699	0.278	0.17	5.01144e-06
Catspere2	Tendo	1.53322e-09	0.54536	0.15	0.037	2.98657e-05
Luzp1	Tendo	2.20774e-09	0.544956	0.286	0.184	4.30046e-05
Fmn1	Tendo	5.0072e-12	0.544769	0.214	0.055	9.75353e-08
Gpsm2	Tendo	1.13065e-10	0.544343	0.166	0.035	2.2024e-06
Spata6	Tendo	6.24474e-11	0.544006	0.193	0.05	1.21641e-06
Adam15	Tendo	8.53395e-09	0.541897	0.136	0.027	0.000166233
Specc1	Tendo	1.79164e-08	0.541795	0.128	0.024	0.000348994
Csnk1g1	Tendo	5.35617e-07	0.541385	0.39	0.367	0.0104333
Epn2	Tendo	1.81913e-08	0.541362	0.249	0.165	0.000354348
Fxyd6	Tendo	5.28471e-10	0.540992	0.16	0.048	1.02941e-05
Zc3hav1	Tendo	3.08007e-10	0.540397	0.214	0.081	5.99967e-06
Lrrc4c	Tendo	4.3369e-10	0.540274	0.128	0.014	8.44785e-06
Ncor2	Tendo	3.55925e-07	0.539925	0.286	0.234	0.00693307
Ubash3b	Tendo	7.85778e-09	0.539684	0.168	0.047	0.000153062
Banp	Tendo	7.39475e-09	0.539316	0.209	0.108	0.000144042
Zc3h7a	Tendo	6.99846e-09	0.539003	0.393	0.341	0.000136323
Pbx3	Tendo	5.71045e-10	0.538869	0.246	0.121	1.11234e-05
Thra	Tendo	4.5434e-08	0.538463	0.334	0.27	0.000885009
Stk38	Tendo	1.87622e-08	0.537919	0.481	0.449	0.000365469
Ddx39b	Tendo	3.61657e-08	0.537365	0.489	0.476	0.000704471
Arfgap1	Tendo	1.09083e-06	0.536848	0.225	0.167	0.0212483
Prrc2c	Tendo	1.94939e-09	0.536446	0.583	0.569	3.79721e-05
Snx4	Tendo	4.57536e-05	0.535843	0.219	0.193	0.891234
Morrbid	Tendo	1.30387e-13	0.535635	0.273	0.083	2.5398e-09
Sulf2	Tendo	3.36377e-08	0.535534	0.126	0.025	0.000655228
Timp2	Tendo	4.36028e-09	0.534935	0.19	0.073	8.49339e-05
Anpep	Tendo	5.1547e-11	0.534417	0.163	0.026	1.00408e-06
Ranbp17	Tendo	1.47628e-11	0.533982	0.182	0.046	2.87564e-07
Ank2	Tendo	3.99735e-16	0.533752	0.626	0.473	7.78644e-12
Slc8b1	Tendo	2.43021e-08	0.532998	0.203	0.087	0.00047338
Ddx60	Tendo	4.52569e-15	0.532663	0.257	0.051	8.81559e-11
Slc7a7	Tendo	1.24522e-09	0.532382	0.144	0.023	2.42555e-05
Ptms	Tendo	9.42781e-11	0.531445	0.171	0.033	1.83644e-06
Gm10125	Tendo	1.66459e-10	0.531082	0.195	0.063	3.24246e-06
Sema6a	Tendo	9.81412e-11	0.530262	0.259	0.107	1.91169e-06
Zfp808	Tendo	2.08808e-07	0.529797	0.144	0.05	0.00406738
Rasa1	Tendo	2.21075e-06	0.529643	0.332	0.302	0.0430633
Cplane1	Tendo	5.84834e-07	0.528919	0.297	0.248	0.011392
Sox5	Tendo	1.61359e-30	0.528373	0.543	0.151	3.1431e-26
Adam22	Tendo	7.89113e-09	0.527973	0.144	0.031	0.000153711
Ebf3	Tendo	1.40823e-09	0.527773	0.34	0.233	2.74309e-05
Numbl	Tendo	1.25859e-09	0.527109	0.142	0.026	2.45162e-05
Zfp532	Tendo	5.24232e-08	0.52488	0.332	0.28	0.00102115
Dtx3	Tendo	3.05148e-07	0.524637	0.16	0.078	0.00594398
Rap1b	Tendo	7.77306e-09	0.523693	0.249	0.162	0.000151411
Adarb1	Tendo	9.11559e-07	0.523196	0.321	0.28	0.0177562
Uggt2	Tendo	4.35812e-09	0.523047	0.241	0.142	8.48918e-05
Angpt1	Tendo	5.19187e-12	0.523024	0.377	0.23	1.01133e-07
Pced1b	Tendo	1.6813e-11	0.522897	0.206	0.056	3.27501e-07
Dennd5a	Tendo	8.29685e-10	0.522707	0.299	0.197	1.61614e-05
Cd47	Tendo	1.66788e-11	0.522571	0.233	0.08	3.24886e-07
Afap1	Tendo	2.41338e-10	0.522346	0.235	0.106	4.70102e-06
Cnrip1	Tendo	1.84162e-06	0.521489	0.12	0.041	0.0358728
Itpkb	Tendo	1.76467e-10	0.521256	0.176	0.035	3.43739e-06
Pdcd6ip	Tendo	2.01338e-08	0.520734	0.289	0.213	0.000392187
Ptbp3	Tendo	6.02197e-14	0.520433	0.259	0.071	1.17302e-09
Sertad4	Tendo	2.44406e-10	0.520432	0.131	0.012	4.76078e-06
Ccdc82	Tendo	5.46915e-10	0.519959	0.184	0.059	1.06534e-05
Elk3	Tendo	5.55283e-11	0.519842	0.168	0.028	1.08164e-06
N4bp2	Tendo	8.7924e-09	0.519325	0.206	0.105	0.000171267
Asap2	Tendo	3.89915e-10	0.518955	0.209	0.076	7.59515e-06
Sncaip	Tendo	1.28647e-08	0.518951	0.11	0.011	0.000250592
Mfap5	Tendo	4.64774e-12	0.518488	0.195	0.038	9.05333e-08
Golgb1	Tendo	1.52733e-09	0.518474	0.5	0.444	2.97509e-05
Gnai1	Tendo	3.13737e-08	0.517137	0.11	0.017	0.000611128
Nrp2	Tendo	2.33758e-09	0.516737	0.158	0.03	4.55337e-05
Smo	Tendo	7.69017e-11	0.515787	0.233	0.098	1.49797e-06
Cul1	Tendo	0.00310338	0.515571	0.447	0.521	1
Dnajc1	Tendo	3.28313e-06	0.515504	0.495	0.502	0.0639521
Negr1	Tendo	1.86307e-07	0.515318	0.147	0.041	0.00362908
Galk2	Tendo	1.28376e-10	0.514252	0.193	0.06	2.50064e-06
Galnt18	Tendo	1.70351e-07	0.51404	0.126	0.038	0.00331827
Basp1	Tendo	6.14389e-09	0.513823	0.115	0.012	0.000119677
Hltf	Tendo	4.37939e-10	0.513208	0.203	0.078	8.53062e-06
Tjp1	Tendo	1.44911e-05	0.51173	0.171	0.124	0.282273
Myo9b	Tendo	1.03957e-10	0.511515	0.294	0.174	2.02498e-06
D630003M21Rik	Tendo	4.7449e-08	0.511188	0.107	0.014	0.000924258
Pacs1	Tendo	2.92581e-10	0.50991	0.329	0.213	5.69918e-06
Slc1a5	Tendo	2.0576e-11	0.509637	0.23	0.066	4.00801e-07
Cul7	Tendo	3.70135e-08	0.507915	0.11	0.017	0.000720986
P2rx4	Tendo	1.1823e-10	0.507575	0.211	0.066	2.30301e-06
Far1	Tendo	7.84494e-10	0.506718	0.265	0.158	1.52812e-05
Zmat1	Tendo	3.82403e-09	0.506519	0.139	0.028	7.44883e-05
Sh3kbp1	Tendo	1.87121e-09	0.504969	0.283	0.171	3.64493e-05
Bcor	Tendo	1.8726e-07	0.504857	0.278	0.212	0.00364764
Cc2d2a	Tendo	6.96587e-09	0.504192	0.201	0.096	0.000135688
Hoxc5	Tendo	2.97609e-08	0.502521	0.302	0.226	0.000579712
Clstn1	Tendo	7.77553e-09	0.502035	0.147	0.039	0.00015146
Lrrk2	Tendo	5.60032e-07	0.50167	0.225	0.164	0.0109089
Arhgef10	Tendo	3.30234e-09	0.50152	0.158	0.047	6.43263e-05
Il16	Tendo	1.84722e-09	0.501317	0.15	0.028	3.59821e-05
Ikbip	Tendo	1.08917e-09	0.501207	0.144	0.024	2.1216e-05
Smc4	Tendo	2.84343e-08	0.501055	0.16	0.065	0.000553872
Rassf8	Tendo	3.60098e-08	0.500883	0.283	0.212	0.000701435
Tusc3	Tendo	3.67788e-11	0.500829	0.184	0.042	7.16414e-07
Appl2	Tendo	2.66481e-07	0.500737	0.235	0.17	0.00519078
Zfp354c	Tendo	2.65606e-09	0.500234	0.16	0.052	5.17373e-05
Tenm4	MuSC	1.02406e-22	2.84659	0.92	0.042	1.99477e-18
Pax7	MuSC	5.7625e-23	2.6623	0.94	0.03	1.12248e-18
Pde1c	MuSC	6.58084e-17	2.48333	0.82	0.032	1.28188e-12
Tanc2	MuSC	4.40667e-34	2.43693	1	0.201	8.58375e-30
Chodl	MuSC	5.43112e-14	2.40264	0.74	0.014	1.05793e-09
Ror1	MuSC	2.92668e-33	2.39965	1	0.145	5.70088e-29
Kirrel3	MuSC	2.28023e-08	2.29189	0.54	0.021	0.000444166
Notch3	MuSC	6.74661e-22	2.26057	0.92	0.041	1.31417e-17
Sema6a	MuSC	1.68199e-16	2.24362	0.84	0.108	3.27634e-12
Csmd1	MuSC	3.05455e-08	2.20617	0.56	0.042	0.000594996
Calcr	MuSC	8.36767e-09	2.18095	0.54	0.005	0.000162994
Sytl2	MuSC	3.3906e-19	2.12179	0.86	0.037	6.60455e-15
Bmp6	MuSC	3.48995e-13	2.11974	0.74	0.024	6.79807e-09
Hs6st3	MuSC	4.31273e-06	2.08033	0.42	0.018	0.0840078
2610307P16Rik	MuSC	9.87256e-17	2.07954	0.84	0.144	1.92308e-12
Megf10	MuSC	2.84886e-18	2.03603	0.88	0.037	5.5493e-14
Spats2l	MuSC	1.65704e-14	2.01671	0.76	0.031	3.22775e-10
Thsd4	MuSC	9.36094e-09	2.01289	0.56	0.028	0.000182342
Adgrl3	MuSC	3.19461e-14	2.0098	0.78	0.075	6.22278e-10
Mdfic	MuSC	9.03937e-16	1.98944	0.82	0.072	1.76078e-11
Garem1	MuSC	2.0148e-14	1.97952	0.82	0.203	3.92462e-10
Ltbp1	MuSC	2.94044e-14	1.97174	0.82	0.164	5.72768e-10
Clcn5	MuSC	5.94081e-23	1.96233	0.94	0.101	1.15721e-18
mt-Co3	MuSC	9.53175e-10	1.95229	0.62	0.07	1.85669e-05
Hs6st2	MuSC	2.88633e-14	1.94859	0.78	0.084	5.62229e-10
Fgfr4	MuSC	2.69664e-12	1.93016	0.7	0.017	5.25279e-08
Slf2	MuSC	3.7694e-21	1.89957	0.92	0.242	7.34242e-17
mt-Co1	MuSC	6.25064e-12	1.88418	0.72	0.071	1.21756e-07
Pde3a	MuSC	6.49408e-10	1.82604	0.66	0.068	1.26498e-05
Cdon	MuSC	1.61557e-16	1.82234	0.84	0.094	3.14697e-12
Gnas	MuSC	4.89213e-20	1.82009	0.94	0.483	9.52938e-16
mt-Co2	MuSC	1.39613e-09	1.79492	0.62	0.07	2.71951e-05
Zim1	MuSC	9.32344e-15	1.78825	0.82	0.137	1.81611e-10
Tshz3	MuSC	1.63806e-19	1.77455	0.9	0.135	3.19077e-15
Tln2	MuSC	2.04436e-15	1.76437	0.86	0.328	3.9822e-11
Npas3	MuSC	8.29973e-09	1.70823	0.58	0.046	0.00016167
mt-Atp6	MuSC	4.47137e-10	1.68863	0.64	0.07	8.70979e-06
Cdk14	MuSC	1.38041e-18	1.65422	0.9	0.257	2.6889e-14
Map2	MuSC	1.25099e-10	1.63165	0.64	0.026	2.43681e-06
Ptprd	MuSC	7.27462e-21	1.62128	0.94	0.334	1.41702e-16
mt-Cytb	MuSC	3.01286e-10	1.605	0.64	0.058	5.86874e-06
Plxna2	MuSC	6.08533e-12	1.59831	0.72	0.084	1.18536e-07
Col19a1	MuSC	1.66735e-09	1.58404	0.66	0.126	3.24782e-05
Gm4258	MuSC	5.82195e-10	1.57502	0.64	0.075	1.13406e-05
Gxylt2	MuSC	3.34994e-09	1.56356	0.6	0.048	6.52535e-05
Cep128	MuSC	5.24042e-09	1.55304	0.6	0.071	0.000102078
Zfp536	MuSC	2.919e-07	1.50593	0.46	0.006	0.00568592
Map4k4	MuSC	3.23541e-16	1.50251	0.88	0.193	6.30225e-12
Chrm3	MuSC	2.60255e-05	1.48374	0.44	0.09	0.506952
Dnm3	MuSC	2.73541e-11	1.46617	0.76	0.192	5.32831e-07
Pcdh15	MuSC	0.00309066	1.45118	0.22	0.036	1
Ttc3	MuSC	1.07732e-12	1.44951	0.82	0.384	2.09851e-08
Prox1	MuSC	4.06089e-08	1.44412	0.52	0.011	0.000791021
Hmcn2	MuSC	2.69729e-10	1.42774	0.72	0.119	5.25404e-06
Col15a1	MuSC	6.72071e-08	1.4197	0.54	0.048	0.00130913
Fgf12	MuSC	3.58771e-05	1.41284	0.34	0.009	0.698849
Itih5	MuSC	6.77372e-07	1.41051	0.52	0.062	0.0131945
Dtx4	MuSC	6.62333e-10	1.40988	0.6	0.022	1.29016e-05
Lrch1	MuSC	1.56674e-11	1.40174	0.74	0.107	3.05184e-07
Vav3	MuSC	1.13784e-14	1.37585	0.8	0.125	2.2164e-10
Slc7a11	MuSC	3.23321e-08	1.34799	0.72	0.362	0.000629797
mt-Nd4	MuSC	4.52135e-07	1.34745	0.48	0.035	0.00880713
Zfpm2	MuSC	3.7514e-11	1.31657	0.76	0.247	7.30736e-07
Sema3a	MuSC	1.84935e-05	1.31531	0.4	0.048	0.360235
Rad51b	MuSC	2.34892e-06	1.30306	0.5	0.097	0.0457547
mt-Nd2	MuSC	3.16859e-07	1.30278	0.52	0.047	0.0061721
Pdlim4	MuSC	1.39419e-06	1.28779	0.44	0.018	0.0271574
Hip1	MuSC	2.35314e-10	1.28647	0.78	0.331	4.58368e-06
Tanc1	MuSC	1.1302e-07	1.28085	0.56	0.073	0.00220152
Col26a1	MuSC	1.21536e-06	1.27147	0.48	0.062	0.0236741
Mboat1	MuSC	8.71522e-06	1.26903	0.38	0.028	0.169764
Aopep	MuSC	1.22503e-12	1.26303	0.86	0.526	2.38624e-08
Gsap	MuSC	4.52119e-08	1.26	0.52	0.027	0.000880682
Zfp568	MuSC	5.28275e-07	1.25202	0.58	0.199	0.0102903
Foxp2	MuSC	2.90684e-06	1.2506	0.6	0.281	0.0566223
Ntn4	MuSC	2.99641e-06	1.25043	0.48	0.082	0.058367
Tmeff2	MuSC	5.75831e-10	1.24961	0.66	0.088	1.12166e-05
Drp2	MuSC	2.46266e-07	1.24884	0.48	0.012	0.00479702
Tgfbr3	MuSC	4.27594e-14	1.2462	0.88	0.378	8.32909e-10
Pcdh7	MuSC	3.33255e-15	1.24008	0.88	0.334	6.49148e-11
Tmtc2	MuSC	3.99164e-07	1.23705	0.5	0.051	0.00777531
Dlg2	MuSC	1.2513e-08	1.23417	0.68	0.221	0.00024374
Usp29	MuSC	0.000277091	1.22773	0.34	0.044	1
Ppp1r9a	MuSC	4.75747e-08	1.22684	0.62	0.142	0.000926708
Rbms3	MuSC	1.11157e-19	1.21162	0.92	0.237	2.16523e-15
Bnc2	MuSC	2.40691e-13	1.21026	0.84	0.306	4.68842e-09
Peg3	MuSC	4.81262e-12	1.20886	0.84	0.417	9.3745e-08
mt-Nd1	MuSC	9.83788e-06	1.20603	0.4	0.04	0.191632
Akt3	MuSC	1.15932e-16	1.20094	0.88	0.178	2.25825e-12
Ttc28	MuSC	3.68199e-12	1.19317	0.86	0.409	7.17215e-08
Iqsec3	MuSC	1.52217e-05	1.18735	0.36	0.004	0.296504
Eda	MuSC	1.96035e-11	1.18569	0.8	0.294	3.81857e-07
Sulf1	MuSC	5.60156e-07	1.18313	0.58	0.16	0.0109113
Ssh2	MuSC	6.60389e-09	1.18202	0.82	0.6	0.000128637
Lama2	MuSC	1.34191e-26	1.17453	0.98	0.461	2.61391e-22
St3gal4	MuSC	2.9079e-08	1.17448	0.68	0.201	0.000566429
[truncated: 4,935 more rows]
