# Supplementary material for: SESN1 is a FOXO3 effector that counteracts human skeletal muscle ageing
Source: Cell Prolif. 2023 May 17;56(5):e13455. doi: 10.1111/cpr.13455 (PMC10212707; doi:10.1111/cpr.13455)
Supplement: Supplementary file 5 — TABLE S3. Antibodies used in this study. [file CPR-56-e13455-s004.xlsx]

## Sheet: Summary
Table S3. Antibodies used in this study.
The SHEET "Antibody information" shows the information of antibodies used in this study.

## Sheet: Antibody information
Antibodies used in this study
Antibodies
Primary antibodies	Supplier	Cat. Number
Mouse anti-MyHC	DSHB	Cat# MF20
Mouse anti-GAPDH	Santa Cruz	Cat# sc-365062
Mouse anti-SESN1	Abcam	Cat# ab67156
Normal rabbit IgG	Cell Signaling Technology	Cat# 2729S
Rabbit anti-FOXO3	Cell Signaling Technology	Cat# 2497S
Rabbit anti-PAX7	Abcam	Cat# ab34360
Rabbit anti-Ki67	Abcam	Cat# ab15580
Rabbit anti-Laminin	Sigma-Aldrich	Cat# L9393
Mouse anti-eMHC	Santa Cruz	Cat# sc-53091
Secondary antibodies	Supplier	Cat. Number
Alexa Fluor® 568 Donkey Anti-Rabbit IgG (H+L) Secondary Antibody	Invitrogen	Cat# A10042
Alexa Fluor® 488 Donkey Anti-Mouse IgG (H+L) Secondary Antibody	Invitrogen	Cat# A21202
Alexa Fluor® 647 Goat anti-Mouse IgM (Heavy Chain) Secondary Antibody	Invitrogen	Cat# A21238
Alexa Fluor® 488 Goat anti-Mouse IgG1 Cross-Adsorbed Secondary Antibody	Invitrogen	Cat# A21121
Alexa Fluor® 594 Goat anti-Mouse IgG2b Cross-Adsorbed Secondary Antibody	Invitrogen	Cat# A21145
Horseradish peroxidase conjugated goat anti-rabbit IgG (H+L)	ZSGB, China	Cat# ZB-2301
Horseradish peroxidase conjugated goat anti-mouse IgG (H+L)	ZSGB, China	Cat# ZB-2305
