# Supplementary material for: SESN1 is a FOXO3 effector that counteracts human skeletal muscle ageing
Source: Cell Prolif. 2023 May 17;56(5):e13455. doi: 10.1111/cpr.13455 (PMC10212707; doi:10.1111/cpr.13455)
Supplement: Supplementary file 6 — TABLE S4. The sequences for primers and siRNA used in this study. [file CPR-56-e13455-s003.xlsx]

## Sheet: Summary
Table S4. The sequences for primers and siRNA used in this study
The SHEET "RT-qPCR" shows the primer sequences for RT-qPCR.
The SHEET "ChIP-qPCR" shows the primer sequences for ChIP-qPCR.
The SHEET "Plasmid construction" shows the primer sequences for plasmid construction.
The SHEET "siRNA" shows the siRNA targeting sequence.

## Sheet: RT-qPCR
Name	Sequences
MYBPC2-Human-q-Forward	AAGAGCGAGTACGAGAAAATCG
MYBPC2-Human-q-Reverse	TTGACCTCGACCTTAGCCTTT
MYL1-Human-q-Forward	GTTGAGGGTCTGCGTGTCTTT
MYL1-Human-q-Reverse	ACCCAGGGTGGCTAGAACA
PKP2-Human-q-Forward	GTGGGCAACGGAAATCTTCAC
PKP2-Human-q-Reverse	CCAGCCTTTAGCATGTCATAGG
SESN1-Human-q-Forward	TGCTTTGGGCCGTTTGGATAA
SESN1-Human-q-Reverse	TGTAGTGACGATAATGTAGGGGT
SESN1-Monkey-q-Forward	TGCTTTGGGCCGTTTGGATAA
SESN1-Monkey-q-Reverse	TGTAGTGCCGATAATGTAGGGGT
GAPDH-Human-Forward	TCGGAGTCAACGGATTTGGT
GAPDH-Human-Reverse	TTGCCATGGGTGGAATCATA
GAPDH-Monkey-Forward	TCGGAGTCAACGGATTTGGT
GAPDH-Monkey-Reverse	TTGCCATGGGTGGAATCATA

## Sheet: ChIP-qPCR
Name	Sequences
SESN1-h-promoter-Forward	GCGTTGACTTGTGGGGAATG
SESN1-h-promoter-Reverse	GACAACCCAGCTTACAGTGC

## Sheet: Plasmid construction
	Name	Sequences
pGL3-SESN1(WT)-promoter	SESN1-promoter-Forward	CTAGCCCGGGCTCGAGTACACAAAAAGCACCCTTCCC
	SESN1-promoter-Reverse	CCGGAATGCCAGGCTTCGAGGCAAAGCCTTAGGAAA
pGL3-SESN1(mutant)-promoter	SESN1-promoter-mu-Forward	TAGTTTCTGTCGCAACCAAAACGCGCC
	SESN1-promoter-mu-Reverse	GTTGCGACAGAAACTACAACCCCCAG
CRISPRa-sgSESN1	SAM-sgSESN1-Forward	CACCGTGGGAACTGGCGGTCTGACG
	SAM-sgSESN1-Reverse	AAACCGTCAGACCGCCAGTTCCCAC

## Sheet: siRNA
	Targeting sequence
si-SESN1	ACAGGAATGTCGAGATGAA
